# Supplementary material for: A TAF10‐ERF109 Transcriptional Module Directs Flavonoid‐Based Stress Resilience and Yield Enhancement in Foxtail Millet and Wheat
Source: Plant Biotechnol J. 2026 Jun 26:10.1111/pbi.70711. Online ahead of print. doi: 10.1111/pbi.70711 (PMC13398824; doi:10.1111/pbi.70711)
Supplement: Supplementary file 2 — Table S1: SNP loci associated with salt‐tolerance in foxtail millet. [file PBI-9999-0-s005.xlsx]

## Sheet: candidate loci
Chr	Pos	P-value			前	后
3	4914963	1.87172e-06	Seita.3G077400 intron	SF58 - RAG1-ACTIVATING PROTEIN 1 SWEET13	4864963	4964963
6	34641142	3.8541e-06	Seita.6G234500 5'UTR	bZIP52	34591142	34691142
8	31402031	4.83271e-06	Seita.8G171600 exon	PF07676 - WD40-like Beta Propeller Repeat (PD40)	31352031	31452031
8	31742711	8.65273e-06	Seita.8G174900promoter	RIBOSOMAL PROTEIN S15A	31692711	31792711
7	17423181	9.12075e-06	Seita.7G070400	interleukin-1 receptor-associated kinase 1 （IRAK1）	17373181	17473181
2	3209636	1.05437e-05	Seita.2G038800promoter	Flavonoid 3'-monooxygenase / Flavonoid 3'-hydroxylase	3209636	3259636
8	16207930	1.39115e-05	Seita.8G108300 3'UTR		16157930	16257930
8	14306209	1.52886e-05	Seita.8G105400 upstream -8391 bp		14256209	14356209
9	15497272	1.63791e-05	Seita.9G213300 downstream		15447272	15547272
8	14345524	1.75204e-05	Seita.8G105400-Seita.8G105500		14295524	14395524
8	14341051	1.82684e-05	Seita.8G105400-Seita.8G105500		14291051	14391051
8	31641396	1.88347e-05	Seita.8G173600 promoter		31591396	31691396
8	18412787	2.00855e-05	Seita.8G111100-Seita.8G111200		18362787	18462787
8	14084182	2.09991e-05	Seita.8G104600 downstream		14034182	14134182
4	27198840	2.10436e-05	Seita.4G170400 downstream		27148840	27248840
8	14356646	2.15124e-05	Seita.8G105400-Seita.8G105500		14306646	14406646
9	15530012	2.3441e-05	Seita.9G213800 exon		15480012	15580012
6	34427665	2.35202e-05	Seita.6G231900 5'UTR		34377665	34477665
6	34634365	2.53833e-05	Seita.6G234400 promoter -1023		34584365	34684365
9	15544324	2.8802e-05	Seita.9G214000 upstream		15494324	15594324
6	34630298	3.30777e-05	Seita.6G234400 downstream 3044 bp		34580298	34680298
1	4811944	3.44978e-05	Seita.1G049500 intron	ZINC/IRON TRANSPORTER	4761944	4861944
8	14009263	3.58613e-05	Seita.8G104500 downstream		13959263	14059263
8	31739327	3.80994e-05	Seita.8G174900 3’UTR		31689327	31789327
6	35048093	3.9473e-05	Seita.6G239900 the first exon +38 bp		34998093	35098093
5	1902162	4.01509e-05	Seita.5G015700 downstream 792 bp		1852162	1952162
6	34571328	4.14754e-05	Seita.6G233700 promoter -1499 bp		34521328	34621328
9	15498364	4.26688e-05	Seita.9G213300 downstream		15448364	15548364
3	3018837	4.32701e-05	Seita.3G048500-Seita.3G048600		2968837	3068837
6	34623374	4.53523e-05	Seita.6G234300	MYC	34573374	34673374
8	14363557	4.60244e-05	Seita.8G105500 downstream		14313557	14413557
9	15497174	4.79635e-05	Seita.9G213300 downstream		15447174	15547174
8	14310991	4.95161e-05	Seita.8G105400 upstream		14260991	14360991
4	1190677	5.51643e-05	Seita.4G018000 upstream		1140677	1240677
7	5495834	5.80306e-05	Seita.7G024900 promoter, SETIT_012665mg	73 aa,	5445834	5545834	WGAS+BSA
8	31736497	5.92863e-05	Seita.8G174800 intron		31686497	31786497
8	31732816	6.03532e-05	Seita.8G174800 promoter		31682816	31782816
8	31357222	6.117e-05	Seita.8G171200 exon		31307222	31407222
8	31350755	6.24365e-05	Seita.8G171100 promoter		31300755	31400755
7	23699945	6.29452e-05	Seita.7G149500 promoter		23649945	23749945
8	31404488	6.80601e-05	Seita.8G171700 exon		31354488	31454488
8	8040716	7.01591e-05	Seita.8G074300 upstream		7990716	8090716
1	841252	7.27447e-05	Seita.1G010800 downstream	Ribonuclease Z / tRNase Z	791252	891252
8	14273846	7.4593e-05	Seita.8G105300 downstream		14223846	14323846
9	15499212	7.58702e-05	Seita.9G213300downstream		15449212	15549212
8	14275899	7.6101e-05	Seita.8G105300 downstream		14225899	14325899
9	15500637	7.88236e-05	Seita.9G213300 exon	uncharacterized LOC101761868	15450637	15550637
8	31787315	8.05344e-05	Seita.8G175100- Seita.8G175200	hydroquinone glucosyltransferase	31737315	31837315
4	39348670	8.14148e-05	Seita.4G277500 promoter		39298670	39398670
6	34416403	8.19446e-05	Seita.6G231600 intron		34366403	34466403
8	16102679	8.19548e-05	Seita.8G108100 downstream		16052679	16152679
3	9494779	8.21909e-05	Seita.3G136300 downstream	CHUP1	9444779	9544779	WGAS+BSA	Seita.3G136100	MAPK9	Seita.3G136400	Oleosin2
6	35032327	8.29427e-05	Seita.6G239500 promoter 757bp		34982327	35082327
8	31737731	8.34297e-05	Seita.8G174800 intron		31687731	31787731
8	14363135	8.41772e-05	Seita.8G105500 downstream		14313135	14413135
6	29947618	8.46203e-05	Seita.6G175700 upstream		29897618	29997618	WGAS+BSA	Seita.6G175700
8	31773558	8.48115e-05	Seita.8G175100- Seita.8G175200		31723558	31823558
9	15515272	8.50989e-05	Seita.9G213400 intron		15465272	15565272
8	13883968	8.63265e-05	Seita.8G103300 downstream		13833968	13933968
1	32413051	8.9491e-05	Seita.1G248000 promoter		32363051	32463051
8	14348264	9.0394e-05	Seita.8G105400-Seita.8G105500		14298264	14398264
8	31687971	9.04566e-05	Seita.8G174100 intron		31637971	31737971
5	1902890	9.22239e-05	Seita.5G015700 downstream 64 bp		1852890	1952890
8	31404902	9.26887e-05	Seita.8G171700 promoter		31354902	31454902
8	31674252	9.29059e-05	Seita.8G174000 promoter		31624252	31724252
9	15550149	9.39296e-05	Seita.9G214100downstream，Seita.9G214200 upstream		15500149	15600149
6	34571403	9.72855e-05	Seita.6G233700promoter -1404 bp	transcription factor MYC2	34521403	34621403
			Seita.4G170500	GDSL esterase/lipase At5g45910
1000-grain weight			Seita.4G170600	CLAVATA3/ESR (CLE)-related protein ESR1
1	37243809		Seita.8G104900	uncharacterized LOC101783465
3	7610641		Seita.8G111400	protein CASPARIAN STRIP INTEGRITY FACTOR 2
6	16620773		Seita.8G111200	4-coumarate--CoA ligase-like 7, transcript variant X3
Chr7	5600651		Seita.1G364000
	16004361
	17423181
	19499906
	23699945
Chr 9	37, 243,809
	32413051
		Differentially expressed genes of Na AE in the variation area	SETIT_0270032mg	312.5		306.76	243.06	255.2	274.85	280.41	302.05	251.73	142.18	136.28	143.74	137.21	157.14	149.07	77.23	92.57	82.65	53.86	91.01	69.11	4145	4674	4275	3212	3747	4955	3751	4118	3818	1971	1820	1988	1901	2170	1886	1293	1773	1588	1050	1494	1065	VIII	31738715	31739622	-
			SETIT_028221mg	0.47		0.17	0.27	0.36	0.23	0.11	0.11	0.24	0.45	0.54	0.24	0.23	0.19	0.23	0.63	0.52	0.47	0.05	0.15	0.25	26	21	10	15	22	17	6	6	15	26	30	14	13	11	12	44	41	37	4	10	16	VIII	16201716	16207310	+
			SETIT_013738mg	31.56		30.39	46.41	41.82	41.23	42.82	43.48	43.49	43.2	41.52	41.24	43.63	47.49	46.25	41.18	42.89	40.53	40.76	41.71	39.14	1533	1635	1551	2246	2249	2722	2098	2171	2416	2193	2031	2089	2214	2402	2143	2525	3009	2852	2910	2508	2209	VI	34414267	34418367	+
			SETIT_002247mg	5.57		5.98	5.51	9.15	11.92	9.46	9.15	9.71	4.12	4.32	3.84	4.32	3.24	2.57	1.4	1.96	1.34	1.58	4.5	2.51	132	226	149	130	240	384	226	223	263	102	103	95	107	80	58	42	67	46	55	132	69	V	1908391	1909890	-
			SETIT_017983mg	15.18		15.26	14.55	13.38	13.98	20.2	16.39	16.58	15.07	15.84	16.27	16.44	20.24	18.77	24.8	22.54	23.82	20.02	19.22	24.21	374	387	395	357	365	468	502	415	467	388	393	418	423	519	441	771	802	850	725	586	693	I	4816074	4819608	-
			SETIT_023478mg	1.49		1.83	2.35	5.87	3.29	5.18	3.42	3.82	8.05	6.56	6.44	11.02	5.73	7.6	5.99	4.94	4.78	3.99	7.14	7.15	14	17	18	22	61	42	49	33	41	79	62	63	108	56	68	71	67	65	55	83	78	III	9498561	9499061	+
			SETIT_006533mg	30.63		31.14	31.65	34.31	32.8	31.71	38.58	34.55	53.07	49.05	51.49	49.75	51.59	51.2	47.68	43.2	50.59	41.13	39.25	40.02	1188	1259	1269	1223	1473	1729	1240	1538	1532	2151	1915	2082	2015	2083	1894	2334	2419	2842	2344	1884	1803	IV	1196439	1200721	+
			SETIT_006563mg	34.89		32.27	54.17	58.81	53.29	60.67	63.69	66.62	59.04	61.74	60.96	67.65	70.69	68.22	65.09	69.56	58.32	67.77	64.45	61.8	1068	1013	1038	1652	1993	2217	1873	2004	2332	1889	1903	1946	2163	2253	1992	2515	3075	2586	3049	2442	2198	IV	27200746	27203850	-
			SETIT_036629mg	7.4		11.37	11.8	11.15	11.21	10.24	10.16	10.86	28.25	28.71	28.88	20.66	18.09	19.32	4.3	4.77	4.93	2.54	4.41	3.12	202	206	326	321	337	416	282	285	339	806	789	822	589	514	503	148	188	195	102	149	99	IX	15499967	15501423	-
			SETIT_039214mg	0.77		0.31	0.3	1.07	0.36	0.46	0.35	0.29	0.53	0.66	0.16	0.29	0.77	1.01	0.89	0.44	0.93	0.73	0.47	0.69	28	22	12	11	43	18	17	13	12	20	24	6	11	29	35	41	23	49	39	21	29	IX	15506205	15514888	-
			SETIT_036044mg	5.72		6.85	5.83	6.66	6.84	6.05	5.77	6.44	6.98	7.71	7.31	7.67	7.23	7.11	8.15	10.49	10.59	10.57	10.94	11.71	436	558	549	443	562	709	465	452	561	556	592	581	611	574	517	784	1155	1169	1184	1032	1037	IX	15516192	15520260	-
				CK		24	72
			SETIT_013738mg	31.56		43.2	41.18																		1533	1635	1551	2246	2249	2722	2098	2171	2416	2193	2031	2089	2214	2402	2143	2525	3009	2852	2910	2508	2209	VI	34414267	34418367	+
			SETIT_006533mg	30.63		53.07	47.68																		1188	1259	1269	1223	1473	1729	1240	1538	1532	2151	1915	2082	2015	2083	1894	2334	2419	2842	2344	1884	1803	IV	1196439	1200721	+
			SETIT_006563mg	34.89		59.04	65.09																		1068	1013	1038	1652	1993	2217	1873	2004	2332	1889	1903	1946	2163	2253	1992	2515	3075	2586	3049	2442	2198	IV	27200746	27203850	-
[truncated: 13 more columns]

## Sheet: raw result
Chr	Pos	P-value
3	4914963	1.87172e-06
6	34641142	3.8541e-06
8	31402031	4.83271e-06
8	31742711	8.65273e-06
7	17423181	9.12075e-06
2	3209636	1.05437e-05
8	16207930	1.39115e-05
8	14306209	1.52886e-05
9	15497272	1.63791e-05
8	14345524	1.75204e-05
8	14341051	1.82684e-05
8	31641396	1.88347e-05
8	18412787	2.00855e-05
8	14084182	2.09991e-05
4	27198840	2.10436e-05
8	14356646	2.15124e-05
9	15530012	2.3441e-05
6	34427665	2.35202e-05
6	34634365	2.53833e-05
9	15544324	2.8802e-05
6	34630298	3.30777e-05
1	4811944	3.44978e-05
8	14009263	3.58613e-05
8	31739327	3.80994e-05
6	35048093	3.9473e-05
5	1902162	4.01509e-05
6	34571328	4.14754e-05
9	15498364	4.26688e-05
3	3018837	4.32701e-05
6	34623374	4.53523e-05
8	14363557	4.60244e-05
9	15497174	4.79635e-05
8	14310991	4.95161e-05
4	1190677	5.51643e-05
7	5495834	5.80306e-05
8	31736497	5.92863e-05
8	31732816	6.03532e-05
8	31357222	6.117e-05
8	31350755	6.24365e-05
7	23699945	6.29452e-05
8	31404488	6.80601e-05
8	8040716	7.01591e-05
1	841252	7.27447e-05
8	14273846	7.4593e-05
9	15499212	7.58702e-05
8	14275899	7.6101e-05
9	15500637	7.88236e-05
8	31787315	8.05344e-05
4	39348670	8.14148e-05
6	34416403	8.19446e-05
8	16102679	8.19548e-05
3	9494779	8.21909e-05
6	35032327	8.29427e-05
8	31737731	8.34297e-05
8	14363135	8.41772e-05
6	29947618	8.46203e-05
8	31773558	8.48115e-05
9	15515272	8.50989e-05
8	13883968	8.63265e-05
1	32413051	8.9491e-05
8	14348264	9.0394e-05
8	31687971	9.04566e-05
5	1902890	9.22239e-05
8	31404902	9.26887e-05
8	31674252	9.29059e-05
9	15550149	9.39296e-05
6	34571403	9.72855e-05
6	34411584	0.000104379
6	5454247	0.00010442
8	14273442	0.000105662
6	5593235	0.000107058
3	45704260	0.00011236
7	694879	0.000113712
6	34207876	0.000114576
8	31739688	0.00011555
6	34419130	0.000116072
8	31737789	0.000117427
8	31742607	0.000117667
8	23127599	0.000124447
8	14361581	0.000126012
8	23507009	0.00012661
9	43578418	0.000127246
8	8363839	0.000127423
6	1707711	0.000129239
8	14326187	0.00013212
8	31771547	0.000132285
3	50562931	0.000132968
6	34207810	0.000133844
9	15685457	0.000134006
8	31357169	0.000134234
2	4355318	0.000137316
8	25050883	0.00013802
4	34842840	0.000138192
1	1622415	0.000138534
8	31404644	0.000139596
3	9500590	0.000139689
8	14273608	0.000142732
8	34009937	0.000144314
6	33927433	0.000144401
9	15590891	0.000144766
8	31771323	0.000145719
4	6708997	0.000146542
3	24384485	0.000148073
8	31391095	0.00014854
8	31357338	0.000149462
9	15553831	0.000151831
8	14280774	0.000153617
8	20098778	0.000153841
9	15544345	0.000154017
8	13951449	0.000156087
3	22799757	0.000156268
8	31754423	0.000156708
9	43578467	0.00015738
6	27479102	0.000157821
8	31738380	0.000159835
9	15569190	0.000160896
9	15534525	0.000161098
9	15545664	0.000162592
3	24849036	0.000163948
8	8359574	0.000164325
3	50028343	0.000164748
3	9446036	0.000165021
8	11730727	0.000165357
8	31198259	0.000167315
8	31686554	0.000167338
9	15574637	0.000169096
7	2839224	0.000173435
9	15549919	0.000173764
9	15542379	0.000176813
8	20755274	0.000177965
7	19086004	0.000180218
9	15530939	0.000180994
8	31685829	0.00018142
3	45701779	0.000181604
9	15536086	0.000184125
9	42675391	0.000184264
9	15554239	0.00018565
9	15559151	0.000186511
5	43343709	0.000186836
5	1903285	0.000187201
8	14382496	0.000187903
6	35034450	0.000188397
6	34298970	0.000188842
1	29965931	0.000189625
9	8590296	0.00019088
2	40316256	0.000191081
3	6203529	0.000191553
4	39609352	0.000192471
8	14275662	0.000195781
2	4257862	0.000199462
6	34632718	0.000200145
2	32378998	0.000200202
8	14347893	0.000201718
1	1647844	0.000202296
8	18411801	0.000202924
9	796926	0.000203186
8	34046165	0.000203669
9	15593570	0.000205111
4	32469891	0.000207758
8	31791081	0.000208053
8	22512356	0.000212462
6	35048264	0.000214139
6	31687564	0.000214518
8	3871006	0.000217223
8	31736483	0.000218747
8	14350211	0.000219809
3	23839540	0.00022228
6	1707357	0.000222852
1	30091757	0.000223315
7	21988415	0.000223482
1	30037012	0.000223792
9	15496570	0.000227532
3	50249427	0.00022808
8	14276288	0.000229003
9	15632287	0.000231825
4	36108047	0.000233542
9	15548388	0.000235307
9	15509399	0.000235621
8	31736848	0.000236104
9	15544123	0.000236683
7	23092413	0.000236755
9	15549241	0.000237836
6	34419266	0.000239155
8	31357034	0.000239939
8	8360701	0.000240357
8	14275753	0.000242915
8	14357532	0.000243928
8	31733218	0.000244698
6	34632003	0.000245742
8	31718746	0.000247352
9	15550241	0.000248017
8	14180794	0.000249786
6	26388482	0.000249995
9	15595750	0.000250675
6	34434805	0.000255393
8	31403502	0.000259863
9	15769276	0.000262641
9	15534463	0.000265925
6	31206887	0.000266293
7	13807974	0.000266915
8	14244682	0.000267543
8	14576428	0.000269864
8	31736801	0.000271735
3	47083359	0.000271925
9	15621115	0.000274422
5	35062101	0.00027477
8	8349125	0.000275858
6	1703546	0.000276929
6	32231299	0.000279366
1	24033219	0.000279656
9	15550947	0.00028277
4	39610570	0.000283037
9	15555131	0.000283818
7	17743459	0.00028569
6	1703517	0.000286138
8	31754336	0.000287951
7	1015526	0.000288487
9	15542539	0.000288962
9	799791	0.000289963
6	34654462	0.000290356
2	25076359	0.00029155
9	15548794	0.000293394
6	32164088	0.000294489
1	8149082	0.000294514
8	8361199	0.00029646
6	23659902	0.000298214
8	8361798	0.000298537
1	1624523	0.000299928
9	15569201	0.000302956
9	15592463	0.000303151
7	21052491	0.000303852
9	15574582	0.000304719
9	15542285	0.000305906
9	15548444	0.000306269
9	15547281	0.000306333
9	15786400	0.000306486
9	38917790	0.000310484
3	13647783	0.000311968
6	32169214	0.000315287
8	31684471	0.000316582
8	14208567	0.000318868
9	6019461	0.000320091
9	15568277	0.000320111
7	22544396	0.000320585
6	32160632	0.000320877
9	25609073	0.000321117
8	14276485	0.000323365
8	32068509	0.000325509
2	10419654	0.000326308
9	15530590	0.000328285
8	14282141	0.000328747
8	8362576	0.000329522
8	31733900	0.000330874
2	4364369	0.000331212
3	9481392	0.000333626
8	14262956	0.000335909
9	15620473	0.000336885
1	29485375	0.000338012
8	31739869	0.000339822
8	14266354	0.000341535
8	15412001	0.00034283
9	15542523	0.000343744
6	34398839	0.000344813
9	15550558	0.000346228
6	34632615	0.000347192
1	6973463	0.000348105
9	15533994	0.000349575
8	14513205	0.000351481
9	2776841	0.000352433
8	14280753	0.000355067
5	27027767	0.000355344
1	29376401	0.000358512
9	15544420	0.000359486
9	15552000	0.000364613
8	8915039	0.000365891
4	33919980	0.000367553
8	14611780	0.000368762
7	21877541	0.000372524
8	8364321	0.000373761
9	15498270	0.000374025
8	25151274	0.000374053
8	8363062	0.000374428
7	13387336	0.000378057
9	15548558	0.000378415
3	3020653	0.000379046
6	34633152	0.000383154
8	31754441	0.00038547
8	8361121	0.000386567
6	34623261	0.000387083
9	15563395	0.000387353
3	45699311	0.000390311
9	15554221	0.000392498
3	44657559	0.000393492
9	15532936	0.000394633
9	15532951	0.000394633
8	31741870	0.000395132
6	31117207	0.000397074
9	15532816	0.000398
6	34431439	0.000400797
9	15550430	0.000401149
6	7644580	0.000402237
4	36112143	0.000403325
1	8154800	0.000404442
8	31701837	0.000405548
8	14272532	0.00040585
1	27733916	0.000406483
6	512193	0.000407353
9	15533127	0.000407498
3	32346331	0.000411393
9	15532782	0.000411457
3	45700750	0.000414132
4	1202773	0.000414174
9	55951544	0.000414832
9	15545294	0.000416295
9	34571044	0.000418203
9	15553553	0.000418856
2	3376457	0.000421155
7	18599908	0.000425525
3	6346359	0.000425969
9	15589878	0.000426892
7	30662018	0.000427251
8	31690265	0.000428477
8	8369741	0.000428823
8	31771787	0.000428925
6	35827685	0.000429527
8	23141013	0.000430341
8	13810913	0.000432704
9	15545321	0.000432806
9	15591494	0.000433088
3	48183041	0.000434046
9	15620265	0.000438208
3	21262496	0.000439008
8	14318908	0.000439139
8	31797414	0.000439368
8	5218427	0.000446229
9	15543061	0.00044738
5	5698403	0.000448921
5	46416650	0.000451837
9	15535086	0.000452985
1	1462658	0.000453608
9	2841713	0.00045528
6	34403021	0.000456933
9	15553451	0.000456992
8	31771424	0.000457862
9	15590274	0.000458388
2	4403818	0.000458753
3	45705958	0.00045885
9	15632384	0.000459184
8	31739577	0.00046113
9	15532752	0.00046183
3	6143154	0.00046282
6	34419364	0.000463439
1	24079259	0.000466457
8	14306791	0.000473041
8	8985428	0.000473345
9	15549400	0.000474885
7	30903141	0.000478318
8	8364250	0.000481355
8	14576360	0.000482868
6	34456109	0.000483515
9	15589303	0.00048391
5	33831267	0.000483952
8	20772671	0.000484096
9	15549876	0.000484338
3	22398607	0.000486874
9	15567579	0.000488545
5	32145352	0.000492692
6	35044957	0.000492781
8	31788857	0.000494224
8	15455026	0.000499103
8	18510736	0.000500254
9	15594994	0.00050034
9	15605788	0.000500694
4	34010227	0.000501418
3	45719056	0.000501489
3	21439526	0.00050218
8	1283248	0.00050561
1	3926758	0.000505654
8	14351612	0.000506048
1	1517046	0.000510061
9	15558315	0.0005105
9	15545609	0.000510792
2	30616121	0.000513426
9	15548904	0.00051728
8	14266304	0.000519003
5	8486116	0.000519461
8	20164719	0.000519994
9	15551567	0.000520214
6	35871737	0.000521503
8	8039282	0.000521672
3	45703676	0.0005222
9	15554391	0.000525697
1	30227772	0.000529566
7	33103879	0.000531191
8	14266325	0.000531828
9	15557563	0.00053185
8	14161794	0.00053354
8	21499452	0.000534079
9	15611744	0.000534368
3	9491528	0.000536087
6	1246924	0.000536346
9	15559586	0.000536961
8	14382040	0.000538386
9	15496396	0.000541378
8	31774640	0.000541861
3	5368109	0.000544323
6	34440603	0.000544524
9	15568265	0.000544955
8	14286347	0.000549011
2	36439762	0.00054919
9	15541572	0.000549747
5	5711206	0.000550392
9	15549034	0.000555003
9	7915024	0.000556957
6	35042594	0.00056049
1	8139364	0.000562233
6	3527784	0.000562478
1	8137048	0.000562574
4	36093816	0.000565964
8	8443891	0.000566464
8	31787509	0.000568565
8	22512395	0.000569298
8	31733986	0.000570242
9	15503537	0.000570737
9	15550591	0.000570754
9	5912004	0.000571173
1	8162448	0.000571176
9	15599725	0.000574969
9	33741799	0.000575795
9	15519571	0.000577968
3	45715267	0.000578578
8	14381848	0.000578978
1	10224948	0.000580553
9	15531455	0.000581498
3	9487350	0.00058268
5	46623257	0.000582743
2	16772788	0.000583676
4	34069151	0.000584083
5	46420905	0.000587785
9	15602749	0.000589073
8	13166269	0.000589133
8	14266839	0.000589589
8	14323885	0.000589885
4	6694144	0.000593895
8	7660870	0.000594076
6	34448898	0.000594623
9	15568155	0.000595847
9	806878	0.000596486
8	9933492	0.000597168
6	2278987	0.000597326
8	10582374	0.000597749
4	39509215	0.000599214
8	14267788	0.000599222
9	15534312	0.000601134
2	3760569	0.000601383
3	6148176	0.000603597
1	8379105	0.000605499
3	45770669	0.000606241
8	14345375	0.000607235
9	34450452	0.000607981
9	15613992	0.000609202
1	1601591	0.000610475
8	8327535	0.000614985
6	2281174	0.000616602
8	11159600	0.000617206
7	3247771	0.000618099
3	6189089	0.000618104
9	15532678	0.000618637
9	15782760	0.000618706
8	14284786	0.000620149
8	14282261	0.000623142
9	15614315	0.000624013
2	756511	0.000625299
4	35537740	0.000626235
6	535905	0.000626571
3	49525928	0.00062718
7	23686968	0.000628478
1	22221313	0.000630208
8	31351549	0.00063069
1	8405582	0.000632906
9	15586574	0.000636
8	31739277	0.000636594
9	15547885	0.00064191
2	8968152	0.000642607
1	8391321	0.000643209
6	34577012	0.000645146
7	23694251	0.000646811
9	15550335	0.000647422
6	34426945	0.000647772
9	15550879	0.000649294
9	42188308	0.000653072
8	13908713	0.000655756
1	1648555	0.000657824
9	15560814	0.000658171
8	31757543	0.000658458
9	15612119	0.000659357
9	41501426	0.000660445
9	57046481	0.000661587
5	30097506	0.00066362
3	9446236	0.000663642
9	15563867	0.00066494
3	9487528	0.000667881
1	1680690	0.000669165
3	9490640	0.000671122
3	24271761	0.000672469
9	15821375	0.000674813
9	15562906	0.000679106
1	8157343	0.000679421
8	5926167	0.000680027
9	792810	0.000681411
4	39610673	0.000683157
7	21034954	0.000685621
4	35764288	0.000686302
8	11224671	0.000687541
5	1903335	0.000688266
8	1274352	0.000692458
9	15575213	0.000693315
7	16806414	0.000694156
7	3055189	0.000696854
2	6743703	0.000697748
3	49975281	0.0006979
9	15620145	0.000698514
3	46325853	0.000699727
1	831564	0.000702123
4	33915475	0.00070588
8	31784664	0.000706809
9	15626280	0.000710195
9	15595170	0.000710725
9	15542159	0.000711953
9	779979	0.00071272
1	30452369	0.000712922
1	8158518	0.000713328
9	43695393	0.000714122
8	14280965	0.0007147
7	21891202	0.000715166
9	15503605	0.000716407
9	805656	0.000716937
9	15562550	0.000718923
8	32843676	0.000721759
9	15551809	0.000722712
8	14450945	0.000724108
5	27027933	0.000724392
8	17027317	0.000725395
9	15530330	0.000726409
8	14421472	0.000729355
8	15624429	0.000729882
8	31742043	0.000730419
7	30634901	0.000731029
8	14379056	0.000731611
8	10822787	0.000732555
9	15563356	0.000738768
7	13448603	0.000738934
8	31790698	0.000740496
6	34590733	0.000741017
8	39498993	0.000742148
8	13883842	0.00074414
2	3391769	0.000744984
9	33820731	0.000748567
3	26083729	0.000748769
9	15549657	0.000749304
6	34607468	0.000749909
3	9477950	0.000751943
9	15551769	0.000751971
8	5259382	0.000752305
6	31132674	0.000752469
9	15568570	0.00075301
9	15492070	0.00075568
8	10503135	0.000755796
1	8422843	0.000756753
8	14076374	0.000759076
9	15549835	0.00075932
9	15620171	0.000762666
8	8330324	0.000765464
5	1903935	0.000767378
7	30504056	0.000767477
9	15542717	0.000768374
9	15618015	0.000769987
4	6268620	0.000771706
1	8160277	0.000774019
9	15533044	0.000775673
9	15562731	0.000776718
9	15551526	0.000777121
4	33917946	0.000778969
9	2740703	0.000779811
1	8167187	0.000779938
9	15575185	0.000780612
8	8251922	0.000780903
2	3372842	0.000781128
9	15607609	0.000784762
3	45589219	0.000785256
9	15562228	0.000786712
1	39424000	0.000788029
9	15553085	0.000788273
1	10251910	0.000791556
9	15549983	0.000791557
3	45706751	0.000793026
2	30751457	0.000793807
3	24128537	0.000794827
3	3021005	0.000795396
8	13887725	0.000798535
2	28145028	0.000801324
9	15531517	0.000802024
5	46411673	0.000803313
4	39598457	0.000804122
8	31685194	0.000805862
9	15745809	0.000808831
9	15500366	0.000816373
9	15616010	0.00081639
5	46416857	0.000816528
1	31432122	0.000816698
7	20494120	0.000817663
8	14326805	0.000818155
4	34264173	0.000821242
6	25139426	0.000822367
7	8743113	0.000824367
9	15559885	0.000824636
1	8521405	0.000825623
1	30071702	0.000828561
8	31350223	0.000829204
8	14330041	0.000831029
5	32142675	0.000831359
6	1634882	0.000836528
1	8404699	0.000838479
5	46414191	0.000842384
9	57642995	0.000842464
1	8365954	0.000843021
9	15552603	0.000843626
7	17550235	0.000844213
1	30054274	0.00084452
9	3769534	0.000844577
6	34304482	0.000845746
9	15530251	0.000845828
3	9462439	0.000846139
6	34659104	0.000846771
8	20355108	0.000848304
8	17720015	0.000849248
6	32153179	0.000852722
9	15626365	0.000854051
8	31769954	0.00085432
7	23086779	0.000855348
8	14307017	0.000855602
8	14269839	0.000855781
5	46411100	0.000856464
9	804612	0.000856759
3	9478641	0.000857966
6	1683969	0.000859759
9	15582442	0.000859775
2	3392577	0.000862438
9	15568717	0.000862549
8	5920547	0.000863294
9	15558703	0.000863412
7	23676084	0.000866446
6	1659828	0.00086698
8	13842149	0.000867671
2	5889439	0.00086819
8	31775910	0.000870533
8	14355794	0.000870581
6	34630523	0.000870977
3	48420239	0.000871274
6	34633135	0.000871743
4	33941192	0.000872017
8	10518539	0.000873017
6	35039521	0.000875222
9	10096767	0.000875273
8	31781474	0.000884043
1	8144864	0.000887053
4	35765727	0.000890288
9	34422153	0.000893543
8	25537474	0.00089393
6	34416145	0.000894489
4	6268641	0.000894755
1	30071880	0.000896008
9	15535768	0.000897161
8	14057989	0.000904324
9	15601309	0.000907409
3	3019810	0.000908175
8	23226926	0.000910765
1	26385396	0.000912308
6	34431645	0.000912891
9	15552494	0.000914284
6	34590784	0.000914588
9	15605745	0.000916444
9	19568911	0.00092265
5	46410939	0.000923287
9	15668173	0.000927233
9	15548951	0.000927937
9	15620572	0.000928388
3	45703203	0.000929164
5	38827858	0.00093403
6	5462251	0.000935139
9	15533802	0.000936094
5	33748770	0.000937898
7	18605533	0.000938825
1	8161941	0.000939175
8	14308205	0.00093961
1	1622491	0.000941353
2	16617308	0.00094143
8	10187814	0.000942227
8	8345737	0.000950262
1	8157790	0.000951086
4	33920973	0.000951165
3	9487900	0.000953178
6	29713143	0.000954318
9	15499191	0.000955036
9	15542764	0.000963205
3	45732194	0.000967317
7	5092406	0.000968213
9	55944572	0.000968222
2	9839640	0.000970586
9	31841367	0.000970634
7	23678874	0.000970865
7	30504673	0.000971208
4	39507758	0.000971381
3	46326325	0.00097528
3	18750489	0.000976041
2	3394456	0.0009773
7	23365968	0.000977896
9	15495465	0.000979925
6	34659031	0.00098154
9	15579627	0.000982489
9	15617416	0.000983014
5	46408923	0.000983669
3	22469154	0.00098391
9	15498629	0.000984225
9	15542416	0.000984956
9	15589466	0.000986002
9	15631274	0.000989565
9	15578297	0.000990457
6	1985797	0.000993305
3	24305323	0.000996005
3	45775433	0.00099645
9	15593185	0.00099735
2	12033820	0.000997684
9	33889183	0.000997906
1	29452077	0.000998847
9	15533609	0.00100446
8	14161107	0.00100973
7	27027903	0.00101122
1	31449920	0.00101132
7	30592015	0.00101316
3	44657266	0.00101345
8	17127585	0.00101396
5	7772402	0.00101446
1	8164519	0.00101499
9	15584298	0.00101501
9	43511463	0.0010166
1	8233744	0.00101871
2	4368193	0.00102197
6	35053961	0.00102223
8	14239223	0.00102268
7	3051207	0.00102274
1	30056359	0.00102471
8	6756984	0.00102481
1	24989207	0.00103049
1	6154743	0.0010308
8	14188032	0.00103282
9	15549188	0.00103292
3	13650832	0.00103355
9	15562218	0.00103399
9	51734036	0.00103497
2	3561136	0.00103523
3	6250836	0.00103657
8	31705347	0.00103725
8	1243096	0.00103817
3	44657864	0.00104168
9	15550413	0.00104206
8	31719264	0.00104254
3	6207571	0.00104411
6	31966360	0.00104792
9	27087562	0.00104824
6	2415847	0.00105159
7	12676935	0.00105317
1	8232560	0.0010539
8	14038387	0.00105697
8	9887887	0.00106075
9	15612613	0.00106157
1	8162470	0.00106338
1	39719881	0.00106511
9	15707499	0.00106735
9	15609426	0.0010706
3	6303374	0.00107337
6	34600323	0.00107435
6	34628051	0.00107542
6	34341278	0.00107618
8	31685603	0.00107687
8	19734193	0.00107714
5	2729132	0.00107923
1	30077765	0.00107945
1	1622130	0.00107991
4	35993809	0.001082
5	46404445	0.00108213
9	22979366	0.00108355
8	7287605	0.00108544
8	14380760	0.00108679
8	36178967	0.00108815
9	15740657	0.00108842
9	34184848	0.00108949
1	29402245	0.00109637
9	803157	0.00109779
9	15591626	0.00109842
3	22483672	0.00110004
1	30093205	0.00110061
9	15552042	0.00110259
8	14396598	0.00110401
7	23673764	0.00110439
5	33826488	0.00110637
9	15557149	0.00110779
7	30080815	0.00110933
8	14533797	0.00111112
3	45798438	0.00111261
1	8164474	0.0011134
8	8748820	0.00111372
1	8161307	0.00111421
2	24146578	0.00112
1	40864939	0.00112043
2	25602533	0.0011211
9	57622739	0.0011226
9	15569129	0.00112289
9	15535375	0.00112372
9	15616882	0.00112515
3	5366499	0.00112661
2	28133484	0.00112795
8	14582564	0.00112835
5	9718176	0.00112893
6	1825296	0.0011321
9	34416936	0.00113493
9	803463	0.00113618
9	802484	0.0011383
3	45703223	0.00113938
9	15620123	0.0011411
8	32606195	0.00114169
6	34572600	0.00114268
9	15595156	0.00114322
7	13438417	0.00114326
9	43630335	0.00114437
9	15550515	0.00114509
5	46416918	0.00114647
1	10252350	0.00115105
3	45768108	0.00115214
4	214979	0.00115805
8	14184422	0.00116011
5	6617243	0.00116149
7	3912463	0.00116221
9	2766419	0.0011633
9	19875806	0.0011638
8	8153887	0.00116395
7	609075	0.00116422
9	15610141	0.00116457
8	8352277	0.00116708
9	15559607	0.00116833
9	15531044	0.00116844
8	17698551	0.00117099
2	31006100	0.0011724
7	2839736	0.00117774
8	8153355	0.00117822
8	5502106	0.00117859
5	7698787	0.00118003
3	6200502	0.0011822
8	1282693	0.00118368
6	34911218	0.00118421
7	23716062	0.001185
1	8159532	0.0011864
8	14491145	0.00118894
9	15548940	0.00118961
7	1016758	0.00119043
9	15612906	0.00119234
4	35712046	0.00119283
1	25387794	0.00119342
9	42036124	0.0011937
6	29782415	0.00119413
7	3014169	0.00119513
8	23068653	0.00119679
2	16017261	0.00119715
6	4423217	0.0011982
4	39609325	0.00120605
8	20418029	0.00120695
8	14349533	0.00120696
6	34632964	0.00120717
3	9480790	0.00120773
5	34801275	0.00120836
8	12307962	0.00120863
6	35339481	0.00121737
7	3101088	0.00121855
8	31740906	0.00121996
2	3380130	0.00122006
9	3915392	0.00122168
9	15554116	0.00122223
8	20909077	0.00122292
8	23050094	0.0012233
9	15689409	0.0012248
9	43501737	0.00122589
8	31721719	0.00122613
8	14351772	0.00122662
8	21315171	0.00122738
8	15443327	0.00122815
9	15511622	0.00123034
9	15646920	0.00123064
5	34267121	0.00123181
8	14179218	0.00123191
3	6174037	0.00123671
3	22492609	0.00123876
5	7880149	0.0012391
1	1622973	0.00124145
7	23374638	0.0012419
7	23002428	0.00124683
8	14112763	0.00124878
7	12845836	0.00125035
7	23701102	0.00125241
9	15533764	0.001254
7	21066820	0.00125469
9	15619713	0.00125839
4	33933992	0.00125839
6	1503158	0.00125862
3	9495001	0.00125863
3	45929423	0.00125871
8	8336541	0.00126013
8	29667628	0.00126446
8	31660536	0.00126762
7	17038471	0.00126817
6	35058499	0.00126964
8	31739510	0.00126984
5	8488201	0.00127034
2	5055412	0.0012713
1	1621723	0.00127178
6	2770183	0.00127744
5	26718821	0.00127877
2	13903535	0.00127933
2	4368584	0.00128023
8	34012913	0.0012805
8	14286085	0.00128202
3	5523584	0.00128207
7	22097057	0.00128387
1	8437352	0.00128691
8	25248396	0.00128705
6	34302156	0.0012883
9	15613320	0.00128898
1	29460874	0.00128917
7	19522340	0.00129241
8	17736596	0.00129244
8	14346789	0.00129256
3	6124092	0.0012945
3	45734403	0.00129571
8	14262383	0.00129758
8	31754568	0.00129808
7	22546381	0.00130003
6	2991489	0.00130019
7	1141048	0.00130035
1	24046520	0.00130292
9	15530297	0.00130394
7	1882175	0.00130414
3	18097834	0.00130655
9	2781309	0.00130755
9	27695035	0.00131128
1	8141191	0.00131191
2	2950450	0.00131346
6	3018199	0.00131508
6	35265787	0.00131865
3	6195935	0.00131924
3	5366136	0.00131934
6	31905396	0.0013201
9	15558764	0.00132211
7	30634816	0.00132406
8	14484338	0.00132489
2	31010748	0.00132506
9	33573128	0.00132834
5	23436945	0.00133015
6	32496641	0.00133098
4	34643177	0.00133126
8	23517962	0.00133225
6	34434785	0.00133269
9	43591071	0.00133276
8	17129089	0.00133368
9	15618002	0.001334
5	9949000	0.00133507
9	15563263	0.00133643
7	31485859	0.0013375
8	21556133	0.00133777
1	8136558	0.00133962
9	2820685	0.00134209
9	15584322	0.00134323
9	15609799	0.00134376
8	31284531	0.00134387
8	21640255	0.00134484
3	45719232	0.00134574
9	15581820	0.00134621
9	15568129	0.00134812
6	35202066	0.00135032
9	34509494	0.00135035
8	6042968	0.00135182
9	15620861	0.00135328
8	28127246	0.00135395
9	15615799	0.00135493
9	15598248	0.00135664
6	34659828	0.00135677
9	15593140	0.00135806
4	33920080	0.00135847
8	14356190	0.00135892
8	7408158	0.00135926
7	30635464	0.00135991
1	30085960	0.00136047
6	27474420	0.00136068
6	5346941	0.00136091
3	45578086	0.00136108
9	15626219	0.00136202
6	32167811	0.00136739
6	34394419	0.00136938
1	8232913	0.00136956
8	7293295	0.00137089
8	21522986	0.00137177
7	17737964	0.00137385
9	15554877	0.0013746
9	34668313	0.00137493
7	3010537	0.00137515
8	22984793	0.00137538
2	11486429	0.00137877
8	8760184	0.00138422
3	47129668	0.00138757
9	9277758	0.00138899
7	30519471	0.00139162
8	12689935	0.00139422
1	29435121	0.0013959
9	33866929	0.00139681
6	5585675	0.00139684
6	3718045	0.00139818
2	13859968	0.00140173
9	2796886	0.00140291
3	49069288	0.00140303
9	15554889	0.00140441
5	27034752	0.00140468
6	34304963	0.00140635
6	34346524	0.00140691
9	15628907	0.00140702
9	15594381	0.00140905
4	36554316	0.00140981
9	15630892	0.00141056
3	9486791	0.00141167
2	10194512	0.00141241
1	8114932	0.00141327
9	15622419	0.00141331
8	14284753	0.00141348
8	31404607	0.00141401
8	36063663	0.00141481
3	45720024	0.00141489
4	35694370	0.00141738
9	41570441	0.00141892
6	34634045	0.00141959
3	45704953	0.0014199
9	57667006	0.00142169
8	31148358	0.00142388
3	24294834	0.0014258
8	31345048	0.00143117
5	38478629	0.00143164
9	15567785	0.00143183
7	31897881	0.00143464
7	23703672	0.00143486
7	21046188	0.00143497
8	20049298	0.00143518
1	29374763	0.00143613
9	2450185	0.0014362
6	33767234	0.00143692
9	15576203	0.00143851
8	13843192	0.00143876
8	8669372	0.00143877
9	57659414	0.00144197
6	31117728	0.00144282
5	46415356	0.00144287
9	15595022	0.00144363
9	15552054	0.00144575
6	35040650	0.00145034
9	15610671	0.00145113
8	8763639	0.00145171
9	18633086	0.00145345
8	10577385	0.00145351
3	22398566	0.00145379
8	14391886	0.001455
9	15616974	0.00145789
2	26188921	0.00146018
8	22872873	0.00146028
9	15563519	0.00146166
6	7303001	0.00146323
9	15633419	0.00146555
8	8642635	0.00146654
5	34980654	0.00146684
9	34416919	0.0014671
2	21844185	0.00146772
1	29402267	0.00146934
5	4370057	0.00146984
8	8363927	0.00147011
6	5450994	0.00147027
3	6755477	0.0014704
8	16083407	0.00147181
9	33597764	0.00147218
3	50174315	0.00147221
1	24026256	0.00147371
6	34206542	0.00147441
4	10318397	0.00147478
9	860791	0.00147791
8	7581145	0.00147806
5	668820	0.00147937
9	15583225	0.0014803
3	45707184	0.00148071
9	15576774	0.00148239
6	5463063	0.00148462
1	37717705	0.00148544
5	46411181	0.00148587
3	22432809	0.00148683
8	31356968	0.00148703
9	15513346	0.00148728
8	14162710	0.00148832
5	46410259	0.00149072
9	43533619	0.00149094
2	29769946	0.00149437
9	760708	0.00149518
8	23390919	0.00149608
2	28144136	0.00150012
1	8118413	0.0015014
8	14477603	0.00150141
4	35694476	0.00150534
7	20037325	0.00150891
1	8156075	0.00151085
9	792760	0.00151138
1	8624976	0.00151156
2	16604458	0.00151481
8	23071363	0.00151505
3	9477198	0.00151682
8	38497001	0.00151758
9	34343386	0.00151889
9	15561874	0.0015203
6	1610885	0.001522
6	31864456	0.00152231
7	615251	0.00152569
1	39477398	0.00152607
2	28186155	0.00152746
9	15591407	0.00153318
7	3893563	0.00153595
7	30457494	0.00153595
6	27476786	0.00153837
1	29434885	0.001539
9	15697174	0.00153942
8	31766096	0.00154125
6	32171202	0.00154554
3	50341480	0.00154613
4	1191989	0.00154813
7	594091	0.00154972
8	31357448	0.00154976
8	14356956	0.00155004
9	15598946	0.00155017
1	8145313	0.00155179
9	15496336	0.00155291
8	15628231	0.00155299
9	15598225	0.00155407
7	11889836	0.00155513
5	32142560	0.00155609
9	43643349	0.0015585
5	34982808	0.00156162
3	45573443	0.00156164
9	8339001	0.00156192
8	31689996	0.0015632
8	37121389	0.00156706
2	29572287	0.00156789
2	29656298	0.00156789
4	6708982	0.00156898
7	19846753	0.00156899
9	15583793	0.00156986
7	679174	0.00157044
2	28137077	0.00157118
4	17570025	0.00157121
5	43630960	0.00157153
1	4101262	0.00157259
6	32259792	0.00157389
7	21069743	0.00157674
9	33749125	0.00157711
6	31865670	0.00157766
6	31963467	0.00157827
4	6999937	0.00157882
5	46416963	0.0015802
7	17888557	0.00158142
1	22692561	0.0015823
5	35189498	0.00158437
8	31673976	0.00158577
6	5436020	0.00158775
1	1601748	0.00158914
6	5577217	0.00159124
8	9874978	0.00159141
7	12799041	0.00159194
9	15611327	0.00159237
8	13846547	0.00159412
8	14380083	0.00159474
9	774963	0.0015976
8	14237588	0.00159765
1	6963991	0.00159839
8	31784530	0.00159888
9	15631360	0.0016005
7	21766913	0.00160121
5	34984308	0.00160131
6	34499167	0.00160136
6	34305042	0.00160311
3	45583576	0.00160327
9	15591366	0.00160352
9	15599435	0.00160358
9	34318608	0.0016042
2	3209786	0.00160458
9	15594257	0.00160701
1	1625018	0.00160766
9	15758783	0.00160876
1	29479852	0.00160902
8	13843636	0.00161002
8	14305995	0.00161199
7	3912598	0.00161228
3	43310696	0.00161363
3	7481016	0.00161376
1	30055487	0.00161393
9	15567832	0.00161579
9	15606575	0.00161673
3	45701468	0.00161796
9	2852782	0.00161914
6	32067245	0.00162056
4	39789999	0.00162325
8	21071223	0.00162394
8	15623930	0.00162414
8	10728588	0.0016262
5	46417077	0.00162666
8	7836614	0.00162668
1	8157274	0.00162724
6	34518692	0.00162937
8	22749922	0.00162985
8	21641271	0.00163352
8	8555585	0.00163443
1	10748529	0.00163445
9	15615252	0.00163551
1	8166143	0.00163676
4	38507935	0.0016389
7	21056393	0.0016403
2	16043960	0.00164205
3	16690099	0.00164266
5	34977968	0.00164269
9	15605086	0.00164329
7	18615624	0.00164566
9	19771487	0.00164888
3	9496004	0.00165431
7	30869342	0.0016565
7	30610181	0.00165715
2	30774231	0.00165757
1	8366278	0.00165835
8	20820474	0.00166177
3	5352272	0.00166256
5	27030547	0.00166274
8	17981351	0.0016637
6	34505552	0.00166545
7	13821874	0.00166638
8	21638255	0.00166716
8	20354915	0.00166737
8	890910	0.0016678
1	39476216	0.00167198
6	1659781	0.00167257
8	23108875	0.00167366
2	30753116	0.00167501
7	23679699	0.00167616
1	8162944	0.00168335
8	5921108	0.00168522
5	26360803	0.00168678
8	14382465	0.00168817
8	2995150	0.00168839
1	575307	0.00168976
3	9481360	0.00169185
9	2853623	0.00169406
8	21907159	0.00169466
8	722661	0.00169481
6	32260167	0.00169489
9	15496494	0.00169626
8	31388713	0.00169996
9	15562135	0.00170176
1	1017237	0.00170233
9	804869	0.00170296
2	7233997	0.00170298
3	45745573	0.00170359
9	34518257	0.00170414
3	6158060	0.00170634
9	15549730	0.00170656
9	15576419	0.0017081
9	15576454	0.0017081
5	14138731	0.00170987
8	129834	0.00170992
9	33710360	0.00171083
8	15940078	0.00171274
6	34207394	0.00171833
7	13752728	0.00172027
8	8326110	0.00172128
3	9499433	0.00172286
4	7017137	0.00172431
8	40255317	0.00172455
8	31686420	0.00172516
8	14392081	0.00172761
8	5652766	0.00172795
9	15598813	0.00173036
3	9494410	0.00173109
3	6226046	0.00173123
8	31756281	0.00173276
6	22103466	0.00173277
2	3406259	0.00173312
1	30161712	0.00173623
4	39597698	0.00173763
9	15549316	0.00173812
9	15689859	0.00173881
9	15619657	0.00173985
5	28059014	0.00174004
7	9994580	0.00174182
9	2110425	0.00174317
1	30228726	0.00174375
3	6462987	0.00174547
6	34315054	0.00174604
8	13597908	0.00174644
6	34851815	0.00174789
9	6143181	0.0017495
5	46397597	0.00175315
8	31789153	0.00175316
9	2690807	0.00175549
8	14009138	0.00175646
3	45720314	0.00175699
6	35826889	0.00175766
2	3217255	0.00175845
8	14391229	0.00175897
9	43684615	0.00175958
9	34345376	0.00176224
7	20274696	0.0017623
1	27735538	0.00176436
8	15431734	0.00176448
4	33918240	0.0017656
9	15577338	0.00176701
8	14183686	0.00176742
4	2434723	0.00177
4	688119	0.0017705
6	32217754	0.00177077
9	15591174	0.00177181
4	33955429	0.00177349
9	52629958	0.00177367
1	8165511	0.00177586
6	1257999	0.00177692
6	1618742	0.00177732
7	20977290	0.00177879
9	15568177	0.00177921
7	11440365	0.00177953
3	43305654	0.00178024
3	47163146	0.00178158
1	29439793	0.00178206
3	24154861	0.0017861
8	14008829	0.00178715
6	1823122	0.00178741
8	7784762	0.00178842
7	22993483	0.00178871
6	31907027	0.00178892
1	27738692	0.00179161
9	15593510	0.00179224
7	1126135	0.00179269
9	15692504	0.00179865
9	15630750	0.0018007
7	5805415	0.00180178
8	1280864	0.00180209
9	15541710	0.00180286
7	3676263	0.00180328
7	31049801	0.00180642
6	35939455	0.00180724
6	34429777	0.00181249
1	8145209	0.00181393
6	30356482	0.00181761
2	16613977	0.00181913
8	31718858	0.00181967
8	7238860	0.00181981
3	6197648	0.00182063
4	1158374	0.00182151
7	13440949	0.00182176
6	1684697	0.00182277
8	14377366	0.00182308
3	4308648	0.00182486
8	10507914	0.0018251
5	1903588	0.00182729
9	15578635	0.00182797
8	18427312	0.00182848
5	46405276	0.00182994
6	7372010	0.00183042
4	6483206	0.00183177
8	14261214	0.0018328
8	21905878	0.00183367
8	14226137	0.00183518
1	8162661	0.0018397
9	2650461	0.00184024
5	46416807	0.00184383
8	20061881	0.00184627
5	7778574	0.00184697
4	39609513	0.00184757
5	7959382	0.00185107
9	16153538	0.00185111
6	34304681	0.00185328
6	34617450	0.00185526
7	21802130	0.00185635
7	13808100	0.00185695
7	12769019	0.001857
3	9478372	0.00185832
9	15610634	0.00185853
8	8060871	0.00185912
8	21518834	0.00185945
9	15632051	0.00185997
9	18575999	0.00186041
8	13998952	0.0018615
3	45719574	0.00186261
2	41810140	0.00186281
6	34307056	0.00186299
1	838535	0.00186336
9	57525994	0.001868
8	20555246	0.00187026
8	14361423	0.00187302
4	7009196	0.00187513
1	8379095	0.00187566
6	34334046	0.00187754
3	25018196	0.00187811
2	3214802	0.0018799
3	49742186	0.00188166
9	15579838	0.0018835
4	33939557	0.00188436
8	14258961	0.00188561
9	2830152	0.00188848
6	1827580	0.00188955
9	15616206	0.00189268
9	9431080	0.00190011
3	45770868	0.00190083
6	5493266	0.00190147
5	30597767	0.00190253
7	12343547	0.00190296
1	8366056	0.00190469
9	34409270	0.00190648
6	31905970	0.00190671
8	23595478	0.00190691
8	18401790	0.00190922
8	31742625	0.00191602
9	15593393	0.00191893
2	3385377	0.00191964
3	6198584	0.00192164
8	1320263	0.00192182
8	19169658	0.00192255
9	15578191	0.00192289
8	590227	0.00192336
2	6149815	0.00192353
3	9481593	0.00192487
7	23694890	0.00192489
3	39720534	0.00192515
1	8160155	0.00192563
5	29580077	0.00192568
4	32860938	0.00192599
9	15535364	0.00192607
8	1385612	0.00192808
9	15594443	0.00192858
9	15576362	0.00193235
9	15576373	0.00193235
9	15590019	0.00193264
8	31657702	0.0019328
3	9486420	0.00193485
8	5517476	0.00193734
8	15922725	0.00193751
3	6125842	0.00193873
4	33941215	0.00193914
4	33927306	0.00194083
3	49534842	0.00194225
1	1201475	0.00194343
3	9495309	0.00194675
1	2969549	0.00194732
1	29547800	0.00194871
8	31794464	0.0019499
9	15555430	0.00195631
9	15585342	0.00196629
5	33786522	0.00196714
3	24236016	0.001969
3	24098371	0.00196959
3	6154586	0.00197201
9	15616752	0.00197444
2	16550817	0.00197528
4	33919945	0.00198247
3	45733770	0.00198252
4	7236554	0.00198429
8	21985373	0.00198462
1	29444063	0.00198571
6	35286373	0.00198597
7	13804340	0.00198691
1	29385210	0.00198974
5	9945868	0.00199104
3	43298460	0.00199384
3	43300134	0.00199384
2	2575137	0.00199496
7	23404236	0.00199537
1	8169192	0.00199676
6	32530951	0.00199808
1	24080279	0.00199892
8	13096467	0.00200164
9	15773607	0.00200225
8	7864276	0.00200314
8	21639494	0.00200481
9	15668190	0.00200955
8	5641209	0.00201042
5	46405137	0.00201049
8	14356338	0.00201522
8	22080282	0.00201545
1	39477025	0.00201609
9	43588959	0.00201625
2	38459828	0.00201724
8	8333452	0.00201752
6	35817496	0.00201767
6	31520644	0.00201767
8	13083838	0.00201936
6	35031444	0.00202253
8	13897421	0.00202284
6	7095689	0.00202309
4	39597825	0.00202354
7	1128112	0.00202405
7	1146009	0.00202453
1	30179301	0.0020249
6	34503278	0.00202507
7	22132127	0.00202924
6	31215468	0.00203161
8	8151259	0.00203175
5	34981375	0.00203284
6	34308570	0.00203296
1	30094616	0.00203351
5	42776214	0.0020357
9	43643609	0.00203811
9	15637112	0.0020401
8	14576312	0.00204055
6	34333970	0.00204476
7	30499295	0.00204623
3	24880090	0.00204688
4	39597736	0.00204764
7	30504547	0.00204944
7	13716891	0.00205108
5	46414974	0.00205338
1	39520061	0.00205342
9	806706	0.00205353
8	1256996	0.00205377
9	52139519	0.00205428
1	40487253	0.00205464
7	9074042	0.00205475
6	31908734	0.00205541
6	35050954	0.00205654
6	34431584	0.00205669
6	34617358	0.00205706
9	43637838	0.00205915
8	32395104	0.00205989
9	2834169	0.00206136
7	22678955	0.00206372
2	3388796	0.00206483
6	33932723	0.00206509
9	22635241	0.00206522
8	15145408	0.0020653
4	33995376	0.00206581
4	35915547	0.00206639
7	33353382	0.00206677
5	5544662	0.00206758
9	787463	0.00207128
2	16617292	0.00207575
5	11593530	0.00207751
3	47052431	0.00207886
5	46402222	0.00207938
7	23005935	0.00208004
8	14389064	0.0020804
6	34449284	0.00208062
7	21058293	0.00208561
1	7444743	0.00208818
4	1334209	0.00208939
5	4373830	0.00208958
1	10800399	0.00209766
6	8922750	0.00209771
3	45766975	0.00210375
8	14377774	0.00210448
8	17394287	0.00210515
1	1616704	0.00210852
3	9483478	0.00210931
8	16242104	0.0021179
9	15765872	0.00211817
6	992350	0.00212251
6	34297588	0.00212525
7	17614233	0.00212549
5	22206753	0.00212916
4	35696697	0.00213131
4	6694508	0.0021356
6	34489039	0.00214062
1	30050478	0.00214087
3	9482567	0.00214376
8	23072104	0.00214405
8	31806305	0.002146
3	45740736	0.00214885
6	8535261	0.00215486
3	45770587	0.002158
7	23699453	0.00215899
2	13921610	0.00215942
8	13661128	0.00216254
4	39609162	0.00216319
5	35181339	0.00216344
2	9848103	0.00217066
7	13809061	0.00217385
7	21027068	0.0021754
3	9485089	0.0021758
8	5921133	0.00217702
4	34371987	0.00217743
8	18026133	0.00217798
8	23025540	0.00217818
7	13596198	0.00218268
9	58857490	0.00218842
8	33047041	0.0021889
4	39427924	0.00219114
5	8260888	0.00219362
8	31231538	0.00219466
3	798088	0.00219478
9	6015636	0.00219689
7	18597633	0.00219753
3	24211297	0.00219755
2	3376434	0.00219838
9	774782	0.00220254
8	23024084	0.00220508
6	34440618	0.0022066
8	23141054	0.00220673
4	33907915	0.0022076
8	731600	0.00220869
8	31382713	0.00221279
3	9474846	0.002213
6	31887063	0.00221603
8	8669384	0.00221606
1	10231018	0.0022168
8	13831880	0.00221728
4	6373791	0.00221806
1	10251951	0.00222244
1	30095589	0.00222253
8	14467580	0.00222587
1	8155022	0.00222682
2	14327165	0.0022271
3	45732916	0.0022299
4	36075890	0.00223137
7	23685851	0.00223449
9	43538462	0.0022369
8	10460487	0.00223768
8	15039160	0.00223905
3	45795817	0.00224442
8	25151321	0.0022454
4	33943832	0.00224688
4	33918160	0.0022483
8	1921894	0.00224946
6	32158652	0.00225042
8	14541910	0.00225087
2	4365619	0.00225172
1	29587935	0.00225273
3	5365513	0.00225522
1	8224713	0.00225599
8	18403432	0.00225619
7	18616956	0.00225775
3	45766797	0.0022596
4	35842468	0.00226237
8	7020035	0.0022634
4	35694981	0.00226427
1	8498146	0.00226455
9	41491858	0.00226586
5	46411142	0.00226613
5	9933185	0.0022675
5	46414776	0.00227124
3	6187628	0.00227205
3	6187638	0.00227205
3	6197231	0.00227223
9	6065541	0.00227303
6	32170583	0.00227313
8	13842889	0.00227431
8	17569590	0.0022766
8	8349072	0.00227724
3	6140455	0.00228809
8	31173906	0.00228894
9	2566386	0.00229091
9	15561835	0.00229133
8	14169706	0.00229164
8	8375807	0.00229339
9	6055242	0.00229341
6	31961939	0.00229413
6	34414188	0.00230014
8	10226430	0.00230211
1	29555726	0.00230607
8	18401311	0.00230672
5	9940175	0.00230746
5	33800731	0.00230883
1	24032966	0.00230886
7	13822316	0.00231088
4	7005871	0.00231148
4	33939109	0.00231415
2	748932	0.0023143
2	3401704	0.00231926
7	4826531	0.00231963
2	3393553	0.00232056
7	21063863	0.00232061
1	30054685	0.00232063
9	2772982	0.00232115
4	7022682	0.00232609
9	15614547	0.0023275
9	34416903	0.00233115
4	35665360	0.00233292
1	30147706	0.00233297
7	12446462	0.00233554
9	15605558	0.00233578
2	45966202	0.0023374
5	7765005	0.00233941
9	2631195	0.00233971
8	23525968	0.00233998
7	16712321	0.00234155
7	18434580	0.00234218
8	8481671	0.0023449
7	13841618	0.00234541
9	15610772	0.00235061
6	34500799	0.00235085
7	35344986	0.00235319
1	8583574	0.00235565
8	31741540	0.00235793
4	36099458	0.00235975
8	23510769	0.00236251
6	34627398	0.00236274
3	9449132	0.00236372
4	6963659	0.00236441
8	14606413	0.00236473
9	15574533	0.00236558
3	9478718	0.0023673
9	33871730	0.00236939
9	15574315	0.00237039
8	14382961	0.00237183
4	35958181	0.00237436
1	30092338	0.0023744
1	8514514	0.00237586
8	2089446	0.00237606
3	45706183	0.00237642
6	34616042	0.00237705
5	7698820	0.00238211
2	4740751	0.00238314
6	33943467	0.0023843
1	8366769	0.00238883
9	41848614	0.00239004
8	14004655	0.0023923
2	746975	0.00239547
1	1621862	0.00239553
6	28560710	0.0023956
9	15496441	0.0023967
8	14273311	0.002398
1	24024799	0.00239935
9	15600703	0.00239946
9	15641463	0.0023995
4	34176382	0.00239978
5	26718535	0.00240046
7	27315510	0.00240299
8	18507776	0.00240343
2	3220079	0.00240355
5	46415028	0.00240467
4	1208562	0.00240484
8	15680031	0.00240677
9	15579943	0.00240781
8	28068081	0.0024101
5	13810257	0.00241184
6	1633634	0.00241225
1	8165463	0.00241247
8	14311358	0.00241405
6	31887173	0.00241485
9	43589607	0.00241532
3	45705466	0.00241874
9	15574288	0.00241923
9	15610817	0.00242507
9	41584676	0.00242682
1	24037020	0.0024306
3	6465920	0.00243115
3	9477228	0.00243199
9	43602237	0.00243568
8	23092502	0.00243782
8	20125487	0.00244035
9	788204	0.00244114
6	34630258	0.00244115
8	5865390	0.00244303
8	2263012	0.00244604
2	740964	0.00244801
3	6258419	0.00244803
3	45742233	0.00244913
8	14285353	0.00245008
8	23526269	0.0024504
4	35643523	0.00245162
6	33931720	0.00245183
9	802566	0.00245264
6	35827528	0.0024539
1	30073067	0.00245465
3	50566845	0.00245727
3	48185902	0.00245734
2	3944943	0.00245909
1	9729175	0.0024593
6	27185522	0.00246152
8	8216122	0.00246253
6	31572065	0.00246318
8	14243735	0.00246432
6	5583060	0.00246606
6	33931036	0.00247088
9	33880245	0.0024727
8	33723695	0.00247381
1	30094763	0.002474
7	21988605	0.00247404
7	23684501	0.00247742
9	15561953	0.00247931
8	7414261	0.00248039
4	1160651	0.00248282
8	14240260	0.00248296
1	30077869	0.00248908
8	7644605	0.00249057
4	36100343	0.00249125
3	21476710	0.00249175
1	30095180	0.00249427
6	1823866	0.00249619
3	45521875	0.00249703
6	32847402	0.00249725
2	745152	0.00249731
7	5562299	0.00249874
8	22498070	0.00250037
7	13753859	0.00250218
8	5663505	0.00250337
8	31633189	0.00250424
3	9501223	0.00250635
7	12820520	0.00250663
3	45733056	0.00250743
9	15759418	0.00250874
9	15568705	0.00250901
3	9485317	0.00250955
8	14184996	0.00250967
3	48404631	0.0025103
7	23684092	0.00251137
7	693790	0.00251181
7	13718069	0.00251194
1	8148114	0.00251232
9	15597286	0.00251244
9	33838149	0.0025133
1	19925160	0.00251509
7	5546603	0.00251551
7	30635637	0.00251574
6	34303193	0.00251973
6	34482320	0.00252009
8	5645824	0.00252043
3	45714445	0.00252191
7	12766794	0.00252451
8	3891922	0.00252563
4	35669421	0.00252878
8	15087162	0.00252879
8	14281037	0.00252936
7	3823690	0.00252967
8	13894613	0.00253117
9	15551303	0.00253145
7	13426602	0.00253242
8	14525758	0.00253653
8	8452681	0.00254049
7	20042584	0.00254053
6	31903569	0.00254248
6	34317400	0.00254459
9	15611884	0.00254994
7	18640339	0.0025505
6	1814689	0.0025508
5	31950521	0.00255356
9	15767294	0.00255362
7	23674372	0.00255449
7	12865227	0.00255467
8	19170196	0.00255827
8	10527903	0.00255827
3	45734326	0.00256294
5	8234959	0.0025639
1	27825478	0.00256551
7	18640195	0.00256557
9	43601281	0.00256568
7	29794556	0.0025661
9	804881	0.00256758
3	49400282	0.00256777
6	31901119	0.00256922
2	3389630	0.00256957
8	23347812	0.00256994
1	8139848	0.00257007
7	23673137	0.00257149
8	5921479	0.00257323
3	9490554	0.00257407
1	29546698	0.00257443
9	2827350	0.00257473
9	9482227	0.00257677
6	8862738	0.00257874
6	34335529	0.00257892
5	29558177	0.00257905
9	15682393	0.00258068
8	14349857	0.00258108
6	34291844	0.00258235
5	46409510	0.00258347
1	1595555	0.00258423
1	8157506	0.00258534
9	2797238	0.00258658
6	32831061	0.00258723
7	23679198	0.00258906
9	45217742	0.00258976
1	8157636	0.0025956
1	8144685	0.00259859
8	6029164	0.00259867
9	15724614	0.00259949
6	32167968	0.00260085
9	15616652	0.00260415
5	7429710	0.0026058
8	14281177	0.00260665
9	6070347	0.00260709
3	9474812	0.00260782
8	39571610	0.00260797
9	15497355	0.00260898
8	15994995	0.00261086
7	13811029	0.00261113
3	4767110	0.0026116
7	3010749	0.00261184
8	23392567	0.00261317
8	31392506	0.00261508
8	31740799	0.0026171
9	15612665	0.00261763
9	15607176	0.00262041
8	14267487	0.00262189
9	15549538	0.00262418
9	57643988	0.00262697
6	31898245	0.00262846
9	2880590	0.0026294
4	33938350	0.00263114
1	10250045	0.00263174
3	49063801	0.00263268
3	24971955	0.00263279
7	30568482	0.00263388
5	32230540	0.00263467
9	41707713	0.00263488
9	43545317	0.00263504
2	16848099	0.0026366
7	17578035	0.00263846
7	23709953	0.0026385
9	15712484	0.00263965
6	34414012	0.00264025
6	1682780	0.00264146
3	6143395	0.0026427
8	10192093	0.00264312
5	35194607	0.00264338
1	39472959	0.00264609
8	13843802	0.00264797
7	1128619	0.0026493
3	50585074	0.00265014
4	33903899	0.00265438
6	33943970	0.00265439
3	6204041	0.00265465
4	4340824	0.00265553
6	4420697	0.0026558
5	25565260	0.002656
3	46891626	0.00265661
6	5580398	0.00265711
9	15591214	0.00265751
9	11927165	0.0026582
7	3296121	0.00265834
3	45808720	0.00265885
9	15608994	0.00266156
1	10250454	0.0026633
7	23667059	0.00266356
5	30237640	0.00266398
1	8408640	0.00266522
5	8578461	0.00266554
8	14524416	0.00266591
8	17735643	0.00266759
6	21885649	0.00267019
1	10243226	0.00267159
3	26583058	0.00267198
8	31779252	0.0026727
5	1883396	0.00267296
8	13083543	0.00267297
4	39610389	0.00267519
4	33954899	0.00267566
4	33955979	0.00267809
6	32173049	0.00267848
6	3642189	0.00268133
1	8162211	0.00268291
2	17006762	0.00268294
5	46409227	0.00268643
2	3388124	0.00268901
6	34598758	0.00268935
5	32984757	0.00269157
9	15575405	0.00269163
8	31754527	0.00269483
8	18779916	0.00269519
1	8157165	0.00269791
9	804779	0.00269811
1	29389781	0.00269965
4	23824680	0.00270001
3	50564443	0.00270021
2	29482456	0.00270345
3	24288164	0.00270529
3	9495361	0.00270729
8	18398498	0.00270764
9	18476445	0.00270801
3	9495332	0.00270986
8	40349691	0.0027101
3	14933098	0.00271168
2	24541498	0.00271189
8	1905085	0.00271286
8	22212190	0.00271318
9	57651775	0.00271823
9	15595640	0.00271883
4	35736847	0.00271924
1	26230522	0.00272663
3	3019406	0.00272763
[truncated: 724,082+ more rows]
[truncated: 1 more columns]

## Sheet: Chr2
Chr	Pos	P-value
2	10361	0.725314
2	10910	0.112232
2	11643	0.456156
2	12347	0.0570999
2	12508	0.720621
2	12610	0.943916
2	12700	0.86291
2	13778	0.0859736
2	14186	0.844228
2	14397	0.86291
2	14782	0.498108
2	14859	0.608732
2	15132	0.0677064
2	15748	0.282744
2	15809	0.814976
2	16876	0.24087
2	17148	0.225377
2	17509	0.791121
2	17525	0.654989
2	17730	0.123715
2	18351	0.966037
2	18516	0.799974
2	18609	0.156935
2	18622	0.589028
2	18669	0.458399
2	18915	0.452395
2	19148	0.790812
2	19545	0.574908
2	20318	0.30289
2	20541	0.906981
2	20569	0.701078
2	20890	0.656234
2	21074	0.692679
2	21285	0.562507
2	21424	0.142121
2	21514	0.654441
2	21692	0.599332
2	21776	0.603083
2	22065	0.149322
2	22083	0.371875
2	22162	0.525885
2	22348	0.544077
2	22752	0.884566
2	22925	0.533749
2	23266	0.597283
2	23621	0.503892
2	23682	0.328367
2	23750	0.254075
2	24082	0.733349
2	24428	0.499023
2	24589	0.235641
2	24793	0.770081
2	25129	0.345178
2	25177	0.35197
2	25254	0.387518
2	25377	0.542696
2	25551	0.342839
2	25943	0.269842
2	26032	0.53715
2	26096	0.415696
2	26165	0.42815
2	26254	0.406093
2	26606	0.210249
2	26846	0.419412
2	27012	0.551374
2	27194	0.219357
2	27229	0.604546
2	27300	0.650553
2	27327	0.39716
2	27367	0.713929
2	27432	0.27947
2	27678	0.270865
2	27714	0.297532
2	28056	0.394096
2	28066	0.469942
2	28089	0.0601967
2	28182	0.441658
2	28337	0.737211
2	28391	0.6464
2	28410	0.391082
2	28853	0.117046
2	29278	0.109432
2	29438	0.675343
2	29722	0.230869
2	29899	0.13122
2	29972	0.331904
2	30076	0.424564
2	30184	0.583198
2	30457	0.482582
2	30525	0.105894
2	30855	0.489214
2	31792	0.315806
2	31834	0.307017
2	31934	0.304498
2	32129	0.457527
2	32173	0.386401
2	33260	0.217912
2	33609	0.11427
2	33660	0.042353
2	34353	0.590291
2	34384	0.293053
2	34639	0.27851
2	35755	0.843995
2	35860	0.97349
2	36055	0.991342
2	36164	0.288922
2	36304	0.441048
2	36335	0.945916
2	36665	0.637742
2	37631	0.533405
2	37653	0.484426
2	37709	0.526045
2	37873	0.489375
2	38773	0.139438
2	38924	0.127675
2	38951	0.608102
2	40427	0.244482
2	40633	0.116213
2	41528	0.221962
2	42214	0.326602
2	43270	0.608571
2	43516	0.112164
2	44675	0.0987983
2	44819	0.240017
2	45144	0.221962
2	46094	0.355342
2	46113	0.157117
2	46147	0.718767
2	46341	0.739314
2	47104	0.35812
2	47168	0.42773
2	47345	0.0195647
2	47359	0.0779779
2	48728	0.345502
2	49515	0.29281
2	49644	0.0721751
2	51471	0.26257
2	52126	0.629929
2	52321	0.657689
2	52680	0.567499
2	66696	0.727536
2	67122	0.197148
2	67365	0.31598
2	67427	0.35121
2	67527	0.113074
2	67768	0.625921
2	67911	0.538289
2	68317	0.146461
2	68370	0.300852
2	68469	0.377254
2	68551	0.31675
2	68607	0.621006
2	68901	0.167898
2	68961	0.604022
2	69201	0.586465
2	69234	0.508788
2	69338	0.665791
2	69476	0.115994
2	70327	0.00367803
2	70934	0.616627
2	71775	0.173052
2	71956	0.00863586
2	72072	0.0817699
2	72749	0.300969
2	73204	0.605352
2	73654	0.382615
2	73828	0.775303
2	74748	0.130429
2	75570	0.36861
2	76629	0.295671
2	76661	0.611575
2	76691	0.913854
2	79235	0.658782
2	79409	0.819086
2	79542	0.669345
2	79836	0.437416
2	79857	0.430046
2	80399	0.903539
2	80682	0.746768
2	81740	0.456344
2	81949	0.387754
2	85330	0.782076
2	85684	0.874561
2	86301	0.89666
2	87319	0.678828
2	87761	0.0378752
2	88140	0.377271
2	88464	0.678726
2	88507	0.499183
2	88950	0.41202
2	89000	0.410629
2	89134	0.47477
2	89155	0.187329
2	89184	0.656645
2	89783	0.158629
2	90907	0.203267
2	91463	0.485922
2	91921	0.575945
2	92702	0.344483
2	92952	0.455336
2	93081	0.11957
2	93441	0.50229
2	94458	0.55075
2	94770	0.391921
2	95135	0.368516
2	95450	0.286674
2	95472	0.405817
2	95994	0.534441
2	96266	0.0560046
2	96284	0.397029
2	96851	0.485891
2	98035	0.210337
2	98299	0.443294
2	99575	0.482063
2	101252	0.169474
2	101432	0.427614
2	101881	0.152202
2	102087	0.535139
2	102149	0.240864
2	102314	0.460872
2	102330	0.180173
2	102501	0.543785
2	102552	0.578103
2	102683	0.54589
2	102947	0.335594
2	102977	0.47367
2	103064	0.764271
2	103198	0.268606
2	103459	0.445767
2	103536	0.743757
2	103711	0.317875
2	104197	0.388015
2	104368	0.566097
2	104494	0.420087
2	104568	0.159682
2	105042	0.30995
2	105082	0.285944
2	105171	0.416611
2	105193	0.0392787
2	106215	0.409141
2	106375	0.692859
2	106628	0.427129
2	106777	0.54112
2	106803	0.488027
2	106910	0.368704
2	107084	0.349311
2	107793	0.385227
2	108002	0.649516
2	108094	0.277864
2	108286	0.632177
2	108763	0.375531
2	108917	0.51429
2	109258	0.76664
2	109339	0.272093
2	110233	0.46914
2	111821	0.625412
2	112050	0.00949149
2	112362	0.11108
2	114331	0.466991
2	114390	0.34976
2	114645	0.506972
2	115137	0.2168
2	115755	0.255595
2	116599	0.4516
2	116699	0.956005
2	123853	0.566083
2	125215	0.239844
2	126162	0.0645627
2	126253	0.295736
2	126484	0.648323
2	126541	0.23864
2	126843	0.159065
2	127314	0.263156
2	127366	0.362902
2	127824	0.558651
2	128000	0.0776009
2	182315	0.623743
2	191884	0.14543
2	192117	0.38784
2	192782	0.159037
2	193181	0.355794
2	193192	0.327803
2	193298	0.478433
2	194213	0.104285
2	195240	0.616433
2	195251	0.598337
2	195341	0.393984
2	195360	0.443333
2	195424	0.48725
2	195649	0.536546
2	196202	0.419239
2	196278	0.440764
2	196855	0.149178
2	196927	0.292274
2	197798	0.483608
2	197845	0.143475
2	198353	0.406379
2	198377	0.547335
2	198539	0.122178
2	198639	0.505876
2	198719	0.619187
2	198866	0.35582
2	199006	0.320673
2	200102	0.480506
2	200325	0.46315
2	200351	0.41711
2	200592	0.0176497
2	200717	0.255495
2	200795	0.189981
2	201005	0.0450874
2	201032	0.257949
2	201602	0.156038
2	211781	0.420015
2	213118	0.249374
2	215902	0.0861706
2	217028	0.090819
2	217888	0.546865
2	218172	0.417703
2	218246	0.0756658
2	218407	0.362827
2	220753	0.27883
2	220819	0.140597
2	221344	0.170976
2	222082	0.210405
2	222112	0.373603
2	222220	0.146674
2	222449	0.477657
2	222709	0.433265
2	222955	0.108356
2	223144	0.059296
2	223267	0.6156
2	224380	0.544729
2	224399	0.182727
2	225337	0.224861
2	226656	0.177913
2	226787	0.159085
2	227467	0.749444
2	227578	0.726452
2	227844	0.989207
2	228391	0.485084
2	228534	0.602408
2	229372	0.1417
2	229445	0.369595
2	229488	0.301407
2	229562	0.0936159
2	229676	0.204847
2	229751	0.420035
2	238342	0.41167
2	240546	0.458825
2	240562	0.268409
2	252137	0.0384838
2	253411	0.369993
2	255872	0.0227894
2	256071	0.0848377
2	256608	0.0283424
2	256756	0.0828993
2	256796	0.0932418
2	256890	0.272559
2	258853	0.0657287
2	258908	0.0960727
2	259263	0.0730651
2	259311	0.041338
2	259719	0.173345
2	260556	0.0294253
2	261082	0.0174944
2	261325	0.16041
2	261386	0.328728
2	261422	0.0301479
2	261488	0.0700204
2	261731	0.0232526
2	261852	0.0544425
2	262046	0.0561196
2	262194	0.221403
2	262965	0.250768
2	263078	0.0388293
2	263330	0.0915965
2	263351	0.0353871
2	263417	0.431879
2	263457	0.185942
2	263472	0.20215
2	263540	0.481351
2	263726	0.0783535
2	264052	0.169496
2	264256	0.285133
2	264523	0.013697
2	264921	0.0430433
2	264992	0.107553
2	265128	0.0337022
2	265244	0.24109
2	265303	0.4405
2	266379	0.211097
2	266401	0.139818
2	266475	0.0247891
2	266486	0.033206
2	266702	0.0388047
2	266865	0.167906
2	266904	0.0418796
2	267046	0.0532997
2	267277	0.1395
2	267419	0.131633
2	268579	0.173824
2	269670	0.0699073
2	270710	0.0719069
2	274892	0.333677
2	274973	0.495169
2	275011	0.475557
2	275305	0.194224
2	275375	0.269323
2	275397	0.0323057
2	275608	0.218938
2	275930	0.0827727
2	280397	0.0806146
2	280625	0.0247775
2	281026	0.00923847
2	281897	0.0235535
2	282265	0.492832
2	283032	0.0926214
2	283045	0.0498123
2	283098	0.0569547
2	283146	0.108452
2	283259	0.309546
2	284075	0.536038
2	284142	0.133109
2	284236	0.310051
2	284293	0.318872
2	285313	0.0425428
2	286076	0.142983
2	286369	0.0956327
2	286583	0.486265
2	286714	0.0561333
2	286783	0.0827209
2	287549	0.0298778
2	287735	0.0282286
2	288184	0.0132172
2	288477	0.0991451
2	288528	0.129235
2	288904	0.0963635
2	289319	0.520646
2	289608	0.262751
2	289744	0.0786504
2	290585	0.0187311
2	290962	0.179957
2	291338	0.193414
2	291761	0.0807101
2	291795	0.0782517
2	291885	0.136698
2	292847	0.026518
2	293076	0.246617
2	293426	0.148432
2	293909	0.0960855
2	295087	0.157975
2	295216	0.320492
2	296643	0.164767
2	296734	0.404016
2	296920	0.126187
2	296930	0.0251052
2	297028	0.0361691
2	297140	0.34945
2	297202	0.151521
2	297310	0.354648
2	297338	0.127254
2	297416	0.015593
2	298100	0.403765
2	298819	0.407636
2	299110	0.102324
2	299206	0.113858
2	299287	0.140042
2	299323	0.447351
2	299463	0.18014
2	299575	0.0780331
2	299644	0.577703
2	299704	0.609731
2	300163	0.366716
2	300528	0.0700454
2	300585	0.205839
2	300674	0.423347
2	301130	0.245984
2	301166	0.151612
2	301207	0.655941
2	301420	0.272512
2	301441	0.541322
2	302408	0.486049
2	302468	0.319432
2	302872	0.252286
2	303030	0.309252
2	303177	0.609068
2	303805	0.432004
2	304347	0.029431
2	304745	0.0844549
2	305564	0.427772
2	305609	0.287851
2	305928	0.284546
2	306079	0.248058
2	306166	0.190152
2	306479	0.232654
2	306503	0.144325
2	307064	0.481412
2	307320	0.344051
2	307336	0.507749
2	307423	0.270807
2	307452	0.0331466
2	307534	0.576187
2	307599	0.469556
2	307658	0.0961187
2	308102	0.219051
2	308149	0.146303
2	308195	0.466979
2	308330	0.230209
2	308383	0.360451
2	308504	0.26349
2	308559	0.527417
2	308711	0.0286495
2	308804	0.0774946
2	309027	0.0776687
2	310896	0.0699374
2	310953	0.392142
2	333742	0.994663
2	345965	0.8805
2	346013	0.0195534
2	346693	0.959291
2	346729	0.209001
2	347711	0.060253
2	348017	0.93075
2	348253	0.827241
2	348318	0.976712
2	348470	0.706536
2	348607	0.135746
2	349551	0.674646
2	349897	0.816874
2	349992	0.622725
2	350697	0.756115
2	350918	0.863327
2	351224	0.517637
2	351892	0.968634
2	351921	0.313672
2	352720	0.370421
2	352984	0.764305
2	353180	0.814566
2	353197	0.564763
2	353258	0.622557
2	353486	0.297961
2	353499	0.105942
2	353735	0.911341
2	353765	0.568296
2	353817	0.86479
2	353832	0.641683
2	354029	0.328337
2	354116	0.78271
2	354665	0.344044
2	354716	0.847791
2	355494	0.888277
2	355520	0.694494
2	355617	0.673156
2	355719	0.851718
2	355838	0.640066
2	356833	0.928384
2	356861	0.799573
2	357045	0.902094
2	357072	0.226972
2	357206	0.737741
2	357426	0.647005
2	357729	0.916989
2	359220	0.877331
2	359306	0.114966
2	359688	0.399894
2	359787	0.25433
2	359806	0.930787
2	359847	0.38402
2	359884	0.591463
2	359955	0.895487
2	360851	0.931665
2	361172	0.549593
2	361368	0.560883
2	361525	0.509048
2	361606	0.475321
2	361991	0.676052
2	362926	0.646761
2	362973	0.774794
2	363054	0.682618
2	363183	0.751406
2	363973	0.613807
2	364257	0.244756
2	365178	0.853767
2	365980	0.447528
2	366318	0.883568
2	366385	0.641001
2	366640	0.961045
2	366688	0.783248
2	366709	0.943929
2	366787	0.531953
2	366890	0.957966
2	366968	0.637632
2	366985	0.845786
2	367066	0.870447
2	367321	0.951877
2	367603	0.708412
2	367700	0.950481
2	367986	0.599232
2	368923	0.838329
2	368968	0.508852
2	369022	0.754623
2	369559	0.553268
2	369587	0.315529
2	369648	0.0847704
2	369740	0.444295
2	369754	0.801187
2	369885	0.830839
2	370066	0.279211
2	370182	0.94655
2	370463	0.70857
2	370772	0.102849
2	370793	0.479517
2	370826	0.72034
2	371127	0.761284
2	371177	0.740897
2	371267	0.672067
2	371311	0.0917304
2	371350	0.738046
2	371414	0.180445
2	371554	0.722643
2	371665	0.846369
2	371676	0.272649
2	371756	0.836235
2	371942	0.609376
2	371964	0.366166
2	372050	0.200217
2	372078	0.929391
2	372092	0.944628
2	373530	0.868369
2	373858	0.696824
2	373999	0.614775
2	374033	0.367652
2	374134	0.311754
2	374174	0.328392
2	374202	0.579502
2	374246	0.204074
2	374304	0.666845
2	374396	0.838471
2	374449	0.172369
2	374598	0.263033
2	374735	0.647275
2	374749	0.417956
2	374817	0.276005
2	375029	0.649819
2	375131	0.571538
2	375295	0.152637
2	375488	0.414767
2	375615	0.772419
2	375630	0.188171
2	375740	0.484395
2	375756	0.798725
2	375884	0.340415
2	375931	0.977983
2	375967	0.706238
2	376000	0.394595
2	376023	0.595308
2	376084	0.694217
2	376332	0.930769
2	376416	0.908071
2	376481	0.501815
2	376655	0.546138
2	376834	0.757813
2	376914	0.900972
2	376926	0.749603
2	377109	0.870871
2	377418	0.450635
2	377445	0.485225
2	377466	0.84174
2	377485	0.852159
2	377847	0.415986
2	377910	0.570288
2	377956	0.853322
2	378623	0.675489
2	378862	0.376904
2	378877	0.699491
2	378891	0.554476
2	378939	0.384253
2	379048	0.772379
2	379075	0.232937
2	379170	0.943773
2	379629	0.274948
2	379697	0.830147
2	379781	0.72937
2	379831	0.804773
2	380051	0.914379
2	380079	0.8974
2	380259	0.929649
2	380364	0.657604
2	383406	0.383983
2	383701	0.569343
2	383881	0.289362
2	384107	0.420016
2	384241	0.679221
2	384280	0.926287
2	384290	0.0637034
2	384413	0.237901
2	384436	0.659329
2	384693	0.912054
2	386564	0.50228
2	386734	0.780919
2	386755	0.822497
2	386812	0.849936
2	386848	0.236872
2	387064	0.787335
2	387312	0.50673
2	387736	0.992032
2	387823	0.620437
2	387853	0.365029
2	387966	0.844747
2	387982	0.514644
2	388145	0.70731
2	388235	0.773059
2	388274	0.454212
2	391511	0.563773
2	391646	0.829729
2	391834	0.808072
2	391853	0.367437
2	391906	0.215322
2	391930	0.775171
2	392253	0.985925
2	392587	0.748142
2	392622	0.972037
2	392843	0.758419
2	392882	0.857313
2	393065	0.90027
2	393161	0.528692
2	393188	0.115695
2	394542	0.982157
2	394563	0.811711
2	395594	0.925439
2	395699	0.424848
2	395836	0.28101
2	395942	0.869628
2	396058	0.849183
2	396180	0.663398
2	396384	0.423044
2	396415	0.680736
2	396661	0.568489
2	396737	0.416442
2	397010	0.122148
2	397036	0.725381
2	398930	0.909995
2	398968	0.635275
2	399056	0.571601
2	401849	0.515284
2	402407	0.932008
2	402462	0.864885
2	402647	0.0228805
2	402742	0.933466
2	410827	0.718315
2	412891	0.946029
2	412904	0.891617
2	413895	0.795329
2	413936	0.155437
2	419436	0.375163
2	419975	0.467916
2	420022	0.593493
2	420073	0.519333
2	420209	0.792088
2	420255	0.452293
2	420363	0.756511
2	420386	0.885006
2	420443	0.45212
2	420481	0.762832
2	420738	0.762732
2	420821	0.96023
2	420853	0.540243
2	420937	0.187823
2	421012	0.309285
2	421051	0.269652
2	421076	0.597385
2	421161	0.726623
2	421349	0.864276
2	421559	0.818111
2	421605	0.375018
2	421883	0.675827
2	421942	0.626236
2	421991	0.472483
2	422051	0.762544
2	422061	0.428621
2	422103	0.802229
2	422172	0.709782
2	422185	0.132827
2	422237	0.861134
2	422254	0.724569
2	422265	0.304013
2	422485	0.718643
2	423532	0.765021
2	423690	0.425795
2	423875	0.193577
2	424150	0.191272
2	424245	0.500452
2	424272	0.54044
2	424399	0.736101
2	424607	0.106496
2	424661	0.380433
2	427238	0.219554
2	427390	0.74918
2	427529	0.331925
2	427615	0.298784
2	427750	0.0586541
2	427811	0.772083
2	427892	0.622828
2	430229	0.906612
2	430305	0.54552
2	430390	0.732074
2	432984	0.571949
2	433931	0.128972
2	433947	0.21731
2	434774	0.516274
2	434852	0.666208
2	435622	0.682057
2	435644	0.640127
2	435774	0.0979673
2	437517	0.632629
2	439652	0.71207
2	440277	0.342709
2	440792	0.572142
2	440836	0.444375
2	440898	0.17847
2	441006	0.524023
2	441123	0.766476
2	441174	0.812633
2	441928	0.790072
2	443290	0.438051
2	443543	0.277499
2	443880	0.888576
2	443947	0.854053
2	444102	0.993901
2	444145	0.696923
2	444206	0.22138
2	444301	0.56251
2	444312	0.972061
2	444333	0.991395
2	444377	0.249789
2	453146	0.5731
2	455668	0.841093
2	457837	0.856881
2	458964	0.951528
2	459209	0.320801
2	459276	0.639075
2	459331	0.872164
2	459354	0.375143
2	459412	0.296844
2	459452	0.363638
2	459626	0.548108
2	459712	0.439857
2	459731	0.579711
2	459944	0.696862
2	459972	0.286226
2	460099	0.956672
2	461337	0.477505
2	461560	0.65965
2	461719	0.921787
2	461734	0.562319
2	461784	0.805729
2	461813	0.876832
2	461947	0.758281
2	461969	0.829997
2	462022	0.503456
2	462706	0.695904
2	462794	0.876075
2	462817	0.812747
2	462903	0.208344
2	462990	0.534739
2	463017	0.807321
2	464781	0.846158
2	465589	0.814362
2	467773	0.976187
2	468111	0.431953
2	468335	0.640555
2	468831	0.548258
2	468962	0.651094
2	469057	0.874097
2	469237	0.964016
2	469293	0.643218
2	469540	0.391479
2	469793	0.44528
2	470615	0.926029
2	470639	0.793703
2	470832	0.447229
2	470852	0.125888
2	470913	0.827046
2	471053	0.314573
2	471234	0.509707
2	471378	0.10541
2	471726	0.885677
2	472169	0.825671
2	472196	0.45664
2	472210	0.749669
2	472699	0.890154
2	472747	0.919348
2	473317	0.855847
2	494733	0.311886
2	494743	0.405223
2	504944	0.0450847
2	505026	0.258813
2	527478	0.327869
2	527636	0.104577
2	527831	0.318799
2	527944	0.0665009
2	528103	0.152317
2	528163	0.699664
2	528373	0.400631
2	528461	0.0628436
2	528890	0.131858
2	528915	0.146286
2	528963	0.0724439
2	529003	0.0679335
2	529027	0.0369433
2	529439	0.044766
2	531352	0.792281
2	531372	0.196317
2	531594	0.357968
2	531607	0.423766
2	531628	0.820343
2	531640	0.156533
2	532241	0.979468
2	532735	0.56979
2	532770	0.525743
2	532837	0.47483
2	533555	0.454032
2	533617	0.103322
2	533645	0.200762
2	533753	0.103827
2	534235	0.517284
2	535271	0.349708
2	535436	0.435191
2	535448	0.569989
2	535634	0.13251
2	536218	0.309898
2	536231	0.308097
2	536359	0.308467
2	536374	0.281174
2	536395	0.0716386
2	536551	0.281845
2	536700	0.401755
2	537386	0.319202
2	537595	0.124431
2	540527	0.317981
2	540929	0.0639558
2	544431	0.409954
2	544579	0.198677
2	544869	0.185912
2	544885	0.337728
2	544948	0.201495
2	545004	0.372682
2	545176	0.153021
2	545246	0.399346
2	545311	0.406904
2	545570	0.140052
2	545588	0.389568
2	545815	0.517645
2	545885	0.217498
2	545971	0.43222
2	546050	0.210584
2	546095	0.204196
2	546314	0.160028
2	546403	0.0562013
2	546449	0.512765
2	546644	0.431379
2	546686	0.232444
2	546888	0.0795308
2	548094	0.28793
2	548294	0.29462
2	548334	0.129059
2	548351	0.00952999
2	548878	0.346916
2	548914	0.176056
2	549532	0.0688758
2	549839	0.501941
2	550003	0.186302
2	550622	0.263949
2	550926	0.0721907
2	550994	0.303601
2	551131	0.221986
2	551383	0.238102
2	551498	0.379805
2	551563	0.0493833
2	551784	0.387913
2	551841	0.316565
2	552180	0.269767
2	552681	0.130399
2	552727	0.139387
2	552751	0.096697
2	553147	0.576543
2	553278	0.522286
2	553401	0.400604
2	553558	0.202168
2	553571	0.321807
2	553977	0.244087
2	554021	0.105959
2	554048	0.0718559
2	554132	0.284919
2	554449	0.122681
2	554831	0.923129
2	556628	0.0246901
2	556645	0.191199
2	556946	0.0393908
2	557164	0.281058
2	557178	0.0120079
2	557247	0.346126
2	557339	0.185081
2	558286	0.248187
2	558585	0.280827
2	558595	0.0536048
2	558618	0.0484972
2	558670	0.0646974
2	559519	0.063667
2	559603	0.395018
2	559703	0.0862347
2	559930	0.443244
2	560334	0.39524
2	560656	0.298727
2	560911	0.109075
2	561089	0.192657
2	561635	0.372218
2	561657	0.150745
2	561866	0.549338
2	562456	0.0969093
2	563135	0.262861
2	563156	0.414843
2	563686	0.434834
2	563766	0.0915096
2	563844	0.222711
2	563854	0.174371
2	564133	0.0387984
2	564406	0.21455
2	564805	0.204179
2	564905	0.430524
2	565225	0.188439
2	565390	0.0588786
2	565431	0.185323
2	565484	0.0371887
2	565542	0.16733
2	566149	0.118546
2	566324	0.467273
2	566673	0.202441
2	566764	0.0922034
2	567578	0.166623
2	567895	0.0798383
2	568526	0.0876214
2	568722	0.377507
2	568752	0.10482
2	568992	0.389927
2	569550	0.0752049
2	569584	0.0639992
2	569756	0.181789
2	569880	0.114262
2	569977	0.543779
2	569989	0.133298
2	570047	0.415609
2	570215	0.211823
2	570229	0.489921
2	570325	0.0640861
2	570604	0.231532
2	571110	0.384601
2	571554	0.161783
2	572163	0.0421287
2	573487	0.170644
2	573535	0.0449219
2	573867	0.218356
2	574015	0.171349
2	574033	0.337491
2	574172	0.0458914
2	574198	0.201761
2	574345	0.794853
2	574795	0.774778
2	574859	0.326328
2	575111	0.0238817
2	575284	0.0430014
2	575902	0.185685
2	575971	0.0250673
2	576146	0.191064
2	576208	0.243207
2	576283	0.320949
2	576407	0.0565678
2	576429	0.0250452
2	576650	0.0589351
2	576701	0.0176333
2	576792	0.094782
2	576835	0.280174
2	577265	0.106816
2	577307	0.328424
2	577582	0.627318
2	578097	0.537387
2	578169	0.774619
2	578318	0.844262
2	578333	0.84886
2	578386	0.091787
2	578464	0.749582
2	578480	0.388378
2	578570	0.306363
2	578681	0.870881
2	578905	0.742314
2	578935	0.432119
2	578978	0.412615
2	578996	0.0617452
2	579106	0.161942
2	579332	0.0560941
2	579753	0.0148273
2	579763	0.938235
2	580804	0.780178
2	580815	0.307208
2	581003	0.630744
2	581148	0.70419
2	581199	0.767522
2	581401	0.690788
2	585582	0.764974
2	585646	0.326254
2	586794	0.54004
2	586837	0.0964311
2	588575	0.388386
2	588603	0.517954
2	588662	0.530172
2	589249	0.594065
2	589280	0.12189
2	589364	0.0943582
2	589596	0.925767
2	589717	0.97391
2	589752	0.628348
2	589815	0.819571
2	589879	0.402118
2	589894	0.465358
2	590027	0.521539
2	590090	0.539488
2	590176	0.616893
2	590189	0.771787
2	590356	0.330224
2	590462	0.609357
2	590624	0.721856
2	591104	0.928596
2	591233	0.61517
2	591350	0.681598
2	591374	0.708065
2	591496	0.23006
2	591969	0.211235
2	592071	0.540321
2	592194	0.391687
2	592311	0.549481
2	592357	0.424683
2	592843	0.450614
2	592865	0.518479
2	592907	0.465801
2	593391	0.12339
2	593690	0.593082
2	593732	0.403309
2	593780	0.319911
2	594193	0.933802
2	594387	0.166572
2	594537	0.723376
2	594601	0.448998
2	594708	0.891873
2	594852	0.199628
2	594982	0.192287
2	595086	0.213831
2	595244	0.481153
2	595327	0.555485
2	595524	0.903912
2	595583	0.412629
2	595783	0.615348
2	595799	0.354653
2	595858	0.712186
2	595972	0.110216
2	596751	0.018177
2	596775	0.109804
2	596810	0.328322
2	596982	0.154116
2	597282	0.170565
2	597443	0.0618044
2	597538	0.460601
2	597804	0.104746
2	598008	0.0694956
2	598166	0.523697
2	598383	0.214675
2	598401	0.862928
2	598559	0.738982
2	602557	0.378475
2	602854	0.816193
2	602981	0.946714
2	603021	0.719796
2	603273	0.687875
2	603386	0.491797
2	603417	0.39066
2	603482	0.374381
2	603921	0.522867
2	603939	0.668687
2	604154	0.13257
2	604988	0.914192
2	605112	0.690215
2	605234	0.866496
2	605276	0.579679
2	605640	0.0683265
2	608800	0.345206
2	609057	0.931707
2	609142	0.770089
2	609409	0.809447
2	609452	0.911639
2	609510	0.66809
2	610953	0.710421
2	611343	0.247174
2	611552	0.79711
2	611803	0.86126
2	612098	0.469709
2	612425	0.705011
2	612655	0.799198
2	615462	0.937863
2	617213	0.19833
2	618073	0.913103
2	618649	0.483824
2	618783	0.456831
2	618873	0.607589
2	620645	0.655511
2	620869	0.632767
2	621139	0.022246
2	621181	0.0903911
2	621549	0.309032
2	622841	0.699056
2	622941	0.320473
2	623134	0.195919
2	624468	0.475358
2	624503	0.0370983
2	625546	0.317687
2	625704	0.0215978
2	625770	0.0377699
2	625797	0.00714514
2	625831	0.0052166
2	625932	0.680555
2	626060	0.0658094
2	626171	0.0257196
2	626674	0.0139471
2	628006	0.0914881
2	631054	0.469702
2	632161	0.0850938
2	634043	0.0145668
2	634540	0.168122
2	634621	0.076661
2	635023	0.819467
2	644902	0.193919
2	645117	0.449527
2	645289	0.0287397
2	645456	0.220529
2	645770	0.377984
2	646065	0.43929
2	646304	0.271618
2	646346	0.0629728
2	648726	0.200722
2	648897	0.962459
2	648958	0.765186
2	648970	0.807544
2	649022	0.324959
2	649104	0.297682
2	649516	0.430257
2	650068	0.248575
2	650253	0.0326665
2	650263	0.341068
2	650368	0.0401716
2	650434	0.411831
2	650447	0.138652
2	650532	0.452196
2	650817	0.424463
2	651016	0.740698
2	651055	0.688163
2	651123	0.967801
2	651154	0.432523
2	651411	0.00995574
2	651481	0.111364
2	651551	0.289963
2	651561	0.957083
2	651656	0.352372
2	651879	0.120922
2	652056	0.340885
2	652067	0.332943
2	652189	0.767561
2	652336	0.6484
2	652770	0.697173
2	653456	0.96529
2	653573	0.762686
2	653668	0.659258
2	655682	0.956558
2	655987	0.974016
2	656389	0.0945701
2	656539	0.987912
2	656626	0.365914
2	656766	0.23299
2	656787	0.37278
2	656830	0.218421
2	656935	0.36279
2	657015	0.109258
2	657063	0.477963
2	657708	0.0385546
2	657739	0.226973
2	657828	0.282024
2	657854	0.20339
2	657903	0.844216
2	658112	0.564698
2	658141	0.297179
2	658918	0.862291
2	658942	0.116061
2	660120	0.449142
2	660314	0.651671
2	660506	0.245049
2	660541	0.239627
2	660655	0.0591578
2	660673	0.316332
2	660840	0.933199
2	660874	0.501399
2	661021	0.379288
2	661191	0.608106
2	661592	0.672873
2	661769	0.810673
2	661798	0.776537
2	661863	0.857302
2	661876	0.970608
2	661987	0.963464
2	663910	0.323165
2	664533	0.880661
2	664558	0.356791
2	664584	0.386258
2	664737	0.625524
2	664797	0.185277
2	665077	0.932242
2	665149	0.34603
2	665475	0.287025
2	665507	0.0122538
2	665604	0.458641
2	666289	0.284131
2	668405	0.123393
2	668627	0.387628
2	668859	0.122737
2	669067	0.32624
2	669675	0.579451
2	669983	0.705548
2	670055	0.180924
2	675855	0.107977
2	676245	0.736333
2	676387	0.894447
2	676797	0.397884
2	676843	0.622262
2	676871	0.251924
2	677051	0.611982
2	677131	0.263226
2	677182	0.648141
2	677338	0.610661
2	677449	0.289621
2	677623	0.784061
2	677801	0.374319
2	677878	0.536789
2	677931	0.857188
2	678249	0.116038
2	678302	0.93509
2	678387	0.287593
2	678986	0.140123
2	679099	0.229511
2	679410	0.70586
2	679512	0.737794
2	679527	0.661954
2	683989	0.489202
2	684101	0.209109
2	684277	0.813096
2	685017	0.0434
2	685076	0.282137
2	686533	0.254702
2	686624	0.371298
2	686717	0.299485
2	687585	0.226736
2	687611	0.0555061
2	687645	0.179907
2	687804	0.4376
2	688289	0.14859
2	688379	0.579292
2	688530	0.181303
2	688551	0.687247
2	688568	0.607667
2	688594	0.21136
2	688696	0.38286
2	688778	0.141683
2	688843	0.338916
2	688889	0.350114
2	689084	0.181189
2	689541	0.44548
2	689630	0.243702
2	690887	0.344626
2	691208	0.264835
2	692790	0.324966
2	692875	0.120021
2	693010	0.544585
2	693131	0.307027
2	693172	0.435845
2	693515	0.0654021
2	693532	0.237158
2	694030	0.180532
2	695060	0.139606
2	695281	0.535457
2	696163	0.0313426
2	696223	0.403603
2	696262	0.489447
2	696422	0.321001
2	699296	0.182872
2	699888	0.24136
2	699952	0.836208
2	700026	0.889053
2	700178	0.801491
2	700410	0.535233
2	700515	0.553557
2	700534	0.34316
2	700796	0.280619
2	701304	0.0521102
2	701397	0.34817
2	701544	0.0657117
2	701603	0.0893681
2	701632	0.251874
2	702520	0.941467
2	702901	0.23596
2	703251	0.10294
2	705497	0.107339
2	706805	0.272169
2	706858	0.37565
2	707193	0.0153947
2	708179	0.344054
2	708536	0.234876
2	709132	0.115646
2	709230	0.0437562
2	709304	0.0665963
2	709887	0.0133957
2	710085	0.171132
2	710607	0.110575
2	710720	0.0637949
2	710923	0.0210228
2	711181	0.509937
2	711308	0.0167084
2	711484	0.135533
2	711853	0.40624
2	712044	0.113107
2	712054	0.0389934
2	712823	0.00823816
2	713141	0.385569
2	713175	0.0961741
2	713811	0.118214
2	714004	0.997621
2	714611	0.0495327
2	714941	0.822915
2	715008	0.1061
2	715070	0.196507
2	715088	0.140999
2	716343	0.485834
2	716354	0.197489
2	716934	0.840404
2	717317	0.582276
2	717328	0.160829
2	722056	0.0857707
2	722748	0.628814
2	722959	0.849171
2	723122	0.291415
2	723215	0.665919
2	723292	0.117287
2	723985	0.155383
2	724159	0.935512
2	724199	0.332265
2	724235	0.0470382
2	724656	0.768354
2	724670	0.0473593
2	725011	0.0847818
2	725057	0.965964
2	725106	0.480916
2	725174	0.0897578
2	725513	0.0620042
2	725655	0.670242
2	725762	0.842015
2	725996	0.0213071
2	726096	0.268822
2	726177	0.0130533
2	726276	0.018127
2	726410	0.169493
2	726565	0.107653
2	726676	0.124971
2	726882	0.247028
2	726978	0.149092
2	727213	0.152045
2	727231	0.0974499
2	727340	0.808549
2	727567	0.0743027
2	727615	0.981837
2	727692	0.304294
2	727702	0.0134494
2	727812	0.187316
2	727936	0.184192
2	728444	0.0146641
2	728726	0.0377583
2	728811	0.00652201
2	729947	0.00707939
2	730394	0.00867162
2	731612	0.608161
2	731724	0.0138036
2	731866	0.00446772
2	731980	0.128254
2	732069	0.124917
2	732794	0.890291
2	732893	0.194292
2	732933	0.0094688
2	732997	0.149004
2	733717	0.893302
2	734354	0.00513014
2	734829	0.49779
2	734983	0.134748
2	735049	0.563493
2	735283	0.168464
2	735831	0.32186
2	735885	0.15644
2	735912	0.012253
2	736062	0.0527261
2	736108	0.00306281
2	736132	0.40665
2	736210	0.297463
2	736419	0.263799
2	736468	0.030636
2	736564	0.081925
2	736686	0.724093
2	737028	0.130976
2	737089	0.117475
2	737138	0.302685
2	737173	0.962724
2	737529	0.963187
2	737822	0.457221
2	737849	0.0187895
2	737993	0.0196993
2	738415	0.0791296
2	738544	0.026427
2	738699	0.631323
2	738766	0.66277
2	738815	0.301673
2	738874	0.550855
2	738972	0.024329
2	739050	0.0551851
2	739084	0.840302
2	739301	0.0800098
2	739315	0.134257
2	739326	0.2335
2	739474	0.0999289
2	739572	0.137452
2	739736	0.136165
2	739808	0.128316
2	740340	0.111756
2	740396	0.456368
2	740779	0.442152
2	740964	0.00244801
2	741443	0.88216
2	741557	0.232207
2	741619	0.64694
2	742412	0.650616
2	742961	0.0262775
2	742987	0.0263756
2	743099	0.0264536
2	743448	0.0473794
2	743482	0.0226141
2	743731	0.074499
2	743929	0.00890458
2	744078	0.0240662
2	744110	0.0229768
2	744506	0.058458
2	745140	0.134225
2	745152	0.00249731
2	745525	0.351902
2	745601	0.032295
2	745622	0.113918
2	745643	0.321947
2	745658	0.148321
2	745722	0.137805
2	745754	0.0549374
2	745784	0.0217975
2	746083	0.00579489
2	746145	0.04571
2	746244	0.0415372
2	746564	0.317358
2	746578	0.0248185
2	746588	0.500505
2	746684	0.0144565
2	746727	0.0137756
2	746975	0.00239547
2	747461	0.0290733
2	747517	0.055617
2	747533	0.0236328
2	747565	0.34133
2	747746	0.165737
2	748018	0.0246305
2	748081	0.0642135
2	748165	0.0401205
2	748325	0.0646683
2	748356	0.141133
2	748460	0.24149
2	748514	0.0933985
2	748595	0.164084
2	748647	0.726961
2	748841	0.151951
2	748902	0.390327
2	748932	0.0023143
2	749522	0.649984
2	749572	0.12972
2	749627	0.032341
2	749770	0.157667
2	749870	0.33535
2	750059	0.196988
2	750317	0.410436
2	750408	0.730468
2	750423	0.394697
2	750609	0.698076
2	750659	0.135632
2	750957	0.160007
2	751007	0.665583
2	751069	0.134637
2	751183	0.0411242
2	751290	0.0439097
2	751505	0.163539
2	751705	0.175948
2	751773	0.172489
2	751786	0.0437111
2	751918	0.206784
2	751997	0.182894
2	752167	0.11238
2	752294	0.256641
2	752381	0.291836
2	752412	0.328314
2	752675	0.571759
2	752719	0.468507
2	752733	0.254463
2	752839	0.161813
2	752945	0.176147
2	753363	0.205319
2	753712	0.0379649
2	753770	0.287594
2	753811	0.14853
2	753898	0.449812
2	753942	0.0199114
2	753992	0.200255
2	754184	0.719818
2	754240	0.214671
2	754352	0.156353
2	754414	0.0966911
2	754609	0.0618608
2	754670	0.124079
2	754817	0.117609
2	755213	0.0124501
2	755236	0.0560129
2	755457	0.273351
2	755723	0.207114
2	755805	0.199676
2	755831	0.374276
2	755864	0.159067
2	756121	0.0617546
2	756145	0.531832
2	756183	0.552337
2	756251	0.237456
2	756275	0.548265
2	756299	0.0773994
2	756419	0.299899
2	756433	0.51671
2	756511	0.000625299
2	756542	0.0338921
2	756571	0.18768
2	756696	0.0801557
2	756710	0.195204
2	756908	0.4033
2	756983	0.633763
2	757014	0.570612
2	757506	0.512361
2	757527	0.659178
2	757615	0.0636424
2	757883	0.0587615
2	758160	0.0846252
2	758216	0.224625
2	758329	0.125705
2	758349	0.13163
2	758475	0.0160942
2	758680	0.015311
2	758905	0.775929
2	759037	0.537821
2	759088	0.555723
2	759179	0.595647
2	759233	0.149875
2	759306	0.0837519
2	759319	0.217969
2	759444	0.763117
2	759635	0.101361
2	759705	0.210704
2	759767	0.264762
2	759932	0.649802
2	760269	0.112454
2	760474	0.492573
2	760788	0.837939
2	760926	0.474219
2	761071	0.76557
2	761139	0.194202
2	761156	0.023312
2	761292	0.658377
2	763039	0.584849
2	763073	0.183165
2	763520	0.0342723
2	763654	0.784879
2	763912	0.0766825
2	763923	0.0724431
2	764120	0.907212
2	764199	0.158494
2	764320	0.772638
2	764503	0.129479
2	764531	0.574289
2	764562	0.247892
2	764577	0.053079
2	764906	0.0422112
2	764933	0.736846
2	764958	0.0305265
2	766243	0.167109
2	766286	0.963552
2	766408	0.0650799
2	766454	0.281406
2	766732	0.376231
2	766832	0.592576
2	766920	0.290356
2	772947	0.996586
2	773009	0.0112192
2	773443	0.176907
2	773507	0.520297
2	773672	0.0550317
2	773708	0.956146
2	773920	0.0754597
2	774098	0.0648839
2	774242	0.390552
2	774448	0.00704542
2	774588	0.215159
2	774618	0.6588
2	774731	0.85714
2	774914	0.0245712
2	774957	0.174579
2	775655	0.925953
2	776263	0.238727
2	776382	0.679535
2	776654	0.0971509
2	776713	0.398144
2	776846	0.326749
2	776919	0.511033
2	777106	0.0607294
2	777203	0.342206
2	777516	0.437029
2	777623	0.373492
2	777657	0.190094
2	777900	0.249413
2	778065	0.314209
2	778198	0.377813
2	778355	0.906219
2	778525	0.581228
2	778694	0.0254943
2	778990	0.527562
2	779187	0.638988
2	779354	0.705496
2	779936	0.869496
2	780052	0.687539
2	780156	0.496608
2	780167	0.460585
2	780788	0.891412
2	781242	0.160303
2	781339	0.29719
2	781733	0.447054
2	781943	0.54599
2	782897	0.222922
2	783083	0.0588629
2	783151	0.168412
2	783826	0.774611
2	783985	0.0290179
2	783995	0.608899
2	784426	0.0212678
2	784448	0.0354857
2	784635	0.0640796
2	785364	0.616715
2	785547	0.710252
2	785968	0.0952327
2	786028	0.139514
2	809391	0.955959
2	809955	0.0616354
2	811003	0.164601
2	811050	0.220981
2	811786	0.0300131
2	811834	0.0506076
2	812228	0.119868
2	812240	0.0864395
2	812318	0.102658
2	812417	0.0185173
2	813696	0.0674678
2	813749	0.0987294
2	814037	0.0155886
2	814273	0.0305621
2	814541	0.408739
2	814869	0.423114
2	815439	0.0315412
2	815451	0.0123338
2	815546	0.0763211
2	815564	0.0600348
2	815592	0.289554
2	816029	0.0148344
2	816069	0.0919306
2	816205	0.0252624
2	816248	0.00999843
2	816260	0.2592
2	816306	0.253701
2	816395	0.0880308
2	816446	0.147841
2	816621	0.0661884
2	816696	0.416148
2	816820	0.0287115
2	816831	0.0962877
2	817024	0.0495602
2	817170	0.568104
2	817211	0.117546
2	817236	0.634975
2	817270	0.112683
2	817317	0.0312898
2	817338	0.31078
2	817397	0.0106776
2	817495	0.0366974
2	817598	0.0237201
2	817701	0.662074
2	817954	0.517661
2	818009	0.377759
2	818530	0.414976
2	819025	0.04308
2	819197	0.0832803
2	819249	0.0412962
2	819302	0.899444
2	820794	0.119549
2	820940	0.193059
2	820988	0.969097
2	832381	0.0265926
2	832457	0.153193
2	832485	0.0512208
2	832562	0.191266
2	832904	0.0821796
2	833167	0.123818
2	833409	0.119644
2	833456	0.140245
2	833724	0.425383
2	833750	0.660033
2	833789	0.200512
2	833799	0.224544
2	833859	0.920453
2	834016	0.551125
2	834266	0.323215
2	835094	0.3363
2	835923	0.22963
2	836677	0.714218
2	840320	0.261229
2	840401	0.125682
2	840531	0.662262
2	840977	0.91128
2	841163	0.0843721
2	841229	0.572032
2	841597	0.44392
2	843594	0.712152
2	843788	0.839838
2	843880	0.558223
2	844414	0.99004
2	850287	0.945293
2	850751	0.965717
2	850790	0.607724
2	850998	0.512142
2	851072	0.542499
2	851115	0.0317239
2	851138	0.291472
2	851326	0.120855
2	851449	0.774037
2	851643	0.280981
2	852213	0.815562
2	852287	0.192844
2	852312	0.129115
2	852840	0.696067
2	853160	0.585006
2	853280	0.127245
2	853342	0.706728
2	853378	0.702947
2	853471	0.363429
2	853573	0.578554
2	853607	0.662678
2	853994	0.422175
2	854227	0.835974
2	855124	0.55364
2	855306	0.684774
2	855424	0.74548
2	855506	0.609895
2	856944	0.417159
2	857452	0.709941
2	857496	0.353781
2	857627	0.211577
2	857817	0.368709
2	858007	0.761168
2	858049	0.822281
2	858062	0.448967
2	858194	0.579571
2	858229	0.213856
2	858362	0.358879
2	858389	0.450697
2	858463	0.604521
2	858492	0.294788
2	858524	0.38122
2	858586	0.799625
2	858783	0.180044
2	858801	0.635794
2	860321	0.657231
2	860435	0.560513
2	860781	0.675647
2	861070	0.745758
2	861873	0.493558
2	861883	0.877989
2	861931	0.556535
2	862424	0.271609
2	862596	0.449226
2	862674	0.942946
2	862716	0.727047
2	863571	0.199465
2	863834	0.473512
2	864051	0.289943
2	864062	0.581148
2	864385	0.474431
2	864461	0.811853
2	864573	0.156361
2	864739	0.454681
2	864781	0.477621
2	864856	0.158835
2	864917	0.122199
2	865074	0.165039
2	865100	0.252257
2	865411	0.933477
2	868609	0.560585
2	868860	0.0926877
2	868987	0.534024
2	869077	0.0646364
2	870123	0.05347
2	870360	0.516732
2	870574	0.783729
2	870881	0.157327
2	870918	0.0156536
2	870928	0.372231
2	871119	0.203432
2	871195	0.0442298
2	871221	0.783826
2	871257	0.152073
2	871631	0.461602
2	873000	0.952771
2	873036	0.330268
2	873068	0.363383
2	888561	0.753601
2	890033	0.960063
2	890096	0.335643
2	890159	0.2342
2	890280	0.316931
2	890394	0.918088
2	890461	0.255029
2	890966	0.308556
2	891045	0.717524
2	891188	0.170738
2	891350	0.454025
2	891948	0.191682
2	892058	0.228906
2	894010	0.474132
2	901224	0.976204
2	901279	0.251927
2	901530	0.287084
2	901573	0.263448
2	901606	0.438562
2	901618	0.482068
2	902158	0.915929
2	902358	0.336316
2	902443	0.185664
2	902703	0.463193
2	902754	0.256534
2	903021	0.37478
2	903058	0.0104077
2	903432	0.349034
2	903848	0.289039
2	903944	0.710213
2	904213	0.656522
2	904452	0.73671
2	904664	0.169305
2	904755	0.222963
2	905055	0.131906
2	905176	0.519016
2	905244	0.899654
2	905779	0.100776
2	905982	0.774832
2	906024	0.513807
2	906542	0.471164
2	906695	0.238552
2	907018	0.432465
2	907120	0.574834
2	907137	0.690243
2	907530	0.742006
2	907658	0.732649
2	907669	0.569426
2	907726	0.417685
2	907830	0.642621
2	907959	0.155903
2	908019	0.372977
2	908438	0.25293
[truncated: 95,364 more rows]
[truncated: 1 more columns]
