# Supplementary material for: A TAF10‐ERF109 Transcriptional Module Directs Flavonoid‐Based Stress Resilience and Yield Enhancement in Foxtail Millet and Wheat
Source: Plant Biotechnol J. 2026 Jun 26:10.1111/pbi.70711. Online ahead of print. doi: 10.1111/pbi.70711 (PMC13398824; doi:10.1111/pbi.70711)
Supplement: Supplementary file 3 — Table S2: Potential proteins interacting with SiERF109. [file PBI-9999-0-s004.xlsx]

## Sheet: Sheet1
Gene ID	Description
LOC101778499	beta-galactosidase 15
LOC101774826	uncharacterized
LOC101756703	putative casein kinase II subunit beta-4
LOC101753980	tubby-like F-box protein 5
LOC101766356	probable chromo domain-containing protein LHP1
LOC101761560	40S ribosomal protein S3a
LOC101779635	adenosine kinase 2
LOC101783200	probable glucuronosyltransferase
LOC101769951	protein Brevis radix-like 1
LOC101770020	F-box protein SKIP31
LOC111256241	uncharacterized
LOC101753258	trafficking protein particle complex subunit 2
LOC101761828	uncharacterized
LOC111258222	atherin-like
LOC101776058	uncharacterized
LOC101778963	uncharacterized
LOC101768400	uncharacterized
LOC101773008	thionin
LOC101762823	CBS domain-containing protein CBSX3, mitochondrial
LOC101767772	60S ribosomal protein L32-1
LOC101753583	protein FLX-like 4
LOC101785720	rho GTPase-activating protein 5
LOC101754391	valine--tRNA ligase, chloroplastic/mitochondrial 2
LOC101766681	ethanolamine-phosphate cytidylyltransferase
LOC101780254	uncharacterized
LOC101775878	transcription initiation factor TFIID subunit 10
LOC101757985	uncharacterized
LOC101759319	probable sucrose-phosphate synthase 3
LOC101778029	beclin-1-like protein
LOC101758831	nuclear-pore anchor
LOC101763819	uncharacterized protein At3g27210
LOC101759226	uncharacterized
LOC101766464	TBC1 domain family member 10B
LOC101772985	DExH-box ATP-dependent RNA helicase DExH12
LOC101778322	eukaryotic translation initiation factor
LOC101753229	pentatricopeptide repeat-containing protein At1g74850, chloroplastic
LOC101769250	ferredoxin--NADP reductase, leaf isozyme, chloroplastic
LOC101777853	3-hydroxyisobutyryl-CoA hydrolase-like protein 3, mitochondrial
LOC101755898	elongation factor 1-delta 1
LOC101783308	ethanolamine-phosphate cytidylyltransferase
LOC101758539	xyloglucan galactosyltransferase KATAMARI1 homolog
