# Supplementary material for: A TAF10‐ERF109 Transcriptional Module Directs Flavonoid‐Based Stress Resilience and Yield Enhancement in Foxtail Millet and Wheat
Source: Plant Biotechnol J. 2026 Jun 26:10.1111/pbi.70711. Online ahead of print. doi: 10.1111/pbi.70711 (PMC13398824; doi:10.1111/pbi.70711)
Supplement: Supplementary file 4 — Table S3: Metabolites detected in SiTAF10‐OE3 and WT leaves under normal, drought and salt stress conditions. [file PBI-9999-0-s002.xlsx]

## Sheet: Sheet1
Index	Q1 (Da)	Q3 (Da)	Molecular weight (Da)	Formula	Ionization model	Compounds	Class I	Class II	CAS	Level	ci846-1	ci846-2	ci846-3	OE3-1	OE3-2	OE3-3	ci846-salt-1	ci846-salt-2	ci846-salt-3	OE3-salt1	OE3-salt2	OE3-salt3	ci846-dry1	ci846-dry2	ci846-dry3	OE3-dry1	OE3-dry2	OE3-dry3	QC01	QC02	QC03	cpd_ID	kegg_map
Hmbn005951	383.12	163.04	384.121	C21H20O7	[M-H]-	1,3-O-Di-p-Coumaroylglycerol	Phenolic acids	Phenolic acids	-	1	208253	164211	195723	185258	154101	169995	1.70932e+07	1.57523e+07	1.89142e+07	4.88336e+06	3.62327e+06	4.45768e+06	6.06122e+07	5.92668e+07	5.95392e+07	5.46755e+07	5.77567e+07	5.37532e+07	2.61931e+07	2.61369e+07	2.61774e+07	-	-
mws0248	243.06	110.02	244.07	C9H12N2O6	[M-H]-	Uridine	Nucleotides and derivatives	Nucleotides and derivatives	58-96-8	1	2.04564e+06	1.88972e+06	2.01136e+06	1.63632e+06	1.55954e+06	1.57621e+06	5.0924e+06	5.26229e+06	4.85693e+06	2.02465e+06	1.96035e+06	2.18367e+06	241448	286955	226529	302217	319342	351718	1.76964e+06	1.77203e+06	1.77429e+06	C00299	ko00240,ko01100,ko01232,ko02010
Zmhn003257	299.06	284.04	300.063	C16H12O6	[M-H]-	5,7,2'-Trhiyroxy-8-methoxyflavone*	Flavonoids	Flavones	-	1	439062	386747	418685	569098	530206	499864	591921	522371	530045	669022	702403	695093	987107	905882	892412	1.8802e+06	1.8261e+06	1.66864e+06	804647	807802	804895	-	-
Zaxn006988	301.22	301.22	302.225	C20H30O2	[M-H]-	Isopimaric acid*	Terpenoids	Ditepenoids	5835-26-7	3	182866	195007	190077	392601	364536	321786	215800	211908	170532	339872	283368	370120	301069	239589	243297	1.6527e+06	1.80242e+06	1.53533e+06	520473	517636	517782	-	-
pme2074	322.2	130.05	323.21	C18H29NO4	[M-H]-	Jasmonoyl-L-Isoleucine	Amino acids and derivatives	Amino acids and derivatives	120330-93-0	3	128185	121734	131407	114631	103388	115583	421033	450994	480715	158209	150176	140658	557511	596620	575941	92798.7	90098.7	91975.3	238282	236822	237734	C18699	ko04075
pme0193	147.08	84.04	146.069	C5H10N2O3	[M+H]+	L-Glutamine	Amino acids and derivatives	Amino acids and derivatives	56-85-9	1	6.66349e+06	6.88537e+06	7.09007e+06	8.49238e+06	8.44086e+06	8.35712e+06	2.62081e+07	2.19501e+07	2.73133e+07	9.29419e+06	9.6497e+06	1.02548e+07	4.57777e+07	4.60904e+07	4.67771e+07	3.11896e+07	4.22613e+07	4.3235e+07	1.79884e+07	1.79308e+07	1.80426e+07	C00064	ko00220,ko00230,ko00240,ko00250,ko00470,ko00630,ko00750,ko00910,ko00970,ko01100,ko01230,ko01232,ko01240,ko02010
Wcsn010224	277.22	277.22	278.225	C18H30O2	[M-H]-	(5Z,10E)-14-hydroxy-2,6,10-trimethylpentadeca-2,5,10-trien-4-one	Others	Others	-	3	3.91855e+06	3.91316e+06	4.10472e+06	3.5371e+06	3.30096e+06	3.25004e+06	7.85424e+06	7.95931e+06	8.26805e+06	5.18815e+06	4.2678e+06	4.59727e+06	4.55635e+06	4.482e+06	3.93189e+06	3.91689e+06	3.77391e+06	3.62939e+06	4.74188e+06	4.75242e+06	4.77618e+06	-	-
Lwhp010633	160.08	115.05	159.068	C10H9NO	[M+H]+	Echinopsine	Alkaloids	Quinoline alkaloids	83-54-5	2	5.64209e+06	7.01665e+06	8.1496e+06	3.26024e+07	3.27057e+07	3.3379e+07	9.01216e+07	8.91675e+07	9.38416e+07	5.15859e+07	5.10007e+07	4.95954e+07	4.03619e+07	3.8634e+07	4.79415e+07	2.64054e+07	1.55215e+07	2.12465e+07	4.45235e+07	4.4801e+07	4.44569e+07	-	-
Hmln000297	179.05	59.01	180.063	C6H12O6	[M-H]-	Inositol*	Others	Saccharides	87-89-8	1	438427	422078	494080	472871	372410	385516	733789	688583	738648	858479	830685	755968	2.09755e+06	2.02319e+06	1.83274e+06	2.28785e+06	2.28588e+06	2.23658e+06	845519	846095	852115	C00137	ko00052,ko00053,ko00562,ko01100,ko01110,ko01250,ko02010,ko04070
Zmmp000606	148.1	84.08	147.089	C6H13NO3	[M+H]+	2-Amino-4-hydroxy-3-methylpentanoic acid	Amino acids and derivatives	Amino acids and derivatives	-	3	4.95917e+07	1.81028e+07	5.10727e+07	4.21424e+07	4.40816e+07	4.16047e+07	1.93092e+07	1.94144e+07	2.25886e+07	2.82244e+07	3.08915e+07	3.16189e+07	2.38074e+07	2.39267e+07	2.48062e+07	3.03403e+07	3.18167e+07	3.36843e+07	3.08068e+07	3.10124e+07	3.10675e+07	-	-
mws0914	271.061	151.003	272.068	C15H12O5	[M-H]-	3,5,7-Trihydroxyflavanone (Pinobanksin)*	Flavonoids	Flavanonols	548-82-3	1	196403	203017	194708	126617	131730	129257	190236	202047	195952	247723	261722	260564	323435	336429	319897	703376	696735	700026	295139	297665	295339	C09826	ko00941
Zmyn004676	293.21	113.1	294.219	C18H30O3	[M-H]-	17-Hydroxylinolenic acid	Lipids	Free fatty acids	-	1	54963.1	50916	41244.5	69698.1	51766.1	48677.9	1.55088e+06	1.39856e+06	1.4487e+06	252684	246922	245933	59664.4	52529.7	72656.9	43290.9	38836.8	41377.4	341635	341943	338971	C16346	ko00592
pme1178	284.1	152.06	283.092	C10H13N5O5	[M+H]+	Guanosine	Nucleotides and derivatives	Nucleotides and derivatives	118-00-3	1	1.18907e+07	1.18611e+07	1.166e+07	8.16647e+06	8.45267e+06	8.06511e+06	1.87183e+07	1.94638e+07	2.07617e+07	1.07186e+07	1.08703e+07	1.02489e+07	2.0181e+06	1.88174e+06	1.81739e+06	2.64131e+06	2.53491e+06	2.32711e+06	9.06967e+06	9.10256e+06	9.16315e+06	C00387	ko00230,ko01100,ko01232,ko02010
mws0237	187.1	125.1	188.105	C9H16O4	[M-H]-	Azelaic acid	Organic acids	Organic acids	123-99-9	1	2.1863e+06	2.03282e+06	1.48238e+06	1.72879e+06	1.44278e+06	1.25433e+06	3.58919e+07	3.27003e+07	3.7926e+07	4.20592e+06	4.46814e+06	4.04845e+06	830671	918877	786270	872969	882228	1.01693e+06	7.16443e+06	7.09464e+06	7.10625e+06	C08261	-
MWSslk235	181.07	59.01	182.079	C6H14O6	[M-H]-	Allitol	Others	Saccharides	488-44-8	3	35108.7	30367.5	37729.2	35831.3	34769.3	36532.2	71656.1	67570.8	56472.1	97797.8	81299.5	93316.3	236642	242809	274162	199383	207621	196013	80183.7	81035.2	80688.2	-	-
Zmdn004052	431.1	269.05	432.106	C21H20O10	[M-H]-	Aloe emodin-1-O-glucoside	Quinones	Anthraquinone	-	2	1.38733e+06	1.26912e+06	1.55759e+06	1.15828e+06	1.10487e+06	1.03558e+06	833596	1.05024e+06	885566	1.11814e+06	1.17739e+06	904424	1.28674e+06	1.19946e+06	1.22061e+06	1.37214e+06	1.23227e+06	1.29459e+06	1.19445e+06	1.18452e+06	1.18264e+06	-	-
Lmbn005369	295.23	195.14	296.235	C18H32O3	[M-H]-	13(S)-HODE;13(S)-Hydroxyoctadeca-9Z,11E-dienoic acid*	Lipids	Free fatty acids	10219-69-9	1	102559	81744.5	80909.9	118323	93649.6	99175.2	3.06254e+06	3.00557e+06	3.19009e+06	386856	400950	405337	146639	142326	153033	107257	109562	103116	677329	671560	670710	C14762	ko00591
mws0058	299.06	284.03	300.063	C16H12O6	[M-H]-	Diosmetin (5,7,3'-Trihydroxy-4'-methoxyflavone)*	Flavonoids	Flavones	520-34-3	1	590197	583301	593482	699594	722861	721695	723045	723683	649977	949163	937621	934039	1.2354e+06	1.09734e+06	1.13882e+06	2.09264e+06	2.07053e+06	2.12036e+06	1.06992e+06	1.05732e+06	1.06307e+06	C10038	-
Lmqn000351	325.11	59.01	326.121	C12H22O10	[M-H]-	Rutinose	Others	Saccharides	90-74-4	3	227169	228421	240116	233247	231501	210270	14891.8	12177.3	37194.7	99256.8	71714.6	104405	193600	168536	181804	247545	257594	232681	108190	108854	107483	C08247	-
pmb3062	385.11	151.1	386.121	C17H22O10	[M-H]-	1-O-Eudesmoylquinic acid	Phenolic acids	Phenolic acids	-	3	17877.7	14778.2	15936	21426.6	20035.4	17139.8	30582.5	29655.7	35858.8	29131.8	37145.7	28546	47781.6	40692.2	41742.8	39216.9	53594.2	49867	28376.9	28544.2	28172.1	-	-
Wbmp008021	478.28	337.27	477.273	C26H39NO7	[M+H]+	(14-Ethyl-4,6,19-trimethoxy-9,11-dioxa-14-azaheptacyclo[10.7.2.12,5.01,13.03,8.08,12.016,20]docosan-21-yl)acetate	Alkaloids	Alkaloids	-	2	2.65187e+07	2.34671e+07	1.74871e+07	1.68679e+07	1.86448e+07	2.12724e+07	6.33965e+06	6.29435e+06	5.85287e+06	2.51958e+07	2.35371e+07	1.56152e+07	6.54407e+06	4.23242e+06	5.19388e+06	6.89872e+06	4.80196e+06	4.55561e+06	1.41492e+07	1.39962e+07	1.39727e+07	-	-
Zmyn000247	147.03	57.0346	148.037	C5H8O5	[M-H]-	2-Hydroxyglutaric Acid*	Organic acids	Organic acids	13095-48-2	3	441316	446200	494634	413889	455187	379540	1.59523e+06	1.60504e+06	1.40311e+06	898099	943417	920598	3.97247e+06	4.07798e+06	4.03142e+06	2.93046e+06	3.19908e+06	2.86209e+06	1.74881e+06	1.72626e+06	1.73056e+06	C03196	ko00310,ko01100
Zadn009075	311.22	223.17	312.23	C18H32O4	[M-H]-	Hydroperoxylinoleic acid*	Lipids	Free fatty acids	34444-18-3	1	76502.4	82102.5	53242	64497.1	77646.5	53002.3	6.69625e+06	6.21256e+06	6.70191e+06	276326	249471	262973	148884	155256	161372	76062.2	81153.8	62834.8	1.25459e+06	1.27179e+06	1.26781e+06	-	-
Lmgn002555	173.08	59.01	174.089	C8H14O4	[M-H]-	2-Propylglutaric acid	Organic acids	Organic acids	32806-62-5	2	1.43586e+06	1.40064e+06	1.40898e+06	1.49986e+06	1.54541e+06	1.43015e+06	645599	681088	654143	968325	915191	930487	710865	662140	673266	1.07527e+06	1.26324e+06	1.0769e+06	1.02017e+06	1.03552e+06	1.02712e+06	C16658	-
pmn001468	461.13	137.02	462.137	C19H26O13	[M-H]-	Sibiricose A3	Phenolic acids	Phenolic acids	139726-39-9	2	296053	294782	318013	450811	509176	497373	76653.2	347800	349245	595585	542900	610244	430391	450355	459517	543817	530072	602421	419439	422240	415949	-	-
Wafn011571	295.23	195.14	296.235	C18H32O3	[M-H]-	alpha-Hydroxylinoleic acid*	Lipids	Free fatty acids	57818-44-7	1	99710	91661	85834.9	121661	94876.1	94192.2	3.23942e+06	2.94848e+06	3.12053e+06	415099	393466	410916	148823	155013	168392	107840	106240	112328	712926	723098	714528	-	-
Wasn005682	461.11	153.02	462.116	C22H22O11	[M-H]-	Protocatechuic acid 4-O-(6''-O-p-Coumaroyl)Glucoside	Phenolic acids	Phenolic acids	-	1	304010	300210	313572	327427	307141	301675	234418	275798	243742	291537	306774	332474	207927	158913	190515	305796	297078	329817	267911	263730	266166	-	-
pmf0175	157.16	157.16	158.167	C10H22O	[M-H]-	2-Decanol*	Others	Alcohol compounds	1120-06-5	3	4.2196e+06	3.47142e+06	4.03863e+06	4.58745e+06	3.77037e+06	3.76948e+06	3.8041e+06	3.47918e+06	3.51512e+06	4.43699e+06	3.37618e+06	3.77703e+06	3.20294e+06	3.04569e+06	3.06269e+06	3.82525e+06	3.29692e+06	2.93131e+06	3.63834e+06	3.66049e+06	3.60262e+06	-	-
Lmdn001925	537.2	375.15	538.205	C26H34O12	[M-H]-	Olivil-4'-O-glucoside	Lignans and Coumarins	Lignans	76880-93-8	2	42931.9	33633	44825.9	31432.7	47861.6	34127.4	37533.2	36002	23171.4	63826.9	48138.1	30418	108875	121134	47945.9	93379.9	97271.1	82016.2	62168.1	61098.8	61888.6	-	-
pmb2620	207.07	133.07	208.074	C11H12O4	[M-H]-	3,4-Dimethoxycinnamic acid	Phenolic acids	Phenolic acids	2316-26-9	1	155520	167373	160791	163956	169954	157521	82447.3	70083.9	65581.8	161303	156676	159832	279571	248280	307229	357065	329817	314289	210452	213815	214071	-	-
Wcsn011122	279.23	279.24	280.24	C18H32O2	[M-H]-	(5Z,10E,14S)-14-hydroxy-2,6,10-trimethylpentadeca-5,10-dien-4-one	Others	Others	-	3	2.54074e+06	2.18358e+06	2.25455e+06	2.27131e+06	1.8918e+06	2.13877e+06	2.75254e+06	2.56667e+06	2.86673e+06	2.61607e+06	2.40561e+06	2.5463e+06	2.05168e+06	1.76687e+06	1.76579e+06	1.88269e+06	2.03521e+06	1.96062e+06	2.22374e+06	2.18972e+06	2.1839e+06	-	-
Zaxn007230	285.22	285.22	286.23	C20H30O	[M-H]-	Isopimaradieneone*	Terpenoids	Ditepenoids	-	3	563465	693771	636110	643069	639434	606809	675196	602001	583308	573168	658520	678605	650638	666554	645476	643981	760519	698479	595916	606166	595942	-	-
zjbp111605	235.17	133.1	234.162	C15H22O2	[M+H]+	(5S,7S,9S,10S)-(+)-9-hydroxyselina-3,11-dien-12-al	Terpenoids	Sesquiterpenoids	-	3	497543	236326	270912	370859	276576	293722	173477	186411	337181	331461	280170	292144	147877	106144	146219	214456	194287	160810	264582	262920	259478	-	-
pmf0174	157.16	157.16	158.167	C10H22O	[M-H]-	1-Decanol*	Others	Alcohol compounds	112-30-1	3	3.91892e+06	3.27407e+06	3.62979e+06	4.22492e+06	3.26547e+06	3.67979e+06	3.4144e+06	3.15133e+06	3.17599e+06	4.00107e+06	3.07341e+06	3.35393e+06	2.78839e+06	2.83003e+06	2.87693e+06	3.39888e+06	2.9963e+06	2.70737e+06	3.21592e+06	3.27234e+06	3.21638e+06	C01633	-
Zmhn001793	341.09	179.03	342.095	C15H18O9	[M-H]-	6-O-Caffeoyl-D-glucose	Phenolic acids	Phenolic acids	-	1	472324	526176	493250	596856	545345	602137	609073	553446	520662	771978	773049	754218	945680	1.02727e+06	1.09803e+06	1.16708e+06	1.1208e+06	1.01756e+06	738496	723611	727660	-	-
Zmgn001448	175.061	115.04	176.069	C7H12O5	[M-H]-	2-Propylmalic Acid*	Organic acids	Organic acids	-	1	5.41632e+06	5.75379e+06	5.92962e+06	4.11421e+06	4.24934e+06	4.32938e+06	4.0077e+06	4.17093e+06	4.34118e+06	1.66499e+06	1.70046e+06	1.85637e+06	2.9784e+06	3.24607e+06	3.02969e+06	2.16999e+06	2.28099e+06	2.24226e+06	3.55999e+06	3.6139e+06	3.54107e+06	C05994	ko00620
pme0124	173.09	116.07	172.085	C7H12N2O3	[M+H]+	L-Glycyl-L-proline	Amino acids and derivatives	Amino acids and derivatives	704-15-4	3	579694	608179	663912	685442	595108	569573	947254	1.00709e+06	1.02957e+06	620096	601009	624748	1.39787e+06	1.41672e+06	1.32057e+06	868316	976522	932699	863122	869159	851159	-	-
pme1184	268.1	152.06	267.097	C10H13N5O4	[M+H]+	2'-Deoxyguanosine	Nucleotides and derivatives	Nucleotides and derivatives	961-07-9	3	87178.9	84060.5	87375.4	77866.9	82202.1	86184	253000	314971	251272	157302	126186	138213	55553.2	50792.4	45825.5	24129.5	39770	48696.6	98100.2	99808.7	97836.2	C00330	ko00230,ko01100,ko01232,ko02010
Zmhn101746	405.12	243.07	406.126	C20H22O9	[M-H]-	Tetrahydroxy-stilbene-O-glucoside	Others	Stilbene	-	2	132747	103809	131159	188993	205777	190422	173264	159249	185553	215964	272159	257821	317057	294128	338801	306924	308321	325911	247682	245308	242320	-	-
pmb0374	136.06	119.04	135.054	C5H5N5	[M+H]+	2-Aminopurine	Nucleotides and derivatives	Nucleotides and derivatives	452-06-2	1	1.9587e+06	1.57228e+06	1.70737e+06	1.11862e+06	1.07136e+06	909688	1.66011e+06	1.61342e+06	1.81273e+06	1.24457e+06	1.25667e+06	1.53151e+06	187769	156982	180693	219180	276435	218927	1.06433e+06	1.05426e+06	1.07758e+06	-	-
Zbzp003763	177.05	134.04	176.047	C10H8O3	[M+H]+	11-methoxy viburtinal	Terpenoids	Monoterpenoids	-	3	1.38035e+06	1.20639e+06	1.25637e+06	1.39591e+06	1.17991e+06	1.2075e+06	1.35513e+06	1.32679e+06	1.29912e+06	1.23929e+06	1.28628e+06	1.1934e+06	3.3145e+06	3.43636e+06	3.46607e+06	5.25895e+06	5.4151e+06	5.76607e+06	2.74483e+06	2.8066e+06	2.77248e+06	-	-
pmn001319	413.12	398.1	414.132	C22H22O8	[M-H]-	1-O-Feruloyl-3-O-p-Coumaroylglycerol	Phenolic acids	Phenolic acids	-	1	16507.5	15140.4	16104.2	20217.1	22313.7	20660.9	1.22409e+06	1.16313e+06	1.18141e+06	600417	625470	591141	2.9829e+06	2.83856e+06	2.61302e+06	2.49998e+06	2.51436e+06	2.35023e+06	1.34584e+06	1.33312e+06	1.31618e+06	-	-
pmc0066	333.06	137.05	332.052	C10H13N4O7P	[M+H]+	2'-Deoxyinosine-5'-monophosphate	Nucleotides and derivatives	Nucleotides and derivatives	3393-18-8	3	5.87646e+07	6.01308e+07	5.6016e+07	5.36692e+07	5.70843e+07	5.56602e+07	3.36657e+06	3.50128e+06	3.35982e+06	1.6353e+07	1.46135e+07	1.78372e+07	3.91578e+07	4.5794e+07	4.21885e+07	5.04826e+07	4.19539e+07	4.54152e+07	1.90559e+07	1.87839e+07	1.86347e+07	C06196	ko00230,ko01232
pmb3142	299.08	137.02	300.084	C13H16O8	[M-H]-	Salicylic acid-2-O-glucoside	Phenolic acids	Phenolic acids	10366-91-3	3	848962	798233	1.05261e+06	998762	1.00654e+06	907247	878025	914616	995195	1.12259e+06	961985	1.11695e+06	2.16618e+06	1.83237e+06	2.1623e+06	1.55396e+06	1.44553e+06	1.64659e+06	1.22242e+06	1.19528e+06	1.21249e+06	-	-
pme0122	189.12	126.09	188.116	C8H16N2O3	[M+H]+	N6-Acetyl-L-lysine	Amino acids and derivatives	Amino acids and derivatives	692-04-6	3	152928	187764	155340	230125	242233	226881	390576	400543	366198	236260	275959	297190	210001	284874	223238	207579	214672	239449	266906	264322	270459	C02727	ko00310,ko01100
Zmgn004894	151.04	136.02	152.047	C8H8O3	[M-H]-	Methyl 4-hydroxybenzoate*	Phenolic acids	Phenolic acids	99-76-3	3	238227	212919	175792	220771	241876	238715	238229	234586	235197	244489	212916	196620	196591	185887	180488	188944	224070	208842	188919	190101	185820	-	-
mws0193	190.12	84.08	189.111	C7H15N3O3	[M+H]+	L-Homocitrulline	Amino acids and derivatives	Amino acids and derivatives	1190-49-4	3	1.29918e+06	1.34286e+06	1.4402e+06	1.17729e+06	1.07964e+06	1.10726e+06	625251	168902	170224	611467	622255	731653	259294	225312	272681	308397	310698	276134	689032	702377	704129	C02427	-
MW0017099	291.2	71.05	292.204	C18H28O3	[M-H]-	9s,13r-12-Oxophytodienoic Acid	Lipids	Free fatty acids	71606-07-0	3	5177.7	6096.73	14407.5	9945.42	8233.77	11195.8	512973	531763	542590	31238.3	41566.2	35953	5014.66	6586.93	4653.14	3773.79	3935.74	15392.7	97036.1	99387.5	98166.7	-	-
mws0260	175.12	116.07	174.112	C6H14N4O2	[M+H]+	L-Arginine	Amino acids and derivatives	Amino acids and derivatives	74-79-3	1	4.12712e+06	3.90749e+06	4.14278e+06	7.30971e+06	7.62715e+06	6.92592e+06	1.15137e+07	1.20817e+07	1.24894e+07	6.9551e+06	6.84997e+06	6.94433e+06	1.40762e+07	1.38355e+07	1.3825e+07	1.34735e+07	1.36412e+07	1.32987e+07	8.76699e+06	8.92218e+06	8.72031e+06	C00062	ko00220,ko00261,ko00330,ko00470,ko00970,ko01100,ko01110,ko01230,ko02010
MWS1846	151.04	93.0347	152.047	C8H8O3	[M-H]-	Phenoxyacetic acid	Phenolic acids	Phenolic acids	122-59-8	3	462914	319980	310002	248230	258105	237871	536247	600865	547528	578479	620999	644180	366823	338094	412011	300718	360430	335591	420892	430255	429333	C02181	-
Lmhp002501	281.15	177.05	280.142	C14H20N2O4	[M+H]+	N-Feruloylhydroxyputrescine	Alkaloids	Phenolamine	-	3	43727.3	12587.4	38816.6	33244.5	43965.4	31812.7	3.11776e+06	3.17262e+06	2.92883e+06	92241.6	83282.2	59733.7	70311.2	75547.1	68368	70702.7	53614.7	69652.1	562979	562899	575280	-	-
Zamn006847	227.13	183.14	228.136	C12H20O4	[M-H]-	glycoric acid	Others	Others	-	3	1.37349e+06	1.3068e+06	1.35773e+06	1.98943e+06	1.98788e+06	1.94345e+06	1.34268e+06	1.37728e+06	1.34386e+06	2.46281e+06	2.25142e+06	2.54805e+06	373148	395942	393901	435771	443668	413315	1.19254e+06	1.22166e+06	1.19831e+06	-	-
mws0889	135.03	75.01	136.037	C4H8O5	[M-H]-	D-Threonic Acid	Others	Saccharides	3909-12-4	1	716353	608016	443677	510507	447439	526724	658618	819094	818952	703385	783118	857143	2.05098e+06	1.97271e+06	1.67856e+06	1.45261e+06	1.84025e+06	1.725e+06	814465	811491	831228	C21649	-
MWS2027	129.03	69	128.022	C4H4N2O3	[M+H]+	Barbituric acid;Malonylurea;2,4,6-Pyrimidinetrione	Nucleotides and derivatives	Nucleotides and derivatives	67-52-7	3	995094	1.03974e+06	1.059e+06	1.01257e+06	978959	1.01206e+06	3.20714e+06	3.04621e+06	3.52656e+06	1.13383e+06	1.11538e+06	1.2181e+06	422515	430783	519249	620676	592472	680496	1.11902e+06	1.11093e+06	1.09081e+06	C00813	ko00240,ko01100
Qmxp101515	317.21	147.08	316.204	C20H28O3	[M+H]+	Pisiferic acid	Terpenoids	Ditepenoids	-	3	6377.1	28348.8	10317.9	67640.2	74115.9	86171.2	32800.3	31042.5	46198	64477.6	51506	68261.8	54200.4	53074.5	52535	36923.2	39783.3	43999.1	43719.7	43442.7	44550.5	-	-
Wmmn000125	525.16	167.03	526.169	C24H30O13	[M-H]-	mudanpioside E	Others	Others	172705-25-8	2	17916.9	14848.8	23487.2	23080.6	16623	20246.7	22299.6	13366.5	19765.6	26637.3	40024.1	41433.7	136888	100388	114364	91073.6	73657.9	87808.3	46523.5	46124.8	45327.3	-	-
MW0158697	401.13	369.11	402.143	C20H22N2O7	[M-H]-	TyrMe-Abu-OH	Amino acids and derivatives	Amino acids and derivatives	-	3	1.18543e+06	705459	509641	447723	350412	423258	1.02911e+06	1.06811e+06	1.36663e+06	427708	511732	550996	174320	160443	124329	243646	366125	314833	491155	499838	486932	-	-
MEDTN00717	373.2	313.18	314.188	C20H26O3	[M+CH3COO]-	4-Oxoretinoic acid	Organic acids	Organic acids	64907-22-8	3	35456.6	34651.6	21284.3	34129	33171.4	34005.1	255161	580103	342738	83089.5	49601.8	74470.4	13161.7	22627.5	14578.2	15176.1	11511.8	7180.95	78142.8	78136.3	79968.3	C16678	ko01100
MW0063477	365.27	347.26	306.256	C20H34O2	[M+CH3COO]-	Sciadonic acid	Lipids	Free fatty acids	7019-85-4	3	301608	292442	310138	313283	271074	290357	338128	317033	334429	371862	363679	358878	794242	794628	761342	714279	759584	760663	455132	462987	450854	-	-
Wbmn011269	377.23	295.23	378.241	C22H34O5	[M-H]-	Vitexilactone*	Terpenoids	Ditepenoids	61263-49-8	1	523314	469760	509240	490394	422642	508507	9.63621e+06	7.51792e+06	7.07635e+06	1.50359e+06	1.27836e+06	1.55072e+06	318381	330393	312835	258783	217104	234303	2.21804e+06	2.27583e+06	2.23084e+06	-	-
pmb3061	499.15	163.1	500.153	C22H28O13	[M-H]-	5-O-p-Coumaroylquinic acid O-glucoside	Phenolic acids	Phenolic acids	-	1	18574.3	16222.3	18750	18780.3	14912.2	16232.4	64183.4	74712	74108.2	37215.2	31979.8	40061.7	87599.8	104422	91534.2	46216.3	46110.5	53041	45617.3	46843.5	45958.4	-	-
MWSslk133	257.18	195.18	258.183	C14H26O4	[M-H]-	1,14-Tetradecanedioic Acid	Lipids	Free fatty acids	821-38-5	1	78211.9	76420.1	72834.9	72048.3	70620	73940.4	72698.9	71318.7	65834.2	70706.8	73729.4	67610.7	69137.8	65658.8	70742.1	68364.2	73029.3	69415.3	70228.4	71590.1	69711.7	-	-
mws0047	579.17	271.06	578.164	C27H30O14	[M+H]+	Apigenin-7-O-neohesperidoside (Rhoifolin)*	Flavonoids	Flavones	17306-46-6	1	6.23543e+06	7.03544e+06	6.80003e+06	5.74849e+06	6.28878e+06	5.8625e+06	4.11238e+06	5.10494e+06	4.70056e+06	5.57104e+06	5.43375e+06	6.0605e+06	2.09973e+06	2.56669e+06	1.96673e+06	3.27918e+06	3.80212e+06	3.37543e+06	4.72656e+06	4.75575e+06	4.63052e+06	C12627	ko00944
pme0257	111.02	67.03	112.027	C4H4N2O2	[M-H]-	Uracil	Nucleotides and derivatives	Nucleotides and derivatives	66-22-8	3	300194	265970	333074	270385	324859	371192	1.07017e+06	1.03211e+06	989571	511202	552539	590079	1.69745e+06	1.62472e+06	1.78764e+06	1.33717e+06	1.28717e+06	1.41641e+06	887515	880208	904397	C00106	ko00240,ko00410,ko00770,ko01100,ko01232
Layp005231	625.17	331.08	624.169	C28H32O16	[M+H]+	Glucosyl-5,3',-dimethoxyluteolinxyloside	Flavonoids	Flavones	-	2	690385	511923	563756	638187	664057	649677	353767	440603	432060	702416	822686	906837	349792	413790	362506	536479	509897	421245	602230	593354	585644	-	-
Zmdn007287	269.05	241.05	270.053	C15H10O5	[M-H]-	Rhein-9-Anthrone	Quinones	Anthraquinone	480-09-1	3	59056.6	32600.3	21381.1	21536.3	16156.2	18332.9	205616	179349	145982	27287.4	31328.5	38614.7	46198.7	44723.7	40600.5	48877	60170.3	52762.7	80689.1	81182.6	82871.6	-	-
Lmgn002679	93.03	75.02	94.0419	C6H6O	[M-H]-	Phenol	Phenolic acids	Phenolic acids	108-95-2	3	1.82099e+06	1.75185e+06	1.91329e+06	1.75614e+06	1.65618e+06	1.71616e+06	772105	781098	758810	2.10668e+06	1.9979e+06	2.06462e+06	581031	500660	515967	1.28404e+06	1.23942e+06	1.08359e+06	1.27124e+06	1.30787e+06	1.28964e+06	C00146	ko00350,ko01100
pmn001691	327.22	291.2	328.225	C18H32O5	[M-H]-	9,12,13-Trihydroxy-10,15-octadecadienoic acid	Lipids	Free fatty acids	-	1	613261	617712	591697	305416	295605	284394	2.99445e+06	3.17269e+06	3.11335e+06	937122	820599	895259	113806	113643	111390	112636	109506	110716	905687	894878	879379	-	-
pmn001694	329.23	229.15	330.241	C18H34O5	[M-H]-	9,10,13-Trihydroxy-11-Octadecenoic Acid	Lipids	Free fatty acids	29907-57-1	1	1.4887e+06	1.40415e+06	1.43495e+06	933179	871102	873822	1.33334e+07	1.39347e+07	1.34726e+07	3.66524e+06	3.5609e+06	3.71792e+06	297650	285618	273451	381846	387349	375743	3.71726e+06	3.60706e+06	3.67268e+06	C14835	ko00591
Lmhp009464	466.29	325.27	465.286	C22H44NO7P	[M+H]+	LysoPE 17:1(2n isomer)	Lipids	LPE	-	3	26771.8	21012.3	21822	30352	27632.3	25720.4	22099.9	19342.9	30875.3	27390.6	27522.7	25919.4	67267.1	63473.6	57922.3	55575.8	68083.6	66003.2	43609.2	42314.5	43101.8	-	-
zjbp120812	425.22	365.19	424.21	C22H32O8	[M+H]+	Scutebarbolide C	Terpenoids	Ditepenoids	-	3	9.00713e+06	9.49134e+06	8.83993e+06	8.97886e+06	9.56438e+06	8.90423e+06	7.18823e+06	6.08711e+06	6.545e+06	8.47281e+06	8.75934e+06	8.519e+06	9.08478e+06	9.34412e+06	9.84672e+06	9.32321e+06	9.59688e+06	9.17142e+06	8.87624e+06	8.83514e+06	8.62432e+06	-	-
Zmtn001464	204.03	160.04	205.037	C10H7NO4	[M-H]-	4,8-Dihydroxyquinoline-2-carboxylic acid	Organic acids	Organic acids	59-00-7	1	150497	163868	147789	158656	150110	175690	291759	263598	272217	213957	221562	221127	248831	255585	239808	209558	227442	212067	190683	185066	186623	C02470	ko00380
Lacp001298	168.1	91.05	167.095	C9H13NO2	[M+H]+	4-Hydroxy-3-methoxy-β-phenethylamine	Alkaloids	Phenolamine	-	2	161662	164634	178142	154030	163403	152058	163367	153180	177683	157151	172981	168945	337180	370710	388451	300664	282744	308959	192627	186790	190404	-	-
pme0282	165.02	77.04	166.027	C8H6O4	[M-H]-	Phthalic acid	Phenolic acids	Phenolic acids	88-99-3	3	33503.2	46713.8	30507.5	27183	20674.3	24518.5	78449.7	67750.4	86160.1	31677.6	35827.3	32132.3	32227	26312	31400.1	22584.4	37095.1	24991.5	38318.1	37191.1	38040.7	C01606	ko01100,ko02010
mws0216	132.07	86.06	131.058	C5H9NO3	[M+H]+	Trans-4-Hydroxy-L-proline*	Amino acids and derivatives	Amino acids and derivatives	51-35-4	3	3.35304e+06	4.08679e+06	3.84056e+06	8.6967e+06	8.61142e+06	8.14532e+06	2.53882e+07	2.85588e+07	2.52707e+07	8.98789e+06	7.83577e+06	8.53853e+06	3.46223e+07	3.04611e+07	3.21227e+07	3.11559e+07	3.04019e+07	2.76058e+07	1.74392e+07	1.76719e+07	1.71329e+07	C01157	ko00330,ko00470,ko01100,ko02010
MW0105739	306.17	70.06	305.152	C11H23N5O3S	[M+H]+	Arg-Met	Amino acids and derivatives	Amino acids and derivatives	45243-23-0	3	7.88586e+06	9.70103e+06	8.86167e+06	9.38594e+06	7.92347e+06	8.0988e+06	1.90898e+06	1.73448e+06	1.76886e+06	7.06207e+06	6.46616e+06	6.29604e+06	6.23697e+06	5.70783e+06	6.24485e+06	6.09197e+06	3.26962e+06	5.39748e+06	6.44214e+06	6.63837e+06	6.49324e+06	-	-
mws0001	133.06	74.02	132.054	C4H8N2O3	[M+H]+	L-Asparagine	Amino acids and derivatives	Amino acids and derivatives	70-47-3	1	1.24926e+07	1.17022e+07	1.22904e+07	4.05174e+06	1.3303e+07	1.16041e+07	9.23401e+06	9.32541e+06	9.69271e+06	4.94325e+06	4.80239e+06	5.03601e+06	1.9697e+06	1.68491e+06	2.14476e+06	3.40656e+06	3.0907e+06	3.57706e+06	7.46509e+06	7.41962e+06	7.24676e+06	C00152	ko00250,ko00460,ko00970,ko01100,ko01110,ko01230
Cmyp007180	181.12	107.09	180.115	C11H16O2	[M+H]+	Dihydroactinidiolide	Others	Lactones	17092-92-1	1	2.36341e+06	2.26549e+06	2.43454e+06	2.13436e+06	2.42294e+06	2.31622e+06	3.83928e+07	3.87116e+07	3.89745e+07	5.19938e+06	4.61619e+06	5.25863e+06	1.68827e+06	1.49603e+06	1.50402e+06	1.4868e+06	1.54885e+06	1.54552e+06	8.91054e+06	9.16693e+06	9.14368e+06	-	-
pmb2804	311.22	171.14	312.23	C18H32O4	[M-H]-	13S-Hydroperoxy-9Z,11E-octadecadienoic acid	Lipids	Free fatty acids	33964-75-9	3	105243	101188	104592	121247	108018	114583	1.13692e+06	1.16904e+06	1.22959e+06	325323	303123	315249	17265.9	13490.7	17310.9	34857.1	26946.2	24313.3	318443	308743	312336	C04717	ko00591,ko01100
MW0132545	269.04	117.03	270.053	C15H10O5	[M-H]-	3,7,4'-Trihydroxyflavone	Flavonoids	Flavones	2034-65-3	3	83693.1	79223.9	83780.1	92473.4	89466.4	89102.7	144390	150385	164959	124271	115747	123465	240757	220430	223957	426221	437880	428917	182930	184491	178956	C10037	-
Wasn005073	465.11	315.07	466.111	C21H22O12	[M-H]-	Protocatechuic acid 4-O-(2''-O-Vanilloyl)Glucoside	Phenolic acids	Phenolic acids	-	2	146646	136411	159857	142892	185605	190786	166555	145738	181416	106726	148962	107690	96315.7	110530	96771.8	81462.4	133306	88284.8	127999	127410	124270	-	-
Hmqn003054	329.23	311.22	330.241	C18H34O5	[M-H]-	9,10,11-Trihydroxy-12-octadecenoic acid	Lipids	Free fatty acids	61911-67-9	1	62758.4	59470.3	69299.5	45057	40180.4	36942.4	794713	793094	818836	175800	158302	173324	22598.7	20909.5	20390.6	24641.7	25365.2	20303.7	190430	195821	190609	-	-
Xmyn008071	299.06	284.03	300.063	C16H12O6	[M-H]-	Gnetifolin B*	Flavonoids	Flavones	140671-06-3	1	569589	568499	552121	672364	663332	692450	705788	663962	698025	866960	881068	937425	1.15512e+06	1.11575e+06	1.09153e+06	2.04321e+06	2.10985e+06	2.01148e+06	1.02081e+06	1.05129e+06	1.02505e+06	-	-
Zbln008029	269.08	211.05	270.089	C16H14O4	[M-H]-	3,5-dihydroxy-2,4-dimethoxyphenanthrene*	Quinones	PhenAnthraquinones	-	2	10540.8	7675.79	8681.75	5778.02	5376.73	7239.64	60092.9	74335	90810.9	14495	15024.9	14364.7	6566.77	5604.18	3553.2	7399.63	7627.96	5325.83	26394.5	27070.1	26268.5	-	-
Hmyn001360	299.11	59.01	300.136	C18H20O4	[M-H]-	Doitungbiphenyl A	Phenolic acids	Phenolic acids	-	3	271244	251897	279957	474158	542898	449595	409890	364385	387063	385468	436806	438352	736154	709092	676092	612474	749106	674879	460498	446151	450209	-	-
MWS201436	248.16	84.08	247.153	C10H21N3O4	[M+H]+	Lys-Thr	Amino acids and derivatives	Amino acids and derivatives	97791-84-9	3	76965.5	68894.2	77609.7	74931.8	64737.2	72879	125289	156072	138197	101304	93444.6	94780.2	94974.8	106122	109705	110557	104987	89164	105867	106374	109142	-	-
Zmdn002353	451.126	289.073	452.132	C21H24O11	[M-H]-	Epicatechin-6-C-β-D-glucopyranoside*	Flavonoids	Flavanols	-	3	115626	97898.6	97508.6	70247.2	79427.9	63612.3	72521.9	56964.7	86173.8	83372.5	70289.4	69339.2	74749.1	66764.2	91470.1	66016.9	68675.9	71488.5	97525.7	94676.2	94913.4	-	-
pme3096	118.01	74.02	119.022	C3H5NO4	[M-H]-	Aminomalonic acid	Organic acids	Organic acids	1068-84-4	3	2.76938e+06	2.68956e+06	2.70297e+06	2.29073e+06	2.2237e+06	2.21894e+06	3.00846e+06	3.16641e+06	3.14754e+06	2.52759e+06	2.64439e+06	2.73867e+06	1.28909e+06	1.28528e+06	305782	1.22519e+06	1.35468e+06	1.32356e+06	2.09831e+06	2.16047e+06	2.15976e+06	C00872	-
pme2065	222.13	136.06	221.128	C10H15N5O	[M+H]+	Dihydrozeatin	Alkaloids	Alkaloids	23599-75-9	3	67685.7	66688.3	82651.9	58502.2	86425.4	72689.1	89523.2	128652	122197	79041.5	84328.5	71303.4	100311	88965.6	79592.2	105867	75635.5	92150.2	95311.8	92362.3	92794.7	C02029	ko00908,ko01110,ko04075
Wcgn007904	279.12	153.13	280.131	C15H20O5	[M-H]-	3-hydroxy-6-(2-hydroxyethyl)-2,7-bis(hydroxymethyl)-2,5-dimethyl-3H-inden-1-one	Others	Others	-	3	311944	267677	356951	266960	351728	301393	2.53006e+06	2.70426e+06	2.60801e+06	605386	565479	583253	368749	317351	346452	332333	275895	245474	1.02112e+06	1.03861e+06	1.00376e+06	-	-
MW0151607	509.22	365.18	510.233	C23H34N4O9	[M-H]-	Ile-Thr-Tyr-Asp	Amino acids and derivatives	Amino acids and derivatives	-	3	383471	409267	361047	414605	422026	428192	419497	370346	406566	416228	429076	362726	317741	280101	293175	371102	362257	309532	380663	384101	371520	-	-
pme0026	147.11	84.08	146.106	C6H14N2O2	[M+H]+	L-Lysine	Amino acids and derivatives	Amino acids and derivatives	56-87-1	1	7.27965e+06	7.63497e+06	7.2464e+06	8.03354e+06	8.54971e+06	8.07677e+06	2.54564e+07	2.17918e+07	2.21494e+07	8.67036e+06	9.57521e+06	9.97711e+06	4.71211e+07	4.71316e+07	4.81435e+07	31685437	4.1986e+07	4.51361e+07	1.72146e+07	1.76194e+07	1.78064e+07	C00047	ko00300,ko00310,ko00470,ko00780,ko00960,ko00970,ko01100,ko01110,ko01210,ko01230,ko02010
MW0158878	449.2	269.14	450.211	C21H30N4O7	[M-H]-	Val-Ala-Phe-Asp	Amino acids and derivatives	Amino acids and derivatives	-	3	7.76776e+06	7.73272e+06	7.72043e+06	8.41048e+06	8.42189e+06	9.09324e+06	9.30013e+06	9.88006e+06	9.64359e+06	8.65227e+06	8.47113e+06	7.76878e+06	2.01046e+07	2.0309e+07	2.02125e+07	1.74874e+07	1.68981e+07	1.69754e+07	1.28302e+07	1.32803e+07	1.30705e+07	-	-
MWS2442	259.022	96.9688	260.03	C6H13O9P	[M-H]-	D-Fructose 6-Phosphate	Others	Saccharides	643-13-0	1	1.5627e+06	1.4741e+06	1.50843e+06	1.70184e+06	1.53064e+06	1649050	1.10366e+06	1.10286e+06	1.00301e+06	1.29991e+06	1.32681e+06	1.43739e+06	2.65017e+06	2.66734e+06	2.06602e+06	2.50385e+06	2.46155e+06	2.40545e+06	1.54715e+06	1.60059e+06	1.56472e+06	C00085	ko00052,ko00500,ko00710,ko01100,ko01110,ko01200
pme2529	163.06	101.02	164.069	C6H12O5	[M-H]-	1,5-Anhydro-D-glucitol	Others	Saccharides	154-58-5	3	137096	108203	163286	182457	206455	83812.5	159101	27908.4	132583	114047	177040	190473	14893.9	47326	50869.6	53191.3	134714	138038	131651	132515	128188	C07326	-
MWStz070	182.08	91.05	181.074	C9H11NO3	[M+H]+	N-(2-Hydroxy-4-methoxyphenyl)acetamide	Alkaloids	Phenolamine	58469-06-0	1	6.83612e+06	6.9082e+06	6.77577e+06	1.18099e+07	1.14599e+07	1.14251e+07	8.22172e+06	8.34921e+06	6.55022e+06	1.161e+07	1.20259e+07	1.14751e+07	1.34518e+07	1.33826e+07	1.31109e+07	1.09846e+07	1.03287e+07	1.16901e+07	1.00602e+07	1.03812e+07	1.00749e+07	-	-
NK10253223	168.06	94.06	167.058	C8H9NO3	[M+H]+	2-Amino-3-methoxybenzoic acid	Phenolic acids	Phenolic acids	3177-80-8	2	189625	152689	231107	682836	675606	606074	732822	647156	689196	831629	807589	872580	1.27408e+06	1.16459e+06	1.06521e+06	1.16347e+06	1.08289e+06	1.00946e+06	910259	878090	895922	C05831	ko00380
Lmbn005923	277.217	59.0139	278.225	C18H30O2	[M-H]-	Crepenynic acid*	Lipids	Free fatty acids	2277-31-8	3	183979	170683	189937	134106	140460	140545	332851	342998	332803	214942	188061	188846	181071	183656	162000	169516	160332	160380	210497	203578	209677	C07289	ko00591
pmp001235	195.14	79.05	194.131	C12H18O2	[M+H]+	Cnidilide	Others	Lactones	-	2	370668	269485	292580	467181	320136	344560	241016	220386	184777	375805	275439	288419	239069	212182	243349	304350	241818	201672	284219	288147	277930	-	-
pmb3023	449.11	287.06	450.116	C21H22O11	[M-H]-	Eriodictyol-8-C-glucoside*	Flavonoids	Flavanones	1023271-51-3	2	283246	261202	290208	212507	193018	197703	257420	276770	303525	410804	395015	379222	271784	285104	227555	219110	247826	173226	325533	337035	328195	-	-
Lmfn000604	331.07	169.01	332.074	C13H16O10	[M-H]-	6-O-Galloyl-β-D-glucose*	Phenolic acids	Phenolic acids	13186-19-1	2	168409	155691	162983	173558	161263	164670	119985	115499	102817	224594	222843	227044	730565	623242	638651	569405	586237	598163	339534	349581	351226	-	-
Hmln000659	331.07	169.01	332.074	C13H16O10	[M-H]-	3-O-Galloyl-D-glucose*	Phenolic acids	Phenolic acids	-	2	168409	155691	162983	173558	161263	164670	119985	115499	102817	224594	222843	227044	730565	623242	638651	569405	586237	598163	339534	349581	351226	-	-
MWS5231	243.16	181.16	244.167	C13H24O4	[M-H]-	Tridecanedioic acid	Lipids	Free fatty acids	505-52-2	1	204518	214941	153439	133493	136614	136199	135360	132386	173421	154714	144540	136138	133803	133434	137751	128392	140149	150957	131982	127370	128769	-	-
MWSmce709	130.06	103.05	129.058	C9H7N	[M+H]+	Isoquinoline	Alkaloids	Isoquinoline alkaloids	119-65-3	1	784853	829438	867318	1.23167e+06	1.15179e+06	1.18361e+06	2.57381e+06	2.72059e+06	2.48168e+06	1.26654e+06	1.27037e+06	1.2217e+06	8.88031e+06	8.50851e+06	8.80107e+06	6.47658e+06	6.63156e+06	6.62861e+06	4.16366e+06	4.15373e+06	4.29295e+06	C06323	-
MWS04559g	182.08	136.08	181.074	C9H11NO3	[M+H]+	3-Hydroxy-L-phenylalanine*	Amino acids and derivatives	Amino acids and derivatives	587-33-7	1	3.62437e+06	3.43411e+06	3.63382e+06	6.01851e+06	6.04575e+06	5.72957e+06	4.07093e+06	4.28153e+06	4.68698e+06	5.89935e+06	5.89123e+06	5.50882e+06	6.80038e+06	6.62606e+06	6.70655e+06	5.21181e+06	5.27586e+06	5.29362e+06	4.97777e+06	5.16532e+06	5.07208e+06	-	-
Yacn003968	206.08	147.04	207.089	C11H13NO3	[M-H]-	Cantleyine	Alkaloids	Alkaloids	30333-81-4	3	173718	203393	183352	265062	222500	242039	575497	583733	575378	297906	263242	338885	431201	337423	363230	324689	352462	286375	340622	332909	328331	C09933	-
mws0046	579.17	271.06	580.179	C27H32O14	[M-H]-	Naringenin-7-O-Neohesperidoside(Naringin)*	Flavonoids	Flavanones	10236-47-2	2	4.77611e+06	5.01479e+06	5.26144e+06	5.02565e+06	4.34951e+06	4.80913e+06	3.23947e+06	2.85339e+06	2.82887e+06	4.93951e+06	4.48807e+06	4.95671e+06	2.23547e+06	2.00677e+06	1.99195e+06	2.68667e+06	2.92235e+06	2.58332e+06	3.51114e+06	3.38618e+06	3.4238e+06	C09789	ko00941
YC512118	282.28	247.24	281.272	C18H35NO	[M+H]+	Oleamide (9-Octadecenamide)	Lipids	Free fatty acids	301-02-0	1	21164.5	14438.1	11229.4	13866.8	12992.2	10244.7	12600.9	7089.1	9633.9	18579.4	16559	14865	13726.6	11237.6	14657.1	12864.6	29191	14980.5	19341.3	19031.4	18629.6	C19670	-
Lmcp000611	144.08	84.06	143.07	C5H9N3O2	[M+H]+	2-Amino-4,5-dihydro-1H-imidazole-4-acetic acid	Alkaloids	Alkaloids	69098-41-5	3	7.49367e+06	7.70491e+06	7.58356e+06	8.96935e+06	8.18835e+06	8.39197e+06	1.90963e+06	2.09223e+06	1.79036e+06	9.14389e+06	9.17137e+06	9.82968e+06	1.15825e+07	1.20544e+07	1.15221e+07	9.57549e+06	1.01782e+07	9.67695e+06	9.15176e+06	9.4338e+06	9.11293e+06	-	-
MWSslk171	407.13	227.07	408.142	C20H24O9	[M-H]-	Nodakenin	Lignans and Coumarins	Coumarins	495-31-8	3	2.81575e+06	2.92815e+06	2.97129e+06	3.1107e+06	2.67382e+06	2.67846e+06	1.38739e+06	1.3854e+06	1.55029e+06	1.56486e+06	1.54728e+06	1.62502e+06	802267	719101	700183	1.21088e+06	1.28872e+06	1.08213e+06	1.62869e+06	1.59484e+06	1.56805e+06	C09279	-
Zbdn007423	207.07	192.04	208.074	C11H12O4	[M-H]-	6,7-Dimethoxy-4-chromanone	Flavonoids	Other Flavonoids	-	1	136743	147526	152996	140473	162968	144060	69452.9	61975.8	63311.7	154690	139154	147418	233233	232061	279766	309185	281876	277519	196422	191614	198946	-	-
MWS1875	143.05	115.05	144.058	C10H8O	[M-H]-	2-Naphthol*	Phenolic acids	Phenolic acids	135-19-3	1	89146.1	42250	71730.8	124879	60952.3	74259.6	56840.7	35066.8	35194.5	145992	49519.1	76175.6	49043.8	43331.5	45239	71659.1	46916.1	33352.8	65056.7	63332.4	62686.4	C11713	-
pmn001689	311.223	223.172	312.23	C18H32O4	[M-H]-	9-Hydroxy-12-oxo-15(Z)-octadecenoic acid*	Lipids	Free fatty acids	-	1	77043.1	71138.9	79996.8	44403.7	52221.9	48317.1	6.00453e+06	6.16393e+06	6.3775e+06	256706	244968	240453	148966	158067	156691	94288.4	84150.2	71174.7	1.22198e+06	1.19478e+06	1.17604e+06	C21924	ko00592,ko01110
mws0924	145.05	101.06	146.058	C6H10O4	[M-H]-	2-Methylglutaric acid*	Organic acids	Organic acids	617-62-9	3	173200	164622	203548	100729	103822	127639	222013	212145	265991	116998	111726	120051	89733.2	86118.9	76565.9	60108.8	67548.1	64040.9	119618	120380	116086	-	-
MW0102995	387.16	163.11	388.173	C18H28O9	[M-H]-	2-[(1R,2R)-3-oxo-2-[(Z)-5-[3,4,5-trihydroxy-6-(hydroxymethyl)oxan-2-yl]oxypent-2-enyl]cyclopentyl]acetic acid	Lipids	Free fatty acids	-	3	2.73924e+06	2.73459e+06	2.54169e+06	2.60017e+06	2.72325e+06	2.67554e+06	3.15099e+06	2.93949e+06	2.8694e+06	3.13266e+06	3.18917e+06	2.73678e+06	2.74687e+06	2.69729e+06	2.73979e+06	2.82153e+06	2.95339e+06	2.71772e+06	2.71543e+06	2.7969e+06	2.81653e+06	-	-
Lmrn003000	165.06	103.06	166.063	C9H10O3	[M-H]-	2-Hydroxy-3-phenylpropanoic acid	Phenolic acids	Phenolic acids	7326-19-4	1	679929	657899	722347	688974	660604	731577	374328	417661	348258	578122	542422	536724	396192	370751	395969	673547	652461	565512	546995	526099	537815	C05607	ko00360,ko00960,ko01100,ko01110
pmb2787	293.21	275.2	294.219	C18H30O3	[M-H]-	9-Oxo-10E,12Z-octadecadienoic acid*	Lipids	Free fatty acids	54232-59-6	2	14520.1	18351.5	32112	41572.8	42834.4	45215.7	1.97908e+06	1.79013e+06	1.85095e+06	149778	111386	130597	112130	112070	117609	45701.2	45944.7	47263.1	420490	420015	406187	C14766	ko00591
Lman002117	341.09	179.04	342.095	C15H18O9	[M-H]-	Grevilloside Q	Others	Ketone compounds	1708967-64-9	2	72179.2	54736	48851.5	43769.9	62111.8	64926.3	108231	75635.4	90025.4	83252.8	68967	89135.2	264428	359018	257337	263251	352685	319440	144223	149875	146104	-	-
Wbtn002952	300.11	138.06	301.116	C13H19NO7	[M-H]-	1-(β-D-Glucopyranosyl)-3-ethyl-4-methyl-1H-pyrrole-2,5-dione	Others	Ketone compounds	-	2	3.33736e+06	3.32087e+06	3.17709e+06	6.52998e+06	5.8174e+06	6.02403e+06	5.8609e+06	6.12478e+06	6.24647e+06	5.757e+06	5.43324e+06	6.5088e+06	7.56146e+06	7.2347e+06	7.33488e+06	8.07829e+06	8.88577e+06	8.80487e+06	6.09165e+06	5.94617e+06	6.18248e+06	-	-
Zmsn002575	403.12	223.07	404.132	C17H24O11	[M-H]-	Hastatoside	Terpenoids	Monoterpenoids	50816-24-5	2	89533.1	81788.4	73805.4	108696	138347	128992	120490	108117	111086	115670	113305	118470	285140	271706	312229	259179	250542	252662	152907	159154	156997	-	-
mws0473	131.03	87.05	132.042	C5H8O4	[M-H]-	2-Methylsuccinic acid*	Organic acids	Organic acids	498-21-5	3	99681.9	102380	91581.7	90179.5	103422	101014	1.99585e+06	2.01413e+06	2.03176e+06	276834	291806	298944	442464	490660	436344	295937	328377	326309	513429	531094	512302	-	-
Hagn002801	385.08	85.03	386.1	C20H18O8	[M-H]-	5,6,7,5'-tetramethoxy-3',4'-methylenedioxyflavonoid	Flavonoids	Flavones	-	2	277885	293186	270758	131155	220464	210373	308914	334192	338386	308495	329860	358613	457050	447558	422088	319652	211229	315715	292585	296388	304554	-	-
Lmnp102580	565.16	433.11	564.148	C26H28O14	[M+H]+	Apigenin-6-C-(2''-xylosyl)glucoside*	Flavonoids	Flavones	-	1	145206	107559	130396	93043.3	95025.7	92928.3	949247	914889	952099	93538.5	261910	139965	1.57973e+06	1.54315e+06	1.43082e+06	53154.5	97595.5	34841.2	631668	607277	613418	-	-
pma0584	308.2	163.04	307.19	C16H25N3O3	[M+H]+	Caffeoylspermidine	Alkaloids	Phenolamine	-	3	59600.1	44715.1	63885.3	44261.4	40749.4	47837.3	22380.4	27158.2	30739.7	42769.1	44790.6	41870.1	48612.7	33890.6	56660.5	30247.1	34593.3	39167.2	31847	33106	32094.6	-	-
pmp000239	595.13	505.09	594.122	C26H26O16	[M+H]+	Luteolin-6-C-(5''-glucuronyl)xyloside	Flavonoids	Flavones	-	3	752050	757592	804082	850893	856270	787889	623754	655178	644225	942728	777841	836821	818402	788666	692296	771546	806254	798484	767446	736337	754966	-	-
MWS4312	101.03	55.02	102.032	C4H6O3	[M-H]-	Butanone acid	Organic acids	Organic acids	600-18-0	3	22590.4	17647.7	19431.1	23737.6	16945.9	20870.8	16857.1	12734.9	12720.1	13452.6	16674	12921.9	13640.7	12486.5	10943.4	14491.6	15611.8	18580.5	18325.6	17576.6	17938.1	-	-
Wcgn012576	335.22	253.22	336.23	C20H32O4	[M-H]-	14-hydroxy-14-(hydroxymethyl)-5,9-dimethyltetracyclo[11.2.1.01,10.04,9]hexadecane-5-carboxylic acid	Terpenoids	Ditepenoids	-	3	998298	219126	856916	783758	848933	844148	160882	143562	618128	1.03741e+06	242007	235004	146566	119752	696196	741305	712051	130373	976783	981311	944076	-	-
Wasn003942	363.17	201.11	364.173	C16H28O9	[M-H]-	Glucosyl 6,9-dihydroxydec-4-enoic acid	Others	Others	-	3	60488	53304.8	66657	89646.8	74848.9	81131.1	133124	119111	118176	90016.7	100765	89585.7	85335.6	101715	89962.9	98060.3	106915	56931.7	86186.6	86577.6	89549.4	-	-
Hahp000801	118.08	72.08	117.079	C5H11NO2	[M+H]+	alanine betaine	Alkaloids	Alkaloids	-	2	3.49117e+06	3.46395e+06	3.79337e+06	5.07906e+06	5.12817e+06	5.52189e+06	1.54834e+07	1.48564e+07	1.48135e+07	5.49924e+06	5.64753e+06	5.91259e+06	2.1704e+07	2.36543e+07	2.39813e+07	2.16984e+07	2.15676e+07	2.22404e+07	1.10256e+07	1.06798e+07	1.05884e+07	-	-
mws0981	178.04	136.02	179.044	C6H5N5O2	[M-H]-	Isoxanthopterin	Nucleotides and derivatives	Nucleotides and derivatives	529-69-1	3	7840.22	6228.79	10086	8184.82	6213.05	8060.74	35849.8	45273.1	38767.5	7589.46	9247.68	8263.72	25445.6	19348.7	26855.5	15666.1	15173.3	17721.5	17279	16804.9	16561.7	C03975	-
mws0470	117.019	73	118.027	C4H6O4	[M-H]-	Methylmalonic acid*	Organic acids	Organic acids	516-05-2	2	7.73729e+07	7.5183e+07	7.32239e+07	6.40019e+07	6.3796e+07	6.57448e+07	8.53556e+07	8.53776e+07	8.62934e+07	7.60217e+07	7.22768e+07	7.4557e+07	3.76031e+07	3.61241e+07	8.91413e+06	1.06511e+07	3.70946e+07	40196101	5.91835e+07	6.06989e+07	6.18259e+07	C02170	ko00240,ko00280,ko00640,ko01100
Wcsn010375	277.22	59.01	278.225	C18H30O2	[M-H]-	Methyl (4E,8E,11E)-5,9,13-trimethyltetradeca-4,8,11-trienoate*	Others	Others	-	3	190123	192095	184742	150358	141382	139646	341985	331541	328911	200541	177017	199001	180670	197645	150375	171146	164188	161336	206698	206890	214740	-	-
mws0609	344.04	150.04	345.047	C10H12N5O7P	[M-H]-	Guanosine 3',5'-cyclic monophosphate	Nucleotides and derivatives	Nucleotides and derivatives	7665-99-8	1	2.87404e+06	2.94154e+06	2.3573e+06	993887	1.18445e+06	956736	3.09956e+06	2.74623e+06	2.36622e+06	3.80659e+06	4.40643e+06	4.77673e+06	2.25535e+06	2.28772e+06	1.0285e+06	1.77025e+06	2.28799e+06	1.34037e+06	2.044e+06	2.03547e+06	2.11806e+06	C00942	ko00230,ko01100
pme0008	176.1	113.07	175.096	C6H13N3O3	[M+H]+	L-Citrulline	Amino acids and derivatives	Amino acids and derivatives	372-75-8	3	504825	542571	484263	441689	440341	432713	493143	481960	502051	293013	320027	292465	330582	192611	298764	167387	313572	327970	380419	394382	379100	C00327	ko00220,ko01100,ko01110,ko01230
Lmbn005443	293.21	235.17	294.219	C18H30O3	[M-H]-	13-KODE; (9Z,11E)-13-Oxooctadeca-9,11-dienoic acid*	Lipids	Free fatty acids	54739-30-9	2	19258.3	16229.1	14944.7	24935.2	26711.7	26984.4	2.16617e+06	2.12935e+06	2.2244e+06	111224	129149	116242	123731	121376	126679	33502.5	35087.8	36146.9	523416	511553	500682	C14765	ko00591
mws0254	156.08	110.07	155.07	C6H9N3O2	[M+H]+	L-Histidine*	Amino acids and derivatives	Amino acids and derivatives	71-00-1	2	2.77819e+06	2.86633e+06	3.31209e+06	4.97803e+06	5.43193e+06	5.19956e+06	9.55465e+06	9.35442e+06	8.7654e+06	4.98451e+06	4.88688e+06	5.00814e+06	3.13427e+07	1.96436e+07	3.07499e+07	1.63376e+07	2.22733e+07	2.32565e+07	1.02652e+07	1.07296e+07	1.055e+07	C00135	ko00340,ko00410,ko00470,ko00970,ko01100,ko01110,ko01230,ko02010
Wbmp002283	146.06	118.06	145.053	C9H7NO	[M+H]+	Α-hydroxyquinoline	Alkaloids	Alkaloids	-	1	5.30206e+06	5.50091e+06	4.80229e+06	8.99628e+06	9.209e+06	9.34449e+06	2.25987e+07	2.2901e+07	2.37305e+07	9.91325e+06	9.69874e+06	9.64202e+06	7.03826e+07	7.43752e+07	6.77467e+07	5.68907e+07	5.11229e+07	5.77002e+07	3.67725e+07	3.57117e+07	3.52039e+07	-	-
Wchn003447	357.12	177.06	358.126	C16H22O9	[M-H]-	(S)-4-(3-Hydroxyphenyl)-4-(beta-D-glucopyranosyloxy)butyric acid	Others	Others	-	2	147137	170383	150701	176670	199583	224768	150600	168148	180766	198015	172905	182001	1.49074e+06	1.77489e+06	1.96603e+06	1.57467e+06	1.59208e+06	1.47085e+06	693578	663510	682391	-	-
Lmmn001294	331.1	153.02	332.111	C14H20O9	[M-H]-	Koaburaside*	Phenolic acids	Phenolic acids	41653-73-0	2	706946	751364	838942	789981	869686	847280	438121	446522	465060	925920	846855	902815	461314	556674	467253	491811	2.71488e+06	349168	629273	601952	619467	-	-
Zjyp102906	235.17	177.13	234.162	C15H22O2	[M+H]+	(4aS,7S)-7-hydroxy-1,4a-dimethyl-7-(prop-1-en-2-yl)-4,4a5,6,7,8-hexahydronaphthalen-2(3H)-one	Terpenoids	Sesquiterpenoids	-	3	121122	73794.8	97441.8	220307	170645	162275	66570.4	37418.8	36675	158698	97181.5	108298	63799.3	51087.1	40558.6	62690.7	48873.5	37326.3	82590.8	79007.8	80349	-	-
Lmmp002080	193.13	105.03	192.126	C11H16N2O	[M+H]+	N-(4-Aminobutyl)benzamide	Alkaloids	Alkaloids	5692-23-9	2	1.10188e+06	922717	1.26055e+06	7.75392e+06	7.05235e+06	6.71662e+06	3.26288e+07	3.33502e+07	3.11001e+07	1.00773e+07	9.92833e+06	9.79041e+06	2.13074e+06	2.10545e+06	2.03194e+06	4.0263e+06	4.29755e+06	4.21379e+06	9.80764e+06	9.54509e+06	9.37649e+06	-	-
mws0258	132.102	86	131.095	C6H13NO2	[M+H]+	L-Isoleucine	Amino acids and derivatives	Amino acids and derivatives	73-32-5	1	1.37843e+06	1.39784e+06	1.46983e+06	2.61583e+06	2.68227e+06	2.50129e+06	6.93887e+06	6.62927e+06	6.91808e+06	2.29366e+06	2.48766e+06	2.60322e+06	5.08829e+06	4.93176e+06	5.1173e+06	4.68022e+06	4.70639e+06	4.8583e+06	4.01295e+06	3.8345e+06	3.94026e+06	C00407	ko00280,ko00290,ko00460,ko00960,ko00966,ko00970,ko01100,ko01110,ko01210,ko01230,ko02010
Smcp000882	328.13	310.12	327.132	C15H21NO7	[M+H]+	N-benzoyl-2-aminoethyl-β-D-glucopyranoside	Alkaloids	Alkaloids	-	2	19978.3	42577.7	55332.5	30455.7	61051.7	60616.1	279240	122433	237838	98614.7	34328.5	44542.3	166958	120426	231003	154716	76121.8	176884	157645	159235	152353	-	-
Zmmp000635	130.09	84.08	129.079	C6H11NO2	[M+H]+	(2S)-2-amino-4-methyl-4-pentenoic acid*	Amino acids and derivatives	Amino acids and derivatives	-	1	3.02322e+06	2.90104e+06	2.32162e+06	3.02124e+06	2.91986e+06	2.23593e+06	3.88462e+06	3.70086e+06	3.94882e+06	3.31828e+06	2.98146e+06	3.54007e+06	8.7482e+06	8.3872e+06	8.60334e+06	7.05851e+06	8.31926e+06	7.89613e+06	4.88532e+06	4.80193e+06	4.66616e+06	-	-
Wbtp004648	437.11	275.06	436.101	C20H20O11	[M+H]+	Swertianolin	Flavonoids	Other Flavonoids	-	2	30863.2	55613.6	72730.5	123274	121383	104699	96974.6	110771	112509	130025	191800	126691	48010.4	86233.6	50908.7	45378.4	53056.6	52392.2	98827.4	96852.7	94343.7	-	-
Wbtn007603	299.06	284.03	300.063	C16H12O6	[M-H]-	9,11-dimethoxy-2h-[1,3]dioxolo[4,5-b]xanthen-10-one*	Flavonoids	Other Flavonoids	-	1	596842	541710	596121	723222	729641	705881	667707	678961	701578	946681	917281	924559	1.15076e+06	1.14387e+06	1.16627e+06	2.15237e+06	2.24434e+06	2.1782e+06	1.15297e+06	1.10198e+06	1.11696e+06	-	-
Lmxn006423	150	122.01	151.009	C7H5NOS	[M-H]-	2(3H)-Benzothiazolone	Alkaloids	Alkaloids	934-34-9	2	198479	82141.2	180229	289913	142051	180986	168145	78951	77424.8	397646	66961.3	175632	121864	81833.6	101169	161995	115351	60037.5	145195	152117	149423	-	-
Wafp002664	293.16	147.04	292.142	C15H20N2O4	[M+H]+	1-O-p-Coumaroyllysine	Alkaloids	Phenolamine	-	2	287124	309020	307199	2.02154e+06	2.27737e+06	2.18187e+06	833600	881157	757142	1.21415e+06	1.36667e+06	1.18135e+06	303493	298747	271693	1.50044e+06	1.3227e+06	1.39731e+06	1.08941e+06	1.0509e+06	1.04265e+06	-	-
MWS1771	196.1	91.05	195.089	C10H13NO3	[M+H]+	L-Tyrosine methyl ester	Amino acids and derivatives	Amino acids and derivatives	1080-06-4	3	117258	146327	152779	135229	188154	144841	182748	176728	196805	164286	170950	184185	260020	209213	254132	252542	245174	235979	192792	199991	201739	C03404	-
Hmtn001358	310.09	148.04	311.101	C14H17NO7	[M-H]-	2-(D-Glucosyloxy)-4-hydroxybenzeneacetonitrile	Alkaloids	Phenolamine	-	3	29534.6	33413.8	26655.1	20140.8	14965.3	18860.3	45262.7	32652.3	41091.9	46079.9	37718.4	42240.9	16039	16374.8	22884.4	28630.7	31303.2	34219.6	25663.7	26898.6	26511.7	-	-
mws1050	148.06	88.04	147.053	C5H9NO4	[M+H]+	O-Acetylserine	Amino acids and derivatives	Amino acids and derivatives	5147-00-2	3	673466	674634	699052	548415	593422	429488	278314	272548	277843	264242	226043	250965	83767	100706	98279.9	133101	102307	143445	311230	316611	301836	C00979	ko00270,ko00908,ko00920,ko01100,ko01110,ko01200,ko01230,ko04122
pmf0314	289.25	157.16	290.261	C20H34O	[M-H]-	cis-Abienol	Terpenoids	Ditepenoids	17990-16-8	3	36993.1	33117.5	31492.3	36424.4	39232.6	29378	27894.8	27138	31122.7	26945.8	33210.2	32455.5	22184.7	19600.2	23580.3	21521.4	25879.6	22851.1	30040.1	30900	29453.5	-	-
pmb0325	322.21	177.05	321.205	C17H27N3O3	[M+H]+	Feruloylspermidine	Alkaloids	Phenolamine	-	3	891526	757662	839633	3.81287e+06	3.75755e+06	3.95096e+06	1.63046e+06	1.66585e+06	1.84388e+06	1.88828e+06	2.39329e+06	2.07078e+06	421139	500179	458929	1.41994e+06	1.58336e+06	1.51086e+06	1.69732e+06	1.72948e+06	1.64802e+06	-	-
pmb0998	364.07	152.06	363.058	C10H14N5O8P	[M+H]+	Guanosine 5'-monophosphate	Nucleotides and derivatives	Nucleotides and derivatives	85-32-5	3	1.54019e+06	1.81433e+06	1.70488e+06	2.43652e+06	2.33286e+06	2.17277e+06	1.56097e+06	1.50229e+06	1.4438e+06	1.49491e+06	1.69379e+06	1.49614e+06	914915	953493	881282	1.08806e+06	1.16552e+06	1.17094e+06	1.40235e+06	1.43666e+06	1.36842e+06	C00144	ko00230,ko01100,ko01232
MW0012982	540.33	466.29	481.317	C23H48NO7P	[M+CH3COO]-	1-Pentadecanoyl-sn-glycero-3-phosphocholine	Lipids	PC	-	3	5558.68	4205.52	3024.94	5497.86	5215.67	5938.09	13962.4	15366.8	20118.8	7964.9	12810.9	11018.7	15925.2	16294.6	13257.3	14901.1	16342.8	10002.6	9536.31	9293.04	9758.23	C04230	ko00564
mws1488	255.23	237.22	256.24	C16H32O2	[M-H]-	Palmitic acid	Lipids	Free fatty acids	57-10-3	1	87285.5	82914.1	80785.1	80403.8	77797.9	81619.8	78419.4	77208.8	86735.8	100426	84427	90526.8	86997	81115.9	83797.6	87547.2	83136.1	87849.5	74298.1	77412.3	77638.6	C00249	ko00061,ko00062,ko00071,ko00073,ko01040,ko01100,ko01212
MW0107052	368.17	70.06	345.176	C12H23N7O5	[M+Na]+	Gly-Asn-Arg	Amino acids and derivatives	Amino acids and derivatives	457661-62-0	3	1.13925e+06	1.11777e+06	1.15598e+06	1.21213e+06	1.18636e+06	1.15018e+06	854570	866345	928259	1.1365e+06	1.04002e+06	1.02312e+06	5.10126e+06	5.59096e+06	5.42778e+06	5.05055e+06	4.75909e+06	4.92162e+06	2.64651e+06	2.64705e+06	2.53588e+06	-	-
MW0150074	672.32	628.33	671.317	C26H45N11O8S	[M+H]+	Glu-Lys-His-Cys-Arg	Amino acids and derivatives	Amino acids and derivatives	-	3	195140	205134	193487	217438	232753	251696	281234	315181	271322	210142	189959	188585	640023	764625	800085	538768	449351	478175	421567	404581	403654	-	-
pme0376	271.06	151	272.068	C15H12O5	[M-H]-	Naringenin (5,7,4'-Trihydroxyflavanone)*	Flavonoids	Flavanones	480-41-1	1	132604	118364	135317	109799	90465.3	96119.3	169743	173327	148619	180574	184235	178932	255966	219434	255398	501149	546253	473898	220980	218502	210749	C00509	ko00941,ko01100,ko01110
mws0267	105.02	105.02	106.027	C3H6O4	[M-H]-	DL-Glyceric Acid	Organic acids	Organic acids	473-81-4	2	780746	682704	719661	489374	535847	338534	915242	1.49997e+06	1.23278e+06	1.31121e+06	1.23078e+06	1.22397e+06	1.72931e+06	1.78493e+06	1.81995e+06	2.31636e+06	2.31784e+06	2.31042e+06	911549	950900	911099	C00258	ko00030,ko00260,ko00561,ko00630,ko01100,ko01110,ko01200
mws0359	241.22	241.22	242.225	C15H30O2	[M-H]-	Pentadecanoic Acid	Lipids	Free fatty acids	1002-84-2	2	538461	525505	456731	611692	530605	468013	485024	462592	386994	574595	590759	479279	466368	567002	485217	474847	456027	571801	441057	463161	456681	C16537	-
Waln006120	423.22	291.18	424.231	C19H36O10	[M-H]-	Octyl 6-O-Alpha-L-Arabinopyranosyl-Beta-D-Glucopyranoside	Others	Others	168288-07-1	1	3.43088e+06	3.54571e+06	3.45744e+06	3.09696e+06	2.87351e+06	3.17357e+06	1.50594e+06	1.6222e+06	1.5267e+06	2.68306e+06	2.72344e+06	2.57322e+06	1.46451e+06	1.6116e+06	1.4975e+06	1.59123e+06	1.67902e+06	1.76873e+06	2.1029e+06	2.03843e+06	2.14259e+06	-	-
Hmqn000843	301.09	123.01	302.1	C13H18O8	[M-H]-	Tachioside*	Phenolic acids	Phenolic acids	109194-60-7	1	3.47893e+06	3.62382e+06	3.77842e+06	3.21006e+06	3.19855e+06	3.26278e+06	1.75225e+06	1.73837e+06	1.62738e+06	3.38599e+06	3.28477e+06	3.3461e+06	4.65055e+06	4.53428e+06	4.37919e+06	4.20612e+06	4.08139e+06	4.21645e+06	3.24916e+06	3.39986e+06	3.26414e+06	-	-
pme1738	138.08	94.07	137.071	C7H9N2O	[M+H]+	3-Carbamyl-1-methylpyridinium;(1-Methylnicotinamide)	Alkaloids	Pyridine alkaloids	1005-24-9	3	2.10322e+07	2.10585e+07	2.17649e+07	2.11067e+07	2.24181e+07	2.0537e+07	1.01796e+07	9.74993e+06	9.77429e+06	1.26769e+07	1.48289e+07	1.49149e+07	9.74749e+06	9.85679e+06	9.89372e+06	1.22732e+07	1.20244e+07	1.2517e+07	1.52005e+07	1.52825e+07	1.45893e+07	C02918	ko00760,ko01100
MW0158559	499.19	455.2	498.194	C25H30N4O5S1	[M+H]+	Tyr-Met-Trp	Amino acids and derivatives	Amino acids and derivatives	-	3	499520	522257	538908	479969	535571	494825	551153	600480	588663	388481	361566	454266	205245	151640	210751	228632	285818	341391	376971	358428	368137	-	-
pme0014	148.06	84.04	147.053	C5H9NO4	[M+H]+	L-Glutamic acid	Amino acids and derivatives	Amino acids and derivatives	56-86-0	1	8.5051e+07	9.06305e+07	8.70937e+07	7.5265e+07	7.70772e+07	7.63775e+07	3.67243e+07	3.65798e+07	3.71739e+07	5.67787e+07	5.87802e+07	6.01438e+07	4.21815e+07	4.15959e+07	4.23265e+07	5.72817e+07	5.78977e+07	5.96428e+07	5.58178e+07	5.83821e+07	5.59985e+07	C00025	ko00220,ko00250,ko00330,ko00340,ko00430,ko00470,ko00480,ko00630,ko00650,ko00660,ko00860,ko00910,ko00970,ko01100,ko01110,ko01200,ko01210,ko01230,ko01240,ko02010
MWSmce041	191.1	145.1	190.099	C12H14O2	[M+H]+	Butylphthalide	Others	Lactones	6066-49-5	3	149794	102929	105230	174688	150230	126733	161377	170884	141463	138163	99024	135785	70899	66051.9	92781	92210.3	70105.3	81034.8	111255	110142	115553	C17854	-
pme1654	209.12	59.02	210.126	C12H18O3	[M-H]-	Jasmonic acid	Organic acids	Organic acids	77026-92-7	3	112741	107484	99926.1	132182	138384	123078	243904	267738	270039	173654	166451	182130	133989	123909	135027	50648.9	54866.4	50787.6	136044	137580	142821	C08491	ko00592,ko01100,ko01110,ko04075
pme1109	152.06	135.03	151.049	C5H5N5O	[M+H]+	Guanine*	Nucleotides and derivatives	Nucleotides and derivatives	73-40-5	2	1.00276e+07	7.5459e+06	7.83909e+06	2.6879e+06	2.71501e+06	2.89736e+06	4.24174e+07	4.43302e+07	4.14202e+07	1.08734e+07	9.70036e+06	7.88354e+06	1.79818e+06	1.82344e+06	2.23557e+06	1.98339e+06	2.29984e+06	1.78218e+06	1.16679e+07	1.17744e+07	1.2241e+07	C00242	ko00230,ko01100,ko01232
Sadp005403	429.19	267.14	428.183	C24H28O7	[M+H]+	2-((7-hydroxy-1,6-dimethyl-5-vinyl-9,10-dihydrophenanthren-2-yl)oxy)-6-(hydroxymethyl)tetrahydro-2H-pyran-3,4,5-triol	Terpenoids	Ditepenoids	-	2	1.47874e+06	1.36024e+06	1.48568e+06	1.6501e+06	1.62098e+06	1.54983e+06	709240	830647	728868	786161	749797	695894	1.11267e+06	1.16156e+06	1.11772e+06	841133	849301	898632	1.11548e+06	1.08574e+06	1.05973e+06	-	-
Zmgn000217	129.02	85.03	130.027	C5H6O4	[M-H]-	Itaconic acid	Organic acids	Organic acids	97-65-4	3	53375.9	72378.6	80361.7	64637.6	59449.4	63788.2	234341	258237	247931	144792	144563	127633	660455	557473	574855	572529	490702	528134	264288	263450	252221	C00490	ko00660,ko01100
MW0153739	341.09	179.03	342.089	C14H18N2O6S	[M-H]-	Met-Abu-OH	Amino acids and derivatives	Amino acids and derivatives	-	3	1.12526e+06	1.07727e+06	1.13245e+06	1.3216e+06	1.21528e+06	1.27591e+06	1.25624e+06	1.40375e+06	1236999	2.32977e+06	2.50308e+06	2.51247e+06	1.56937e+07	16746096	1.56051e+07	2.07335e+07	2.28871e+07	2.04424e+07	6.92817e+06	6.92544e+06	7.2442e+06	-	-
Lhhp120826	191.11	145.1	190.099	C12H14O2	[M+H]+	4-hydroxy-3(3-methylbut-3-en-2-yl)benzaldehyde	Others	Others	-	3	133521	110679	161979	147402	131366	128150	86797.3	70726.5	56752.8	154824	80445.7	103239	56228.1	102219	103682	91099	101253	83977.6	101302	98570.2	103874	-	-
Lmjp003044	479.118	317.062	478.111	C22H22O12	[M+H]+	Isorhamnetin-3-O-Glucoside*	Flavonoids	Flavonols	5041-82-7	3	404386	128002	176713	393157	226619	405835	280760	163558	157927	319154	306555	454114	143483	181056	170724	198591	264769	189602	295590	282799	282198	-	-
Lmsn003318	355.103	175.04	356.111	C16H20O9	[M-H]-	1-O-Feruloyl-β-D-glucose*	Phenolic acids	Phenolic acids	7196-71-6	3	5.27852e+06	5.3846e+06	5.80943e+06	5.10158e+06	4.93543e+06	4.73292e+06	5.61403e+06	6.55507e+06	6.0441e+06	5.01836e+06	4.65535e+06	5.02665e+06	2.47685e+07	2.41174e+07	2.55827e+07	3.98045e+07	3.69507e+07	3.91011e+07	1.60934e+07	1.58179e+07	1.52775e+07	C17759	-
Zmhn002334	355.1	193.05	356.111	C16H20O9	[M-H]-	6-O-Feruloyl-β-D-glucose	Phenolic acids	Phenolic acids	137887-25-3	1	308201	322593	323787	302444	335330	326600	461672	422107	442681	378037	409758	341395	1617096	1.5419e+06	1.51046e+06	2.47599e+06	2.56197e+06	2.60221e+06	903887	952651	933239	-	-
MWSslk094	593.13	125.03	594.137	C30H26O13	[M-H]-	Proanthocyanidins	Tannins	Proanthocyanidins	20347-71-1	3	88099.4	103780	78433	84353.4	84686.5	90290.6	86755.9	90751.5	74576.2	93109.9	92978	88994.8	74625.5	75233	78437.4	66954	69631.2	67882.3	71923.8	75813.9	74208.2	-	-
Hmmp002169	903.25	741.2	902.269	C39H50O24	[M+H]+	Luteolin-5,7-di-O-rutinoside	Flavonoids	Flavones	-	2	295975	325812	380682	336318	397744	335683	977448	987520	956783	798355	620386	1433855	1.36988e+06	1.37551e+06	1.60859e+06	1.078e+06	1.09203e+06	972221	1.05401e+06	1.10696e+06	1.09994e+06	-	-
mws0376	115	71.01	116.011	C4H4O4	[M-H]-	Fumaric acid	Organic acids	Organic acids	110-17-8	1	1.72305e+06	2.03375e+06	1.66478e+06	1.75678e+06	1.65257e+06	1.62186e+06	1.39916e+06	1.51494e+06	1.53492e+06	2.07379e+06	1.93113e+06	1.91551e+06	5.53208e+06	5.59584e+06	5.49383e+06	6.05345e+06	6.05154e+06	6.18043e+06	2.67715e+06	2.81794e+06	2.78145e+06	C00122	ko00020,ko00190,ko00220,ko00250,ko00350,ko00360,ko00620,ko00650,ko00760,ko01100,ko01110,ko01200
MW0158415	537.22	99.05	538.227	C24H34N4O10	[M-H]-	Tyr-Asp-Leu-Glu	Amino acids and derivatives	Amino acids and derivatives	-	3	266371	227519	230291	286522	197636	272100	319238	319744	345515	168441	166529	206819	550742	421885	577832	356257	456814	495702	377777	369189	389184	-	-
Lmyn012331	281.25	281.25	282.256	C18H34O2	[M-H]-	Petroselinic acid*	Lipids	Free fatty acids	593-39-5	3	1.79947e+06	2.07375e+06	1.93767e+06	2.21026e+06	1.85393e+06	1.82631e+06	1.74238e+06	1.60054e+06	1.72222e+06	2.08464e+06	2.25014e+06	2.26834e+06	1.99118e+06	1.75388e+06	2.22046e+06	1.98405e+06	1.87634e+06	1.96498e+06	1.68384e+06	1.77487e+06	1.71919e+06	C08363	-
MWS00411g	162.08	98.06	161.069	C6H11NO4	[M+H]+	L-2-Aminoadipate	Amino acids and derivatives	Amino acids and derivatives	1118-90-7	3	79981.9	75530.5	90512.4	98661.1	88468.1	107236	1.27487e+06	1.31569e+06	1.27242e+06	229203	234170	236069	485769	1.04921e+06	1.03123e+06	698307	630555	224862	625231	617164	649421	-	-
Zahn007990	197.12	153.13	198.126	C11H18O3	[M-H]-	5-hydroxy-3,4-dimeth-yl-5-pentylfuran-2(5H)-one	Others	Others	-	1	109746	97201	94723.9	89434.7	107345	96432.6	1.35991e+06	1.31683e+06	1.25719e+06	194116	169639	186591	113055	107221	101652	90322.4	94614.5	79847.1	345359	358080	340010	-	-
Wmsn000919	389.19	235.13	390.204	C22H30O6	[M-H]-	teufruintin G	Terpenoids	Ditepenoids	-	3	2649.49	2437.57	2347.66	5247.57	4630.66	6438.04	402572	368900	377641	55923.1	55842.3	52693.9	4426.82	4329.34	2698.83	2284.28	2275.34	2653.39	108450	104848	102855	-	-
mws0005	161.11	144.08	160.1	C10H12N2	[M+H]+	Tryptamine	Alkaloids	Plumerane	61-54-1	2	245207	253997	261200	1.91642e+06	1.82863e+06	1.77657e+06	1.12814e+06	1.11792e+06	1.13661e+06	508707	573703	586728	2.6775e+06	3.03388e+06	3.32153e+06	5.33438e+06	4.61999e+06	4.7769e+06	1.84384e+06	1.90998e+06	1.94493e+06	C00398	ko00380,ko01100,ko01110
mws0491	122.096	105	121.089	C8H11N	[M+H]+	2-Phenylethylamine	Alkaloids	Benzylphenylethylamine alkaloids	156-28-5	3	2.79097e+06	2.76434e+06	3.15084e+06	2.61175e+06	2.81727e+06	2.88141e+06	5.14108e+06	5.154e+06	5.45428e+06	3.78869e+06	3.57322e+06	3.86348e+06	2.03547e+06	2.32255e+06	2.01819e+06	2.65401e+06	2.49038e+06	2.64961e+06	3.24647e+06	3.20324e+06	3.08052e+06	C05332	ko00360,ko01100
Wbtn004381	319.04	183.03	320.053	C15H12O8	[M-H]-	1,3,6,8-tetrahydroxy-2,5-dimethoxyxanthen-9-one	Flavonoids	Other Flavonoids	-	2	25891.6	24325.5	18188.2	17710.8	27724.3	24458	54536.1	57094.6	47174.3	32587.4	11204.4	24805	34515.1	39275.2	37797	54017.8	53154.5	48188.1	40853.5	41585.1	39419.2	-	-
Wcjp002598	146.06	91.05	145.053	C9H7NO	[M+H]+	8-hydroxyquinoline	Alkaloids	Quinoline alkaloids	148-24-3	1	789277	721538	798262	1.36813e+06	1.43561e+06	1.45739e+06	3.65982e+06	3.75346e+06	3.67996e+06	1.72062e+06	1.50883e+06	1.47604e+06	1.58584e+07	1.58627e+07	1.4157e+07	1.08061e+07	1.07125e+07	1.05407e+07	6.21017e+06	5.89857e+06	6.14942e+06	C19434	-
MWS1787	94.07	53.04	93.0578	C6H7N	[M+H]+	2-Picoline; 2-Methylpyridine	Alkaloids	Pyridine alkaloids	109-06-8	3	1.61606e+06	1.45833e+06	1.7527e+06	1.70537e+06	1.71393e+06	1.72168e+06	278658	376304	315757	1.81921e+06	1.8146e+06	2.10489e+06	2.20249e+06	2.13784e+06	2.2168e+06	1.93658e+06	2.06035e+06	2.19439e+06	2.01427e+06	2.05556e+06	2.12535e+06	C14447	-
mws0396	281.25	281.25	282.256	C18H34O2	[M-H]-	Elaidic Acid*	Lipids	Free fatty acids	112-79-8	3	7.26591e+06	7.98533e+06	7.83156e+06	8.35309e+06	7.33239e+06	7.40367e+06	6.72204e+06	6.22103e+06	6.67548e+06	8.23836e+06	8.53342e+06	8.37664e+06	7.88652e+06	6.97493e+06	8.38467e+06	7.41943e+06	7.58463e+06	7.64134e+06	6.78507e+06	6.97054e+06	7.16695e+06	C01712	-
mws0214	181.07	71.01	182.079	C6H14O6	[M-H]-	D-Sorbitol	Others	Saccharides	50-70-4	1	51172.4	46154	53431.1	49410.4	61928.3	63950.4	79132.8	78300.5	75530.9	128605	122284	103840	355529	370461	407348	286546	285504	294342	130195	123678	124909	C00794	ko00051,ko00052,ko01100,ko02010
MWSHC2047	579.21	417.16	580.216	C28H36O13	[M-H]-	Syringaresinol-4'-O-glucoside; Acanthoside B*	Lignans and Coumarins	Lignans	7374-79-0	3	105445	102736	62745	72452.2	71954.1	103375	68992.1	57328.6	114649	73622.2	97044.6	101980	61757.5	37473.3	55893.3	90112.8	76144.6	91811.7	90562.3	95661.2	92598.6	C10890	-
Lmbn007891	313.24	183.14	314.246	C18H34O4	[M-H]-	Hydroxy ricinoleic acid	Lipids	Free fatty acids	-	1	9786.82	8396.86	9224.82	9324.06	9159.17	10311.4	1.02702e+06	1.03403e+06	1.08067e+06	57071	55011	56790.5	16318	16819.3	20012	13521.5	13180.1	12073.7	189673	198084	199796	-	-
pme2292	89.11	72.08	88.1	C4H12N2	[M+H]+	Putrescine	Alkaloids	Alkaloids	110-60-1	3	281109	288806	310490	393731	427781	389484	399010	392975	414845	354092	317926	343005	190021	226394	216362	302964	288735	324631	361224	351088	341652	C00134	ko00330,ko00470,ko00480,ko00960,ko01100,ko01110,ko02010
Hmtn001302	299.078	137.024	300.085	C13H16O8	[M-H]-	Glucosyloxybenzoic acid*	Phenolic acids	Phenolic acids	-	1	3.57403e+06	3.29823e+06	3.5164e+06	6.12954e+06	6.84961e+06	7.29969e+06	5.58703e+06	5.12151e+06	5.62224e+06	6.08359e+06	6.19829e+06	6.00708e+06	9.28037e+06	8.92637e+06	8.98624e+06	1.09309e+07	1.01943e+07	1.06812e+07	7.26096e+06	7.11501e+06	6.86965e+06	-	-
MW0153116	357.25	229.15	356.242	C17H32N4O4	[M+H]+	Lys-Pro-Ile	Amino acids and derivatives	Amino acids and derivatives	-	3	902511	1.15018e+06	1.07453e+06	1.16054e+06	1.1232e+06	1.18354e+06	935794	1.11958e+06	1.1864e+06	788003	842878	705609	1.37908e+06	1.26572e+06	1.35266e+06	1.02726e+06	1.24152e+06	1.20135e+06	1.05077e+06	1.01714e+06	994075	-	-
MWSmce083	207.07	133.03	208.074	C11H12O4	[M-H]-	Ferulic acid methyl ester	Phenolic acids	Phenolic acids	2309-07-1	1	292944	304795	281809	308141	336305	314175	146683	137694	118574	318076	309865	327569	510557	524126	567012	650452	603218	592650	412721	401093	424294	-	-
Zmhn002227	385.11	223.06	386.121	C17H22O10	[M-H]-	4-O-Glucosyl-sinapate	Phenolic acids	Phenolic acids	-	1	75243.3	63403.1	50902.3	104411	101081	105184	376733	366011	354368	302121	298441	302044	1.48737e+06	1.69267e+06	1.61608e+06	1.3722e+06	1.31235e+06	1.37019e+06	618185	646467	614075	C02919	-
MW0114092	325.09	119.05	326.1	C15H18O8	[M-H]-	cis-coumarinic acid-beta-D-glucoside*	Phenolic acids	Phenolic acids	2446-60-8	1	356726	405778	346934	386840	370402	371395	272247	326637	322546	343613	361557	362647	392696	406775	305037	286132	315180	320604	317856	315996	301782	C05839	ko00999,ko01110
Jmwn002494	325.09	119.05	326.1	C15H18O8	[M-H]-	(2E)-3-[4-(β-D-glucopyranoside)-phenylacrylic]-acid*	Phenolic acids	Phenolic acids	-	1	356726	405778	346934	386840	370402	371395	272247	326637	322546	343613	361557	362647	392696	406775	305037	286132	315180	320604	317856	315996	301782	-	-
MW0168500	348.07	136.06	347.063	C10H14N5O7P	[M+H]+	2'-Deoxyguanosine 5'-monophosphate	Nucleotides and derivatives	Nucleotides and derivatives	902-04-5	3	4.39594e+07	3.98573e+07	4.61577e+07	1.7174e+07	1.7653e+07	1.61571e+07	9.97213e+06	9.43304e+06	9.33224e+06	2.53358e+07	2.41083e+07	2.67385e+07	2.28901e+06	3.04389e+06	2.15364e+06	4.65048e+06	3.45457e+06	3.29391e+06	1.56377e+07	1.61427e+07	1.52601e+07	C00362	ko00230,ko01100,ko01232
MWSmce127	127.07	85.05	126.065	C3H6N6	[M+H]+	Melamine;1,3,5-Triazine-2,4,6-Triamine	Alkaloids	Alkaloids	108-78-1	3	936878	915479	930669	933895	1.00722e+06	984527	211719	223829	176837	1.01386e+06	1.07934e+06	1.08854e+06	1.31475e+06	1.12176e+06	1.22265e+06	1.04653e+06	1.05658e+06	1.10168e+06	1.08373e+06	1.0262e+06	1.04196e+06	C08737	-
pmb2653	649.22	145.05	650.227	C24H42O20	[M-H]-	DMelezitose O-rhamnoside	Others	Saccharides	-	3	1998.32	3979.84	4043.57	5279.43	1818.13	2648.85	9447.51	8547	7194.84	13269.8	9794.61	4651.37	158025	204769	212460	170307	121773	164633	12365.8	11695.5	12152.4	-	-
Lmhp001732	263.14	70.06	262.132	C14H18N2O3	[M+H]+	L-Prolyl-L-Phenylalanine	Amino acids and derivatives	Amino acids and derivatives	13589-02-1	1	33881.5	51777.5	38578.1	46959.5	46223.7	38542.2	532486	635924	584136	92436.2	88162	55008.1	485815	541184	500654	137587	137585	141732	253451	246416	239423	-	-
pmb2640	199.17	199.17	200.178	C12H24O2	[M-H]-	Dodecanoic acid (Lauric acid)	Lipids	Free fatty acids	143-07-7	1	282289	190956	221223	269870	221748	242811	264617	282963	282578	362134	214128	222864	233841	221601	305996	231070	234848	235813	228140	239410	227822	C02679	ko00061,ko01100,ko01110
mws0242	173.08	111.08	174.089	C8H14O4	[M-H]-	Suberic Acid	Organic acids	Organic acids	505-48-6	2	140530	136828	110817	68618.2	58848.3	45961.9	437029	459144	465589	98883.8	99081	108775	46445.1	60821.4	61486.4	63149.7	84081.8	54198.6	138903	146869	144540	C08278	-
MWS3270	166.02	79.96	167.022	C7H5NO4	[M-H]-	Quinolinic Acid	Alkaloids	Pyridine alkaloids	89-00-9	3	82032.1	93197.8	73624.3	71044	83366.7	75862.6	78720.3	109389	105902	113182	95743.4	123377	155840	160108	154932	141727	134060	146867	113979	108495	108531	C03722	ko00380,ko00410,ko00760,ko01100,ko01240
Zmgn000447	184.98	78.96	185.993	C3H7O7P	[M-H]-	3-Phospho-D-glyceric acid	Others	Saccharides	820-11-1	1	1.8594e+06	1.94583e+06	2.06358e+06	2.13458e+06	2.11778e+06	2.12449e+06	1.73391e+06	1.70106e+06	1.73053e+06	1.898e+06	1.99071e+06	2.05753e+06	3.36026e+06	3.33901e+06	3.26596e+06	2.9247e+06	2.76101e+06	2.63191e+06	2.06061e+06	1.96511e+06	2.07074e+06	C00197	ko00010,ko00030,ko00260,ko00270,ko00561,ko00630,ko00710,ko01100,ko01110,ko01200,ko01230,ko01240
MWSHC20105	371.11	282.09	372.121	C20H20O7	[M-H]-	4-ketopinoresinol	Lignans and Coumarins	Lignans	66288-89-9	1	1.34351e+06	1.37959e+06	1.37705e+06	1.48376e+06	1.6823e+06	1.70071e+06	638624	584164	602847	1.11779e+06	1.14892e+06	1.18232e+06	1.9544e+06	2.03558e+06	1.78754e+06	2.21052e+06	2.03416e+06	1.81128e+06	1.3717e+06	1.44725e+06	1.38525e+06	-	-
pme2617	166.05	102.06	165.046	C5H11NO3S	[M+H]+	L-Methionine Sulfoxide	Amino acids and derivatives	Amino acids and derivatives	3226-65-1	3	1.57654e+06	1.58964e+06	1.68709e+06	1.77897e+06	1.77245e+06	1.81009e+06	348300	407361	341228	1.79443e+06	1.83371e+06	1.94441e+06	2.13976e+06	2.13397e+06	2.1891e+06	1.91509e+06	2.18469e+06	1.99409e+06	1.99674e+06	2.03471e+06	1.92253e+06	C02989	ko00270,ko01100
Lman002731	341.09	135.04	342.095	C15H18O9	[M-H]-	Grevilloside F	Phenolic acids	Phenolic acids	1094004-50-8	1	281034	254798	344299	302866	367194	375676	362640	384545	395252	837668	767907	798300	5.27272e+06	6.29222e+06	5.72776e+06	7.42174e+06	7.9957e+06	8.87054e+06	2.43439e+06	2.49378e+06	2.57762e+06	-	-
Wafp002988	323.16	177.06	322.153	C16H22N2O5	[M+H]+	1-O-Feruloyllysine	Alkaloids	Phenolamine	-	2	460287	391535	479620	1.70162e+06	1.59324e+06	1.72624e+06	1.01416e+06	967548	938930	1.16817e+06	1132307	1.08318e+06	199896	209513	211804	607254	583492	575029	851201	863227	816453	-	-
Wafn005994	447.23	315.18	448.231	C21H36O10	[M-H]-	Geranyl 6-O-xylopyranosyl-glucopyranoside*	Others	Others	124044-06-0	2	2.18812e+06	2.43011e+06	2.44356e+06	2.44272e+06	2.32837e+06	2.51637e+06	1.23481e+06	1.22921e+06	1.31223e+06	2.3664e+06	2.27576e+06	2.27626e+06	1.56259e+06	1.51333e+06	1.36632e+06	1.87737e+06	1.76687e+06	1.77068e+06	1.84798e+06	1.80354e+06	1.74463e+06	-	-
Hmbp001276	169.05	65.03	168.042	C8H8O4	[M+H]+	Gallacetophenone	Phenolic acids	Phenolic acids	528-21-2	3	494460	485087	542518	429669	375589	378400	215760	239209	198352	281180	435670	521999	829181	909065	934758	833592	769887	701179	474029	502317	485948	-	-
mws0213	151.061	71	152.069	C5H12O5	[M-H]-	Ribitol	Others	Saccharides	488-81-3	3	87990.2	42419.2	52571	57651.8	58976.1	42084.1	66440.1	56252.1	70679.6	137465	120388	129107	145588	158240	153198	177778	207236	192889	103328	98973.5	97791.6	C00474	ko00040,ko00740,ko01100
pme1286	385.13	250	384.122	C14H20N6O5S	[M+H]+	S-(5'-Adenosy)-L-homocysteine	Amino acids and derivatives	Amino acids and derivatives	979-92-0	3	1.07162e+06	1.04054e+06	1.09438e+06	1.46016e+06	1.46441e+06	1.5141e+06	1.91392e+06	1.76102e+06	1.7728e+06	2.18331e+06	2.15769e+06	2.14968e+06	1.20415e+06	1.3106e+06	1.33476e+06	1.49679e+06	1.47548e+06	1.52396e+06	1.49326e+06	1.56075e+06	1.47781e+06	C00021	ko00270,ko01100,ko01230,ko01240
MWSmce165	165.08	59.02	166.084	C6H14O5	[M-H]-	L-Fucitol	Others	Saccharides	13074-06-1	1	269766	216436	254600	208896	246518	266966	331258	335936	377579	338504	321869	310667	463861	549182	446287	427686	461238	420440	257890	245637	244837	-	-
zjbp111608	235.17	161.13	234.162	C15H22O2	[M+H]+	11-hydroxyvalenc-1(10),8-dien-2-one*	Terpenoids	Sesquiterpenoids	-	3	86667.6	58532	91347.9	118236	106628	97187.1	166092	170440	172727	98017.5	64802.4	80359.2	65962.2	58796.4	40642.1	54116.1	44479.3	43745.1	91416.2	87518.2	86499.8	-	-
pmp001198	132.1	57.03	131.095	C6H13NO2	[M+H]+	6-Deoxyfagomine	Alkaloids	Piperidine alkaloids	197449-09-5	1	2.2799e+06	2.25877e+06	2.48755e+06	4.33478e+06	4.25133e+06	4.28845e+06	1.4757e+07	1.39599e+07	1.46382e+07	4.23605e+06	4.47742e+06	4.50534e+06	1.10564e+07	1.25229e+07	1.20622e+07	1.09023e+07	1.02981e+07	1.1554e+07	8.34262e+06	8.3764e+06	7.94216e+06	-	-
mws0366	277.22	277.22	278.225	C18H30O2	[M-H]-	γ-Linolenic Acid*	Lipids	Free fatty acids	506-26-3	1	2.17272e+07	1.98855e+07	1.9386e+07	1.63812e+07	1.70214e+07	1.81158e+07	3.86999e+07	4.10496e+07	4.14659e+07	2.56628e+07	2.49266e+07	2.35957e+07	2.30885e+07	2.1962e+07	2.0119e+07	2.12202e+07	2.1986e+07	2.01358e+07	2.5011e+07	2.64951e+07	2.6054e+07	C06426	ko00591,ko01040,ko01100
Wasn006585	447.22	315.18	448.231	C21H36O10	[M-H]-	Geranyl 3-O-xylopyranosyl-glucopyranoside*	Others	Others	-	2	2.0843e+06	2.20329e+06	2.23514e+06	2.3371e+06	2.08066e+06	2.05443e+06	1.12704e+06	1.23995e+06	1.24918e+06	2.06296e+06	2.10932e+06	2.02929e+06	1.23181e+06	1.46688e+06	1.41041e+06	1.71439e+06	1.63437e+06	1.78292e+06	1.60531e+06	1.65882e+06	1.56383e+06	-	-
zjzp121504	235.17	119.08	234.162	C15H22O2	[M+H]+	eupatorenone	Terpenoids	Sesquiterpenoids	-	3	108950	57459.2	71856.7	110644	75396.8	72897.2	226323	206789	192951	113417	67009.8	91794.1	53014.3	32387.6	40573	58635.7	49138.9	44559.9	101837	103512	97664.1	-	-
Hahp005583	639.19	331.08	638.185	C29H34O16	[M+H]+	Sesuvioside A*	Flavonoids	Isoflavones	-	1	5.32934e+06	8.18099e+06	6.18801e+06	6.96308e+06	6.36035e+06	6.39388e+06	4.25111e+06	4.5918e+06	4.59274e+06	8.86874e+06	8.74813e+06	7.35779e+06	4.53517e+06	4.62568e+06	4.53288e+06	5.09724e+06	5.81415e+06	5.78934e+06	6.26408e+06	6.10506e+06	5.90127e+06	-	-
Lmbn001718	129.06	57.03	130.063	C6H10O3	[M-H]-	3-Methyl-2-oxopentanoic acid	Organic acids	Organic acids	24809-08-3	3	47565.7	34658.5	42560.3	24189.6	21841	23008.6	158044	159507	145691	52818.2	55071.1	54613.5	8340	8831.24	9578.69	8972	13805.8	9061.05	42978.2	45572.4	44768	C00671	ko00280,ko00290,ko00966,ko01100,ko01110,ko01210,ko01230
Wcsn010261	383.22	301.22	384.23	C24H32O4	[M-H]-	1-(2,4,6-Trihydroxyphenyl)-6Z,9Z,12Z,15Z-octadecatetraen-1-one	Others	Others	-	2	181211	205540	167916	221755	164966	207995	122349	95015.9	75509.7	184957	146507	125881	203884	209606	358083	232981	223955	171507	202319	211155	214455	-	-
mws0567	146.09	87.04	145.085	C5H11N3O2	[M+H]+	4-Guanidinobutyric acid	Organic acids	Organic acids	463-00-3	1	517995	641727	585940	636701	718886	679183	1.74434e+06	1.87836e+06	1.94787e+06	909811	961883	910796	786170	795815	789522	860122	814804	792577	939002	994165	951912	C01035	ko00330,ko01100
pme3186	168.99	78.96	169.998	C3H7O6P	[M-H]-	DL-Glyceraldehyde-3-phosphate	Organic acids	Organic acids	591-59-3	3	454158	515807	485625	494005	538103	1.1101e+06	207773	538378	232546	1.03422e+06	386645	398086	107199	237829	207800	1.14893e+06	474295	559590	321468	336294	340543	C00661	-
Lmbn000198	133.01	71.01	134.022	C4H6O5	[M-H]-	3-Dehydro-L-Threonic Acid*	Others	Saccharides	-	1	1.79691e+07	1.75664e+07	1.77656e+07	1.83527e+07	1.86527e+07	2.02428e+07	1.45822e+07	1.44286e+07	1.47135e+07	2.07282e+07	1.92293e+07	2.00957e+07	6.85065e+07	6.96798e+07	6.8153e+07	7.12714e+07	7.05057e+07	7.23462e+07	3.02181e+07	3.08251e+07	2.90461e+07	C03064	ko00053,ko01100
pmb3053	523.12	329.2	524.132	C27H24O11	[M-H]-	Tricin-4'-O-eudesmic acid	Flavonoids	Flavones	-	1	199105	213486	217507	319544	361467	333541	203306	193590	192828	381632	351379	363234	764252	746370	762049	875997	860569	783609	446312	454510	428369	-	-
mws0183	153.02	109.03	154.027	C7H6O4	[M-H]-	3,4-Dihydroxybenzoic acid (Protocatechuic acid)*	Phenolic acids	Phenolic acids	99-50-3	3	450919	592400	600465	731626	778558	737217	638542	623139	606865	770004	809372	771087	147251	471784	551683	592627	503479	123464	608674	606972	640221	C00230	ko01100,ko01110
MWSHC20168	153.02	109.03	154.027	C7H6O4	[M-H]-	Methyl cumalate*	Phenolic acids	Phenolic acids	6018-41-3	3	450919	592400	600465	731626	778558	737217	638542	623139	606865	770004	809372	771087	147251	471784	551683	592627	503479	123464	608674	606972	640221	-	-
Wcsn010349	359.22	277.22	360.23	C22H32O4	[M-H]-	Moniliferanone D	Others	Others	-	3	7.73444e+06	7.47919e+06	8.09046e+06	6.72857e+06	7.0893e+06	7.20215e+06	1.16218e+07	1.09468e+07	1.10351e+07	8.33067e+06	8.43576e+06	8.79967e+06	9.53335e+06	9.45585e+06	6.74108e+06	7.72126e+06	7.28797e+06	7.78951e+06	9.35605e+06	9.14861e+06	9.71172e+06	-	-
Zmyn000083	338.99	78.96	339.996	C6H14O12P2	[M-H]-	D-Glucose 1,6-bisphosphate	Others	Saccharides	10139-18-1	1	124728	141182	140952	141683	130494	154781	94043.8	87984.3	96273.8	136026	113621	122823	65000	86014.3	82239.4	196405	220852	196853	114456	120952	120390	C01231	ko00500,ko01100
MEDL00392	580.36	506.32	521.348	C26H52NO7P	[M+CH3COO]-	1-(9Z-octadecenoyl)-sn-glycero-3-phosphocholine	Lipids	LPC	19420-56-5	3	50201.7	75661.8	78940.9	62936.7	83293.8	53068.6	20967.2	18996.3	23252.5	46482.5	45536.5	34378.8	12906.2	8794.89	7871.94	18204.3	16168.8	9403.39	38257.9	36097.1	36625.6	-	-
Hmgn004693	371.11	327.03	372.121	C20H20O7	[M-H]-	8-Hydroxy-α-conidendrin	Lignans and Coumarins	Lignans	-	1	177924	174252	174203	222941	198982	208870	83763.2	93749.4	83021.1	132672	152762	142090	264129	248699	218955	269697	230211	226241	172932	183746	177525	-	-
Zmhn000892	301.09	139.05	302.1	C13H18O8	[M-H]-	4-O-Glucosyl-3,4-dihydroxybenzyl alcohol	Phenolic acids	Phenolic acids	-	2	264973	243879	258815	235038	240380	271377	168460	161014	167631	257147	267160	268628	355738	322961	328568	308105	302818	317793	243765	254622	258635	-	-
MWSslk097	195.06	163.04	194.058	C10H10O4	[M+H]+	Dimethyl phthalate	Phenolic acids	Phenolic acids	131-11-3	1	8.39929e+06	7.77329e+06	6.83729e+06	8.77443e+06	8.3374e+06	9.27649e+06	7.30895e+06	6.31756e+06	7.01189e+06	7.15631e+06	7.05083e+06	7.96743e+06	6.76823e+06	6.2309e+06	8.01557e+06	8.8289e+06	7.94943e+06	7.05965e+06	6.79502e+06	7.21629e+06	7.07612e+06	C11233	-
Ymjm000116	313.09	151.04	314.1	C14H18O8	[M-H]-	6-O-Acetylarbutin	Phenolic acids	Phenolic acids	10338-88-2	2	53064.9	58998.3	53815.4	69790.9	58231	47878.5	89790.3	104424	87233.1	96921.4	153957	110223	207876	232592	252644	245544	246938	233120	162887	165262	155772	-	-
pme3705	193.04	72.99	194.043	C6H10O7	[M-H]-	D-Glucoronic acid*	Others	Saccharides	6556-12-3	3	22864.8	18408.8	15678.5	20140.8	15926.4	18634.8	665027	622239	636054	265911	248797	252869	2.25822e+06	2.43287e+06	2.255e+06	1.69902e+06	1.87035e+06	1.85592e+06	852442	905253	870610	C00191	ko00040,ko00053,ko00520,ko00562,ko01100,ko01240,ko01250
pma3649	132.07	86.06	131.058	C5H9NO3	[M+H]+	5-Aminolevulinic Acid*	Alkaloids	Alkaloids	106-60-5	3	885225	1.53781e+06	1.69222e+06	1.6662e+06	1.63926e+06	1.57614e+06	4.85453e+06	4.87582e+06	7.97225e+06	1.4193e+06	1.64259e+06	2.74373e+06	4.36794e+06	4549150	4.23216e+06	3.81395e+06	4.03953e+06	4.07038e+06	3.06942e+06	2.95799e+06	2.88875e+06	C00430	ko00260,ko00860,ko01100,ko01110,ko01240,ko02010
pme3011	104.07	69.03	103.063	C4H9NO2	[M+H]+	γ-Aminobutyric acid	Organic acids	Organic acids	56-12-2	3	580287	615464	589151	462976	536974	435395	1.34692e+06	1.35122e+06	1.36442e+06	671127	697722	750328	202654	189903	212208	320288	292397	326597	611936	577810	606815	C00334	ko00250,ko00330,ko00410,ko00650,ko00760,ko01100
Lmrn001951	181.05	135.04	182.058	C9H10O4	[M-H]-	(S)-2-Hydroxy-3-(4-Hydroxyphenyl)Propanoic Acid*	Phenolic acids	Phenolic acids	23508-35-2	3	138625	139204	145059	126553	159984	130077	113199	108373	112545	144409	136874	150411	83345.8	160142	139164	162960	181882	165870	127538	132791	125039	-	-
pmn001380	187.1	169.09	188.105	C9H16O4	[M-H]-	Eucommiol	Others	Alcohol compounds	55930-44-4	1	123031	132788	93866.7	122786	89038	79115	2.31865e+06	2.36579e+06	2.44558e+06	282117	283554	270554	50455.1	63632.2	49873	64624.1	60887.5	57908.9	428016	444615	455411	C17878	-
Wchn005577	461.11	315.07	462.116	C22H22O11	[M-H]-	1-O-Galloyl-2-O-Cinnamoyl-β-D-glucose*	Phenolic acids	Phenolic acids	56994-83-3	2	575670	576303	634094	557821	557581	548368	429790	425331	405621	593629	556601	531626	351375	302512	340810	576093	665799	593094	482594	482730	509257	-	-
MW0108646	158.08	70.06	157.074	C7H11NO3	[M+H]+	N-Acetylproline	Amino acids and derivatives	Amino acids and derivatives	68-95-1	3	9.58963e+06	9.56522e+06	1.01935e+07	1.28049e+07	1.21839e+07	1.21531e+07	1.21101e+07	1.20938e+07	1.23279e+07	1.17656e+07	1.27094e+07	1.29128e+07	2.92166e+07	2.93163e+07	2.91662e+07	2.72478e+07	2.80623e+07	1.06686e+07	1.80891e+07	1.79658e+07	1.70736e+07	-	-
HX1341	163.04	89.04	162.032	C9H6O3	[M+H]+	7-hydroxy-2H-1-benzopyran-2-one	Lignans and Coumarins	Coumarins	-	2	760230	769408	774705	670353	658414	620618	575145	540826	376169	1.21972e+06	1.18025e+06	1.15228e+06	2.73477e+06	2.80049e+06	2.80833e+06	4.61692e+06	4.32733e+06	4.69416e+06	2.36965e+06	2.40239e+06	2.26199e+06	-	-
Zmgp004297	281.15	107.05	280.146	C19H20O2	[M+H]+	1-phenyl-7-(4-hydroxyphenyl)-4-ene-3-heptanone	Others	Ketone compounds	-	2	277037	287431	198021	127698	100960	195803	112168	110644	124111	210562	219134	143802	117496	99606.1	88337.9	160452	153829	199494	129645	126193	121757	-	-
Lmzn001582	387.17	207.1	388.173	C18H28O9	[M-H]-	5'-Glucosyloxyjasmanic acid	Phenolic acids	Phenolic acids	-	1	2.09238e+06	1.84217e+06	2.17206e+06	1.95524e+06	2.02772e+06	1.96636e+06	1.79386e+06	2.10013e+06	1.9043e+06	2.26126e+06	2.19558e+06	2.02246e+06	1.81728e+06	1.96417e+06	2.06135e+06	2.01778e+06	2.15226e+06	2.2008e+06	1.91199e+06	2.01963e+06	2.02088e+06	-	-
mws1434	431.1	311.05	432.106	C21H20O10	[M-H]-	Apigenin-6-C-glucoside (Isovitexin)*	Flavonoids	Flavones	38953-85-4	1	1.70987e+07	1.8326e+07	1.68817e+07	1.5876e+07	1.50608e+07	1.80134e+07	7.93754e+06	9.55313e+06	1.06424e+07	1.3085e+07	1.38232e+07	1.38303e+07	5.46876e+06	6.27264e+06	6.57061e+06	8.12428e+06	7.50477e+06	7.8512e+06	9.82024e+06	1.01217e+07	1.046e+07	C01714	ko00944
Zmdn005541	431.1	269.05	432.106	C21H20O10	[M-H]-	Emodin-6-O-glucoside*	Quinones	Anthraquinone	-	3	37741.2	33556.1	30508.2	32272.7	27967.8	35902.6	22899.5	24764.6	17036.8	44839.3	20312.5	24804.3	19009.7	27846.7	14159.9	27764	23217.2	34605.3	32565.3	30636.6	31155.1	-	-
MWS04412	175.12	70.07	174.137	C8H18N2O2	[M+H]+	N(6),N(6)-Dimethyl-L-lysine	Amino acids and derivatives	Amino acids and derivatives	2259-86-1	2	1.02211e+07	1.02447e+07	1.07194e+07	1.8943e+07	1.8466e+07	1.8058e+07	3.12557e+07	3.25236e+07	3.15062e+07	1.80786e+07	1.75018e+07	1.80027e+07	3.71838e+07	3.69714e+07	3.45487e+07	3.43319e+07	3.58125e+07	3.50521e+07	2.2531e+07	2.38111e+07	2.38441e+07	-	-
MWSmce412	193.12	91.06	192.115	C12H16O2	[M+H]+	Senkyunolide A	Others	Lactones	63038-10-8	1	914615	360450	426783	521676	402611	709833	711874	282946	292789	425369	356264	810878	208174	235034	248135	310864	259246	246636	338390	337084	319379	C17853	-
pme1936	114.07	86.07	113.059	C4H7N3O	[M+H]+	Creatinine	Organic acids	Organic acids	60-27-5	3	517967	492095	455373	481444	510600	531373	201868	191862	174146	528840	483052	534293	696388	592965	610987	558605	549102	545624	576001	547635	543151	C00791	ko00330,ko01100
pme2433	106.09	88.08	105.079	C4H11NO2	[M+H]+	Diethanolamine	Alkaloids	Alkaloids	111-42-2	3	109915	149374	148998	135042	152270	155878	99883.4	195972	205634	144735	152621	127855	263233	307866	292058	358206	383360	355578	189269	190612	200635	C06772	ko00564
Zmpn003368	293.21	195.14	294.219	C18H30O3	[M-H]-	13S-Hydroxy-9Z,11E,15Z-octadecatrienoic acid	Lipids	Free fatty acids	87984-82-5	3	44993.3	52822.4	56542.9	75979.4	86494.9	85141.3	1.6009e+06	1.47109e+06	1.60011e+06	195692	171030	186928	135269	127696	137810	58786	67831.2	67328.1	351342	371860	352467	C16316	ko00592
pmb0530	664.12	136.06	663.109	C21H27N7O14P2	[M+H]+	Nicotinic acid adenine dinucleotide	Nucleotides and derivatives	Nucleotides and derivatives	53-84-9	3	5.50981e+06	7.83836e+06	5.64636e+06	1.08625e+07	9.64421e+06	9.64129e+06	7.44891e+06	7.01237e+06	7.95871e+06	6.99775e+06	7.74267e+06	7.62928e+06	5.25015e+06	5.01137e+06	4.70889e+06	4.35415e+06	4.84208e+06	5.83809e+06	5.45766e+06	5.81724e+06	5.59865e+06	C00003	ko00190,ko00730,ko00760,ko01100,ko01240
MWSmce039	124.04	80.05	123.032	C6H5NO2	[M+H]+	Isonicotinic acid	Others	Vitamin	55-22-1	3	1.13568e+06	796373	730062	1.03027e+06	1.03711e+06	960055	1.44743e+06	1.51836e+06	1.45205e+06	916983	839932	816865	463153	490240	493359	770946	738777	733407	912439	858480	869623	C07446	-
Lmbn005487	313.24	251.24	314.246	C18H34O4	[M-H]-	12,13-DHOME; (9Z)-12,13-Dihydroxyoctadec-9-enoic acid	Lipids	Free fatty acids	263399-35-5	1	25826.5	25397.5	22550.6	21382.1	19006.3	23608.2	20707.4	20777.7	27358.4	24614	23264.2	26122.8	24855.1	25402.6	23939.4	25565.4	19742.2	25573.8	21989.5	21043.9	20652.3	C14829	ko00591
MWSmce466	135.05	92.03	136.052	C8H8O2	[M-H]-	4-Hydroxyacetophenone*	Phenolic acids	Phenolic acids	99-93-4	3	449302	410574	438025	430536	385610	348520	772432	703806	769277	583955	356208	431671	170484	158918	150983	193829	176627	150096	340424	350455	328365	C10700	ko01100
pmb2833	529.16	193.1	530.164	C23H30O14	[M-H]-	3-O-Feruloylquinic acid-O-glucoside*	Phenolic acids	Phenolic acids	-	1	7782.93	8437.58	6460.94	15657.3	13369.4	12216.6	45202.7	41869.2	46101.4	11601.5	12252.7	11547.4	103134	97542.8	98943	70647	65953.8	54998.5	35240.8	37589.9	36172.7	-	-
pmb0501	131.13	114.1	130.122	C5H14N4	[M+H]+	Agmatine	Alkaloids	Alkaloids	306-60-5	3	255579	261602	289919	263505	269130	259539	1.6133e+06	1.72285e+06	1.71597e+06	506923	472873	485827	1.02999e+06	995778	1.05458e+06	940828	935234	859052	774007	776899	732367	C00179	ko00330,ko01100
mws0219	132.03	88.04	133.037	C4H7NO4	[M-H]-	L-Aspartic Acid*	Amino acids and derivatives	Amino acids and derivatives	56-84-8	1	4.02106e+06	3.47191e+06	3.95973e+06	6.59416e+06	8.97357e+06	8.43181e+06	4.25322e+06	3.0428e+06	3.23049e+06	6.92217e+06	7.26863e+06	5.68296e+06	4.54139e+06	4.28633e+06	3.23824e+06	4.87745e+06	4.4139e+06	5.41485e+06	4.31245e+06	4.39022e+06	4.59428e+06	C00049	ko00220,ko00250,ko00260,ko00261,ko00270,ko00300,ko00340,ko00410,ko00460,ko00470,ko00710,ko00760,ko00770,ko00970,ko00999,ko01100,ko01110,ko01200,ko01210,ko01230,ko01240,ko02010
Wasn003258	293.12	131.07	294.132	C12H22O8	[M-H]-	Glucosyl 2-Hydroxy-4-Methylpentanoic Acid	Organic acids	Organic acids	-	1	9.96659e+06	1.07999e+07	1.09953e+07	1.25442e+07	1.24017e+07	1.24229e+07	1.29417e+07	1.29877e+07	1.26211e+07	1.27612e+07	1.31601e+07	1.32177e+07	1.17799e+07	1.17116e+07	1.14064e+07	1.17954e+07	1.18522e+07	1.20397e+07	1.20444e+07	1.13162e+07	1.19164e+07	-	-
pmf0440	163.08	91.05	162.068	C10H10O2	[M+H]+	4-MethoxycinnaMaldehyde	Phenolic acids	Phenolic acids	1963-36-6	3	2.25778e+06	2.43488e+06	2.33936e+06	2.37325e+06	2.28473e+06	2.47316e+06	2.05141e+06	2.16715e+06	2.08987e+06	2.34169e+06	2.25658e+06	2.1781e+06	2.12282e+06	2.3102e+06	2.29676e+06	2.34776e+06	2.17605e+06	2.22268e+06	2.29623e+06	2.16185e+06	2.1785e+06	C10475	-
Wafp003158	321.19	177.05	320.185	C16H24N4O3	[M+H]+	N-Feruloylhomoagmatine	Alkaloids	Phenolamine	-	1	1.19709e+07	1.09978e+07	1.22906e+07	5.5943e+07	4.85789e+07	5.00566e+07	2.20209e+07	2.34277e+07	2.30063e+07	2.91674e+07	2.76056e+07	2.85632e+07	5.98537e+06	5.52117e+06	5.68423e+06	1.92387e+07	1.72284e+07	2.03345e+07	2.40301e+07	2.48767e+07	2.32738e+07	-	-
Yajn003638	377.14	197.08	378.153	C16H26O10	[M-H]-	Lamiol	Terpenoids	Monoterpenoids	-	3	6.96591e+06	6.83362e+06	6.34247e+06	6.67605e+06	6.59275e+06	6.81028e+06	3.59894e+06	3.83539e+06	4.12055e+06	3.99742e+06	3.39992e+06	3.87803e+06	4.08418e+06	4.35775e+06	4.12125e+06	4.69192e+06	4.62934e+06	4.40797e+06	4.6328e+06	4.51689e+06	4.82492e+06	-	-
MWS04555g	132.1	86.1	131.095	C6H13NO2	[M+H]+	D-Allo-Isoleucine	Amino acids and derivatives	Amino acids and derivatives	1509-35-9	1	1.61839e+06	1.59881e+06	1.8028e+06	2.88157e+06	3.02759e+06	2.86963e+06	7.83989e+06	7.27607e+06	8.02571e+06	2.55551e+06	2.71689e+06	2.93653e+06	5.39136e+06	5.58902e+06	5.21337e+06	4.91569e+06	5.19127e+06	5.0457e+06	4.39412e+06	4.15447e+06	4.14326e+06	-	-
Zmyn003693	267.07	252.04	268.074	C16H12O4	[M-H]-	6-Hydroxy-2'-methoxyflavone	Flavonoids	Flavones	61546-59-6	3	17315.1	15503.3	13078.7	14120	13223.1	13350.3	9746.68	10697.6	13413.4	12540.8	9940.4	14475.8	12408.3	12638	11019.2	15229.9	14534.3	16414.5	12577.1	11979.2	12782.7	C15203	-
Lmbp002962	209.05	194.02	208.037	C10H8O5	[M+H]+	Isofraxetin	Lignans and Coumarins	Coumarins	50656-75-2	3	653010	632864	749596	706318	652163	748832	542556	419746	440645	609120	609027	700360	955929	832303	907214	844516	802855	667832	705371	686241	659634	-	-
Zmzn000113	146.05	102.06	147.053	C5H9NO4	[M-H]-	L-threo-3-Methylaspartate	Amino acids and derivatives	Amino acids and derivatives	6061-13-8	1	1.85791e+06	1.61033e+06	1.66047e+06	1.59263e+06	1.55092e+06	1.50894e+06	1.05896e+06	1.00921e+06	1.08596e+06	1.49502e+06	1.60935e+06	1.64854e+06	1.35031e+06	1.24461e+06	1.39067e+06	1.5951e+06	1.57643e+06	1.53756e+06	1.26709e+06	1.35541e+06	1.31231e+06	C03618	ko00630,ko00660,ko01100,ko01200
mws1080	341.11	179.06	342.116	C12H22O11	[M-H]-	Galactinol	Others	Saccharides	3687-64-7	1	3.3993e+06	2.9711e+06	2.64503e+06	2.17923e+06	2.04059e+06	2.43219e+06	1.12929e+07	1.13069e+07	1.1981e+07	8.25134e+06	8.75791e+06	8.11344e+06	6.22188e+07	6.10068e+07	5.82772e+07	4.54272e+07	3.6384e+07	3.8706e+07	1.19909e+07	1.26453e+07	1.18887e+07	C01235	ko00052,ko01100
MW0158708	513.17	271.11	514.174	C29H26N2O7	[M-H]-	TyrMe-Nap-OH	Amino acids and derivatives	Amino acids and derivatives	-	3	200145	201296	188809	196376	217223	205031	225403	243406	232473	296749	274754	285853	477469	411092	460072	484098	345453	415398	297849	285633	278706	-	-
pme1975	103	59.01	104.011	C3H4O4	[M-H]-	Malonic acid	Organic acids	Organic acids	141-82-2	3	320003	420747	356255	378824	474192	475678	564311	570070	556633	534529	515973	623208	1.01359e+06	1.07574e+06	815470	741771	1.02542e+06	912198	591924	581148	620229	C00383	ko00061,ko00240,ko00410,ko01100,ko01212
Lmln010063	205.16	189.13	206.167	C14H22O	[M-H]-	2,6-Di-tert-butylphenol*	Phenolic acids	Phenolic acids	128-39-2	1	469791	530237	584035	487922	479652	503154	361099	378079	335161	672805	595268	508527	553172	440513	392399	441582	432536	522228	493462	501439	526468	-	-
Lmnn102603	387.17	207.1	388.173	C18H28O9	[M-H]-	Nuezhengalaside*	Terpenoids	Monoterpenoids	-	2	2.25926e+06	2.23983e+06	2.28718e+06	2.13311e+06	2.01034e+06	2.31135e+06	1.99136e+06	2.06307e+06	1.94367e+06	2.24902e+06	2.53127e+06	2.26935e+06	1.90054e+06	1.86128e+06	2.01429e+06	2.03933e+06	2.1775e+06	2.12422e+06	2.02067e+06	2.14624e+06	2.029e+06	-	-
MWS1848	135.05	92.03	136.052	C8H8O2	[M-H]-	Phenyl acetate*	Phenolic acids	Phenolic acids	122-79-2	3	452590	413809	470657	395236	383340	382572	678273	693760	779923	504042	366534	400416	167256	140563	157536	187849	184938	142768	340142	361482	360835	C00548	-
Lmqp000873	101.02	55.02	100.016	C4H4O3	[M+H]+	Succinic anhydride	Organic acids	Organic acids	108-30-5	3	522244	503714	492894	389460	375315	387203	377237	412038	415523	453206	165512	515902	49769.8	236085	51845	253156	258260	300513	372872	348709	365853	C19524	-
Wafn015217	327.29	59.01	328.298	C20H40O3	[M-H]-	Hydroxyicosanoic Acid	Lipids	Free fatty acids	-	2	6944.1	5405.86	5397.75	5059.69	5635.28	5394.61	983244	908967	934226	184904	155319	168386	11851.1	9701.71	9936.54	7694.63	6871.21	7496.04	207664	218574	221872	-	-
MWS2066	143.05	115.06	144.058	C10H8O	[M-H]-	1-Naphthol*	Phenolic acids	Phenolic acids	90-15-3	1	76265	36823.4	70563.8	103046	61989.6	76300	50877.9	31200.2	31660.7	140422	46587.6	70714.9	50897.4	37446.4	39466.9	61690.7	41714.5	29684.6	61297.7	62967.1	65646.8	C11714	-
Lmjp002906	479.12	317.07	478.111	C22H22O12	[M+H]+	Rhamnetin-3-O-Glucoside	Flavonoids	Flavonols	27875-34-9	3	74959.5	73979.5	392039	293441	323752	261616	212757	303949	199932	342693	348292	536010	81082.3	75025	50902.5	88365	91700	50262.1	72985.4	68870	73355	-	-
pmb0069	122.06	105.03	121.053	C7H7NO	[M+H]+	Benzamide	Phenolic acids	Phenolic acids	55-21-0	3	641544	683391	703037	645212	668690	623806	1.26232e+06	1.18182e+06	1.27893e+06	815717	815110	859987	449188	446216	525151	517045	609046	592238	753109	726742	702582	C09815	-
HJAP026	625.18	463.13	624.169	C28H32O16	[M+H]+	Chrysoeriol-6-C-glucoside-4'-O-glucoside	Flavonoids	Flavones	-	1	2.28909e+06	2.33808e+06	2.35941e+06	2.91007e+06	2.93467e+06	2.82432e+06	1.72715e+06	1.58438e+06	1.41187e+06	3.42901e+06	3.54072e+06	3.00659e+06	1.82543e+06	2.15788e+06	1.98275e+06	2.72057e+06	2.87412e+06	2.59889e+06	2.54673e+06	2.68585e+06	2.72119e+06	-	-
MW0144059	319.23	301.22	318.219	C20H30O3	[M+H]+	8S-hydroxy-5Z,9E,11Z,14Z,17Z-eicosapentaenoic acid	Lipids	Free fatty acids	118492-81-2	3	413430	407756	402977	1.76736e+06	1.98714e+06	1.64692e+06	543414	644452	617828	1.94367e+06	1.89283e+06	1.76758e+06	911987	851561	838933	1.12535e+06	1.02382e+06	1.18972e+06	1.03907e+06	1.09664e+06	1.02787e+06	-	-
MWSHC2022	359.1	197.05	361.113	C15H20O10	[M-H]-	Glucosyringic acid	Phenolic acids	Phenolic acids	33228-65-8	1	110515	100026	114835	145275	153647	162305	816002	862969	823154	303129	337217	297366	2.8869e+06	2.94583e+06	2.84192e+06	2.31086e+06	2.43553e+06	2.28399e+06	1.03785e+06	1.11214e+06	1.08675e+06	-	-
pme2566	217.08	199.07	218.09	C8H14N2O5	[M-H]-	5-L-Glutamyl-L-amino acid	Amino acids and derivatives	Amino acids and derivatives	5875-41-2	3	416123	408794	447956	471261	488878	437075	379216	355702	303856	493009	506067	540686	531841	511169	469835	565914	526914	569461	366486	354723	380421	-	-
Lmbn004240	329.23	199.13	330.241	C18H34O5	[M-H]-	9,10-Dihydroxy-12,13-epoxyoctadecanoic acid	Lipids	Free fatty acids	-	1	19455.1	25438.8	16405.3	22312.9	27273.2	29409.4	1.23153e+06	1.27016e+06	1.19339e+06	172868	195891	163735	49117.2	44906.1	45426.4	32674.1	29146.6	45987.3	254531	242251	237963	C14837	ko00591
Qmdp112405	349.27	293.21	348.266	C22H36O3	[M+H]+	Viteagnusin A	Terpenoids	Ditepenoids	-	3	448432	499629	500923	511845	495871	471095	561001	519488	572511	572219	561440	590212	833547	822863	834129	763797	699051	709436	631720	618367	589580	-	-
Lmmn001643	163.04	119.05	164.047	C9H8O3	[M-H]-	2-Hydroxycinnamic acid*	Phenolic acids	Phenolic acids	583-17-5	3	1.58451e+06	1.49786e+06	1.77905e+06	1.51297e+06	1.60553e+06	1.52971e+06	1.46522e+06	1.43625e+06	1.40456e+06	2.04119e+06	2.06797e+06	2.07894e+06	1.85974e+06	1.8177e+06	1.95263e+06	2.16485e+06	2.27855e+06	2.22962e+06	1.82551e+06	1.94001e+06	1.82749e+06	C01772	ko00360,ko00999,ko01100,ko01110
pmb0818	206.08	145.05	205.074	C11H11NO3	[M+H]+	Methoxyindoleacetic acid	Alkaloids	Plumerane	3471-31-6	3	701943	668429	675626	1.28583e+06	1.23872e+06	1.1929e+06	3.17714e+06	3.31951e+06	3.46826e+06	1.29492e+06	1.31529e+06	1.26667e+06	1.37853e+07	1.45103e+07	1.43893e+07	1.01533e+07	1.02578e+07	1.01863e+07	5.91796e+06	5.58209e+06	5.56111e+06	C05660	ko00380
MWSmce257	218.11	88.04	219.111	C9H17NO5	[M-H]-	D-Pantothenic Acid	Others	Vitamin	79-83-4	1	5.06658e+06	4.8952e+06	4.15215e+06	4.46029e+06	4.98556e+06	4.96191e+06	4.74084e+06	5.36474e+06	4.8379e+06	5.76415e+06	5.19343e+06	5.80722e+06	8.06678e+06	7.51315e+06	7.83943e+06	7.1009e+06	7.36653e+06	8.8287e+06	6.24779e+06	6.10388e+06	5.82684e+06	C00864	ko00410,ko00770,ko01100,ko01110,ko01240
MW0015479	369.23	277.18	310.214	C18H30O4	[M+CH3COO]-	12(13)Ep-9-KODE	Lipids	Free fatty acids	-	3	2341.66	1504.26	2242.88	2440.95	1739.14	1412.04	481759	539707	517308	29994.7	26421.8	27865.8	19375.4	22166.3	18563	8082.31	9426.98	8839.27	96770.3	102445	96110.9	-	-
pmb3031	403.1	313.1	404.111	C20H20O9	[M-H]-	Tricin-4'-O-glycerol	Flavonoids	Flavones	-	1	301438	344432	317793	402591	395993	426584	372046	317085	337410	556801	568650	574710	869616	947950	854255	1.00626e+06	1.06196e+06	891003	683720	642750	644175	-	-
Lmbn013410	205.16	189.127	206.167	C14H22O	[M-H]-	2,4-Di-Tert-Butylphenol*	Phenolic acids	Phenolic acids	96-76-4	1	434350	516481	475341	521318	533234	433221	454615	357271	397466	606451	556176	523199	500573	344723	433305	420825	479051	474148	464388	493982	494375	-	-
ML10181668	130.09	84.08	129.079	C6H11NO2	[M+H]+	Cycloleucine*	Amino acids and derivatives	Amino acids and derivatives	52-52-8	1	3.14443e+06	2.26505e+06	2.17755e+06	1.77471e+06	3.07989e+06	2.89005e+06	4.41574e+06	4.6909e+06	4.70992e+06	3.14522e+06	3.02645e+06	4.34279e+06	6.01899e+06	6.2132e+06	6.04852e+06	6.72536e+06	6.39827e+06	9.88355e+06	5.28935e+06	5.67614e+06	5.53168e+06	C03969	-
MWS201412	262.14	84.08	261.132	C10H19N3O5	[M+H]+	Lys-Asp	Amino acids and derivatives	Amino acids and derivatives	20556-18-7	3	144780	136154	158502	139376	144780	153493	295982	239700	250699	151624	158468	142988	208769	214674	221158	179377	201336	192709	205659	206039	193405	-	-
Hmcp009963	180.14	123.07	180.138	C11H18NO+	[M]+	Candicine	Alkaloids	Phenolamine	6656-13-9	1	2.2422e+06	910266	1.94537e+06	2.94599e+06	1.6633e+06	1.74959e+06	1.65419e+06	1.03449e+06	875202	4.04957e+06	1.25123e+06	2.23326e+06	1.33863e+06	1.21393e+06	1.28021e+06	2.29028e+06	1.40049e+06	996022	1.57873e+06	1.68492e+06	1.59228e+06	C10575	-
pme0243	131.035	87.045	132.042	C5H8O4	[M-H]-	Glutaric acid*	Organic acids	Organic acids	110-94-1	3	114791	95806.5	90425	104606	97078.7	88948.4	1.79088e+06	1.8956e+06	1.94285e+06	273823	282747	279080	415272	429333	405367	307450	286243	294232	499421	535144	509535	C00489	ko00071,ko00310,ko01100
pmb2791	309.21	209.05	310.214	C18H30O4	[M-H]-	9-Hydroperoxy-10E,12,15Z-octadecatrienoic acid	Lipids	Free fatty acids	111004-08-1	3	134055	129802	125338	130215	115811	117001	141016	148789	143168	123099	125854	120576	121890	111185	115560	126110	117769	122773	112104	116274	108246	C16321	ko00592,ko01110
pmb1912	474.17	327.12	473.166	C20H23N7O7	[M+H]+	10-Formyltetrahydrofolic Acid	Alkaloids	Alkaloids	2800-34-2	1	792443	647898	808283	581832	560724	465653	602175	568553	616869	534522	496627	538342	624740	578475	590657	509525	478635	515887	638520	597050	604964	C00234	ko00670,ko00970,ko01100,ko01200,ko01240
Wasn003197	323.13	179.06	324.142	C13H24O9	[M-H]-	3-(Beta-D-Glucopyranosyloxy)-5-Hydroxyhexanoic Acid Methyl Ester	Organic acids	Organic acids	-	1	859779	735628	777606	793097	728923	724205	643286	719709	697264	801807	720523	758421	722890	742833	731309	724904	682910	707367	687763	698760	736329	-	-
MWS3020	145.13	86.1	144.126	C7H16N2O	[M+H]+	N-Acetylcadaverine	Alkaloids	Alkaloids	32343-73-0	1	60336.1	62121.7	56804.4	101233	58852.6	87158.7	270136	321999	204712	69654.2	83115.3	72848.2	45936.2	45858.2	43609.1	35495.7	51223.2	36385.4	89176.8	86274.2	92712.9	-	-
ML10176345	171.03	109.03	172.037	C7H8O5	[M-H]-	3-Dehydroshikimic acid	Organic acids	Organic acids	2922-42-1	2	134555	109358	147545	112754	132973	127153	94485.1	80005.6	126100	144657	208173	132288	111292	196206	109111	207965	112244	69364.4	123539	114959	118703	C02637	ko00400,ko00999,ko01100,ko01110,ko01230,ko01240
Wcsn011332	279.23	261.23	280.24	C18H32O2	[M-H]-	Ethyl (10Z,13Z)-hexadeca-10,13-dienoate	Others	Others	-	3	43075.7	35904.5	35314.5	42441.5	39976.8	34321.2	55453.2	48844.8	45398.6	45963.3	42213.6	45588.4	37408.1	31498.1	35050.8	31119.3	32710.8	32435.7	41223.8	40725.6	38493.6	-	-
Zmzp006906	673.19	331.08	672.184	C36H32O13	[M+H]+	Tricin-4'-O-[β-guaiacyl-(9''-O-p-coumaroyl)glycerol]ether	Flavonoids	Flavones	-	1	322158	329896	307543	381693	441378	412680	287299	259913	243265	496805	466616	431954	828513	745447	830738	850662	817869	743259	506609	483129	472015	-	-
pmp001106	595.17	577.16	594.159	C27H30O15	[M+H]+	Vitexin-2''-O-glucoside	Flavonoids	Flavones	61360-94-9	1	2.12279e+06	2.76051e+06	2.64323e+06	2.96112e+06	2.85927e+06	2.80089e+06	2.07947e+06	2.05127e+06	2.11209e+06	3.351e+06	2.54284e+06	3.41964e+06	3.11732e+06	2.89202e+06	2.36037e+06	2.85533e+06	2.51016e+06	2.4451e+06	2.24942e+06	2.26801e+06	2.12067e+06	C04024	ko00944
mws0628	121.03	92.03	122.037	C7H6O2	[M-H]-	4-Hydroxybenzaldehyde	Phenolic acids	Phenolic acids	123-08-0	1	1.03198e+06	1.00121e+06	1.02728e+06	1.15232e+06	1.09059e+06	1.09744e+06	3.89873e+06	4.16339e+06	3.9282e+06	1.24494e+06	999634	1.14662e+06	545024	503807	556673	699846	678445	624254	1.32502e+06	1.25742e+06	1.23674e+06	C00633	ko01100
MW0012217	317.21	229.16	318.219	C20H30O3	[M-H]-	12-HEPE	Lipids	Free fatty acids	-	3	824.952	2585	4455.35	8651.05	8216.61	10350.9	26618.8	22325.2	24996.4	11184.1	8388	9792.44	8747.36	4291.32	2928.41	9128.33	2991.14	8946.63	8606.01	8312.63	8937.84	-	-
pmb2786	293.21	235.17	294.219	C18H30O3	[M-H]-	9-Hydroxy-10,12,15-octadecatrienoic acid*	Lipids	Free fatty acids	89886-42-0	2	36996.1	28011.2	72133.9	28877.3	29532	24702.2	2.34695e+06	2.10864e+06	2.09982e+06	134205	118504	126582	123921	125191	119051	36225.2	39849	39515.3	545193	511216	544545	C16326	ko00592
Waln009920	576.33	277.22	577.338	C28H52NO9P	[M-H]-	1-(2,3-dihydroxypropoxy)-3-(((2-(dimethylamino)ethoxy)(hydroxy)phosphoryl)oxy)propan-2-yl (8E,11Z,14Z)-octadeca-8,11,14-trienoate*	Lipids	LPE	-	1	3.07558e+06	3.55124e+06	3.84525e+06	3.22553e+06	2.64712e+06	2.22977e+06	1.28634e+06	1.01376e+06	1.06013e+06	2.06848e+06	1.77933e+06	1.87822e+06	1.56549e+06	1.656e+06	1.64506e+06	1.70843e+06	2.77945e+06	2.47792e+06	2.13212e+06	1.99118e+06	2.01877e+06	-	-
pmb0678	771.21	177.1	770.206	C37H38O18	[M+H]+	Vitexin-7-O-(6''-feruloyl)glucoside	Flavonoids	Flavones	-	2	1.35047e+06	1.74961e+06	1.49391e+06	1.55783e+06	1.29957e+06	1.75683e+06	1.5771e+06	1.79449e+06	1.68817e+06	1.79596e+06	1.84726e+06	1.74277e+06	868404	777484	1305965	1.27672e+06	1.05606e+06	1.14066e+06	1.29322e+06	1.36833e+06	1.3859e+06	-	-
Cmjn004337	401.14	269.1	402.153	C18H26O10	[M-H]-	Benzyl-(2''-O-xylosyl)glucoside	Phenolic acids	Phenolic acids	-	2	556643	561340	536071	620397	640241	578028	357487	399079	338004	539904	561889	633311	366299	427327	445281	423936	424840	394231	493910	461439	467281	-	-
MWS2984	153.05	136.03	152.045	C4H4N6O	[M+H]+	8-Azaguanine	Nucleotides and derivatives	Nucleotides and derivatives	134-58-7	3	1.05751e+06	937950	1.02328e+06	876317	730232	892362	4.76975e+06	4.53754e+06	4.95687e+06	1.45702e+06	1.55764e+06	1.51168e+06	248976	270218	271459	310539	322104	354146	1.71111e+06	1.69824e+06	1.59967e+06	-	-
Zmhn002032	609.18	447.13	610.19	C28H34O15	[M-H]-	4-O-(6'-O-Glucosylcaffeoylglucosyl)-4-hydroxybenzyl alcohol	Phenolic acids	Phenolic acids	-	3	448883	626148	705325	807051	876346	775517	739388	664909	640410	1.03181e+06	998173	1.09093e+06	944828	740590	906651	905362	854211	853203	854146	916123	869970	-	-
MWSslk208	301.22	301.22	302.225	C20H30O2	[M-H]-	Kaurenoic Acid*	Terpenoids	Ditepenoids	6730-83-2	3	148729	121171	168418	568391	552747	592347	189036	177963	173396	444044	377931	372005	455969	470881	386535	416979	367514	395523	424290	411070	442156	C11874	ko00904,ko01100,ko01110
mws1105	175.12	130.07	174.116	C11H14N2	[M+H]+	Gramine	Alkaloids	Plumerane	87-52-5	1	182046	166141	147500	254945	263888	209125	664975	625951	628292	309622	296496	235888	1.83295e+06	1.74108e+06	1.77423e+06	1.53638e+06	1.28962e+06	1.33586e+06	909207	870717	936889	C08304	-
pme3154	147.07	59.01	148.074	C6H12O4	[M-H]-	Mevalonic acid	Organic acids	Organic acids	150-97-0	3	744591	750309	734973	596733	552653	593656	645543	642037	659505	91827.7	95556	143681	389175	398848	378660	414188	455799	442035	526683	563964	533174	C00418	ko00900,ko01100,ko01110
Lmgp000659	136.08	91.05	135.068	C8H9NO	[M+H]+	2-Phenylacetamide*	Alkaloids	Alkaloids	103-81-1	2	574629	508819	554994	918544	901961	926429	625869	591122	674160	897048	879892	836451	971598	992698	868334	736077	760311	731402	760545	779900	725080	C02505	ko00360,ko01100
MW0105002	329.09	167.03	270.067	C11H14N2O4S	[M+CH3COO]-	(2R)-3-(5-acetamido-2-hydroxyphenyl)sulfanyl-2-azaniumylpropanoate	Amino acids and derivatives	Amino acids and derivatives	-	3	1.49054e+06	1.74317e+06	1.98014e+06	2.25816e+06	2.29996e+06	2.17272e+06	1.35288e+06	1.1637e+06	1.20902e+06	1.5507e+06	1.64139e+06	1.62519e+06	4.88127e+06	4.21706e+06	4.40947e+06	3.78029e+06	3.90353e+06	4.12502e+06	2.59417e+06	2.41858e+06	2.55962e+06	-	-
Lmhp008273	438.26	297.24	437.254	C20H40NO7P	[M+H]+	LysoPE 15:1(2n isomer)	Lipids	LPE	-	1	18461.2	16561	22232.9	23773.9	16211.1	29783	31655.5	33867.8	25414	31998.1	41998.1	32190.3	40280.5	49438	38743.7	37349.5	52715.5	53000.9	33118.1	30784.9	32276	-	-
Lmmn000774	343.1	181.05	344.111	C15H20O9	[M-H]-	Dihydrocaffeoylglucose	Phenolic acids	Phenolic acids	-	3	874958	747089	875057	720348	723647	742747	480870	391851	425448	793892	872140	867972	1.2589e+06	1.28701e+06	1.11881e+06	1.18208e+06	1.18387e+06	1.2083e+06	863990	900280	930213	-	-
Qmyp101340	293.21	119.09	292.204	C18H28O3	[M+H]+	11,12-O-Isopropyfidenesolajiangxin F	Terpenoids	Sesquiterpenoids	-	3	24517.9	28914.4	24721.3	37466.1	32724.4	19972.3	412470	439854	458533	74050.6	75146.7	75727.4	12166.1	6227	12942	16809.5	6093.65	7605.99	108556	109475	102213	-	-
pme0422	193.058	134	194.058	C10H10O4	[M-H]-	Isoferulic Acid	Phenolic acids	Phenolic acids	25522-33-2	3	1.15254e+06	1.26371e+06	1.32908e+06	1.06642e+06	957856	935355	795354	545113	693360	1.35762e+06	1.28803e+06	1.40727e+06	889504	890150	939283	1.08832e+06	1.17148e+06	1.05837e+06	890846	940992	957090	C10470	-
MW0131331	195.06	117.03	194.058	C10H10O4	[M+H]+	3-(4-Hydroxy-3-methoxyphenyl)-2-propenoic acid	Organic acids	Organic acids	-	3	990428	938514	1.01207e+06	763322	734299	665737	533884	491601	505256	900894	976460	1.00625e+06	9.04627e+06	8.06723e+06	8.77398e+06	7.50846e+06	7.86601e+06	7.8971e+06	4.37529e+06	4.06144e+06	4.21792e+06	-	-
Wayp002004	177.1	132.08	176.095	C10H12N2O	[M+H]+	N-Formyl nornicotine	Alkaloids	Pyridine alkaloids	3000-81-5	2	656854	739536	664475	973578	1.19672e+06	1.00602e+06	669736	664211	461888	740243	694960	821931	472479	396883	443254	811128	575357	825421	733820	684296	694206	-	-
pme2596	184.06	148.04	183.053	C8H9NO4	[M+H]+	4-Pyridoxic acid	Others	Vitamin	82-82-6	1	5.58585e+06	5.89904e+06	6.31304e+06	7.01014e+06	6.924e+06	6.87827e+06	4.98874e+06	4.80607e+06	4.80426e+06	7.52242e+06	8.12591e+06	7.69834e+06	4.19876e+06	1.46922e+06	1.57762e+06	5.73843e+06	5.73055e+06	5.84342e+06	5.90321e+06	5.70025e+06	5.47933e+06	C00847	ko00750,ko01100
pmf0139	179.06	59.01	180.063	C6H12O6	[M-H]-	D-Galactose*	Others	Saccharides	59-23-4	1	714900	722629	765145	795411	780437	786144	994327	1.03771e+06	992828	1.25618e+06	1.25401e+06	1.0714e+06	2.41352e+06	2.67601e+06	2.80633e+06	3.38124e+06	2.9988e+06	2.62284e+06	1.10817e+06	1.18436e+06	1.1142e+06	C00124	ko00052,ko01100
pmb3012	461.11	299.06	462.116	C22H22O11	[M-H]-	Chrysoeriol-7-O-glucoside	Flavonoids	Flavones	19993-32-9	1	64934.6	91388.4	79897.8	70075.1	75669.6	97537.1	75771.4	77029.8	84114.4	123601	116783	110413	140459	145003	154820	230006	236974	230397	133506	141661	132355	-	-
Zmyn005384	299.26	253.26	300.266	C18H36O3	[M-H]-	2R-Hydroxyoctadecanoic Acid*	Lipids	Free fatty acids	26633-48-7	1	303241	284623	308961	324314	231134	353971	454944	456020	301936	408741	330425	381024	612340	531988	593430	573174	456013	569839	376786	395836	405685	C03042	-
MW0151662	323.12	189.07	324.132	C15H20N2O6	[M-H]-	Ile-Abu-OH	Amino acids and derivatives	Amino acids and derivatives	-	3	605944	716024	677599	601100	560870	717279	891171	722468	791410	799118	760865	859530	831872	799558	821931	755507	739134	767916	730884	784982	774243	-	-
Hmhn003518	355.1	175.04	356.111	C16H20O9	[M-H]-	4-O-β-D-glucopyranosylferulic acid	Phenolic acids	Phenolic acids	-	1	5.39928e+06	4.96444e+06	5.27797e+06	4.64487e+06	4.85646e+06	4.58858e+06	5.04822e+06	6.13678e+06	5.876e+06	4.7811e+06	4.99456e+06	4.59225e+06	2.18519e+07	2.2233e+07	2.20775e+07	36582141	3.56838e+07	3.51568e+07	1.41895e+07	1.45726e+07	1.35232e+07	-	-
Rfmb091	295.23	195.14	296.235	C18H32O3	[M-H]-	9S-Hydroxy-10E,12Z-octadecadienoic acid*	Lipids	Free fatty acids	15514-85-9	1	89037.7	75021.3	70046	103619	85535.3	83835.4	2.8488e+06	2.7703e+06	2.75176e+06	361082	326725	328276	125855	124832	153470	103200	85169.1	98720.7	582675	591235	625640	C14767	ko00591
Zmyn000155	173.11	131.08	174.1	C7H14N2O3	[M-H]-	N-α-Acetyl-L-ornithine	Amino acids and derivatives	Amino acids and derivatives	6205-08-9	1	65255.1	46842	54705.2	100238	86201.5	106788	312867	337157	329872	144955	151484	168830	436830	461564	487654	341115	316252	341131	173782	176696	164230	C00437	ko00220,ko01100,ko01110,ko01210,ko01230
MWS0952	380.257	78.9591	381.264	C18H40NO5P	[M-H]-	Dihydrosphingosine-1-Phosphate	Lipids	Sphingolipids	19794-97-9	3	19383.1	18777.8	20419.1	16617	16521.6	18629.9	16086.6	18875	19201	17415.2	17320.6	16900.5	24153.6	23769.2	26301	30729.2	29889.6	29350.9	22865.4	21224.3	21740.2	C01120	ko00600,ko01100
Zmhn000593	785.25	785.25	786.258	C35H46O20	[M-H]-	Magnoloside B	Phenolic acids	Phenolic acids	-	3	917686	981603	925089	1.02394e+06	1.01939e+06	1.04821e+06	1.21619e+06	1.17799e+06	1.33048e+06	1.01398e+06	945785	1.11866e+06	991563	910566	881821	257313	322027	967867	904158	963691	900799	C17679	-
MWS1888	255.09	93.03	256.095	C12H16O6	[M-H]-	Phenyl-beta-D-glucoside	Phenolic acids	Phenolic acids	1464-44-4	3	12678.2	9980.45	8051.1	22631.7	8047.6	17245.6	16096.4	11877.2	14277.3	19177	14559	20270.1	22227.6	19954.9	24137	21519.5	18393.7	33262.1	19377.7	20833.9	19695.9	C11611	-
Zmgp002582	757.22	433.11	756.211	C33H40O20	[M+H]+	kaempferol-3-O-β-glucopyranosyl (1 → 2)-β-galactopyranoside 7-O-α-rhamnopyranoside*	Flavonoids	Flavonols	-	2	503892	431573	565706	387808	370533	451018	1.18241e+06	1.15596e+06	1.32409e+06	755067	640143	572942	1.19508e+06	941241	964037	609080	579295	679078	751659	749072	701519	-	-
Hmln007772	293.18	221.16	294.183	C17H26O4	[M-H]-	Nordihydrocapsiate	Phenolic acids	Phenolic acids	220012-53-3	3	2.43544e+06	2.2423e+06	1.98414e+06	2.13567e+06	1.5359e+06	2.33363e+06	1.69986e+06	1.67345e+06	2.26379e+06	2.0663e+06	1.89798e+06	2.19474e+06	2.06898e+06	1.84695e+06	1.25651e+06	2.21885e+06	1.82332e+06	1.96106e+06	1.10281e+06	1.13346e+06	1.18945e+06	-	-
Lmhp007598	534.36	184.07	533.348	C27H52NO7P	[M+H]+	LysoPC 19:2(2n isomer)	Lipids	LPC	-	1	218723	177104	126027	173602	152869	144844	3.14236e+06	3.16117e+06	3.12587e+06	291436	244623	269593	139772	128760	133672	95356.8	107159	125003	681662	672846	633685	-	-
Zbzp007397	181.12	135.12	180.115	C11H16O2	[M+H]+	5,6,7,7a-tetrahydro-4,4,7a-trimethyl-2(4H)-benzofuranone	Others	Others	15356-74-8	1	1.9233e+06	1.73394e+06	1.93794e+06	1.85791e+06	1.94529e+06	2.0187e+06	2.92926e+07	3.1805e+07	3.02444e+07	4.1203e+06	3.6038e+06	4.16959e+06	1.40976e+06	1.34684e+06	1.26815e+06	1.22378e+06	1.35923e+06	1.24648e+06	7.59464e+06	7.49633e+06	7.05911e+06	-	-
mws0250	182.08	136.08	181.074	C9H11NO3	[M+H]+	L-Tyrosine*	Amino acids and derivatives	Amino acids and derivatives	60-18-4	1	3.35023e+06	3.54528e+06	3.60549e+06	5.70669e+06	5.63973e+06	5.92592e+06	4.1333e+06	4.3032e+06	4.27243e+06	5.8156e+06	5.90798e+06	5.48851e+06	6.19825e+06	6.14361e+06	5.85651e+06	5.52044e+06	5.26595e+06	5.5129e+06	4.92071e+06	4.78865e+06	4.5579e+06	C00082	ko00130,ko00261,ko00350,ko00360,ko00400,ko00460,ko00730,ko00940,ko00950,ko00965,ko00966,ko00970,ko00999,ko01100,ko01110,ko01210,ko01230,ko01240
pme2693	131.12	114.09	130.111	C6H14N2O	[M+H]+	N-Acetylputrescine	Alkaloids	Alkaloids	18233-70-0	3	315529	294824	317074	318050	306929	258720	1.73045e+06	1.67464e+06	1.80383e+06	533149	565078	531585	1.24983e+06	1.19407e+06	1.07137e+06	1.12402e+06	1.08146e+06	1.03291e+06	854736	840045	793296	C02714	ko00330,ko01100
Lmmp002963	625.18	317.06	624.169	C28H32O16	[M+H]+	6-C-Methylquercetin-3-O-rutinoside	Flavonoids	Flavonols	-	3	115987	49274	443152	491653	489535	976675	328342	315913	281999	1116025	505561	840815	74434.6	63694.5	62592	51938	87544.9	69252	56105.2	60588.2	57947.5	-	-
pmn001421	337.09	191.06	338.1	C16H18O8	[M-H]-	3-O-p-Coumaroylquinic acid*	Phenolic acids	Phenolic acids	87099-71-6	1	389545	410778	424629	377075	374342	369662	199176	210211	232676	322076	337205	291431	26723.7	21125.5	24219.9	62012.7	61254.4	59442.5	247177	232634	230239	-	-
mws5037	203.14	86.1	202.132	C9H18N2O3	[M+H]+	L-Alanyl-L-leucine	Amino acids and derivatives	Amino acids and derivatives	3303-34-2	3	385890	352149	388841	507141	541327	492471	511370	582916	523819	490822	527731	517316	890931	862728	924649	863203	609229	828303	619365	592778	573312	-	-
MWS20185	295.19	137.06	294.183	C17H26O4	[M+H]+	[6]-Gingerol	Phenolic acids	Phenolic acids	23513-14-6	3	31668.3	30521.4	31017.8	51650.3	41766	42321.1	4.66597e+06	4.66763e+06	4.59772e+06	586782	620463	608516	127681	141559	142272	51799	53841	50360.8	1.24137e+06	1.17853e+06	1.15118e+06	C10462	ko00945,ko01110
MWSmce190	148.09	74.02	147.089	C6H13NO3	[M+H]+	4-Hydroxy-L-Isoleucine	Amino acids and derivatives	Amino acids and derivatives	781658-23-9	3	375032	288773	313523	333576	268677	271539	357989	343635	364316	278100	310175	266037	261290	236343	283009	305025	355294	335011	323006	338573	313549	-	-
pmn001477	435.09	345	436.101	C20H20O11	[M-H]-	4-C-Glucose-1,3,6-trihydroxy-7-methoxyxanthone	Flavonoids	Other Flavonoids	-	3	92230.6	179901	196696	156933	156052	163816	64572.8	65618.7	67140	149033	144980	132875	14201.6	11478.6	20081.5	10996.3	3261.06	2318.24	79823.4	73847.8	76844.7	-	-
Wasn002329	366.08	160.04	367.09	C16H17NO9	[M-H]-	Xanthurenic Acid 8-O-Glucoside	Alkaloids	Quinoline alkaloids	97451-32-6	1	5.00182e+06	5.36525e+06	5.07144e+06	5.25391e+06	4.97735e+06	5.23077e+06	5.31327e+06	5.2701e+06	5.61119e+06	6.50936e+06	6.19939e+06	6.45079e+06	7.23701e+06	7.49551e+06	7.01836e+06	7.04365e+06	7.19546e+06	6.867e+06	6.12355e+06	6.26202e+06	5.80142e+06	-	-
Wmyn000217	331.1	169.01	332.111	C14H20O9	[M-H]-	2,6-dimethoxy-hydroquinone-4-O-β-D-glucopyranoside	Phenolic acids	Phenolic acids	-	3	7.05571e+06	7.39323e+06	7.65541e+06	1.1475e+07	1.18031e+07	1.18407e+07	9.12534e+06	9.35045e+06	8.82129e+06	1.29238e+07	1.1965e+07	1.2237e+07	9.47832e+06	7.69174e+06	7.84347e+06	1.26855e+07	1.13421e+07	1.26399e+07	9.76964e+06	1.00177e+07	9.27514e+06	-	-
mws1051	399.14	250.09	399.144	C15H23N6O5S+	[M]+	S-Adenosylmethionine	Amino acids and derivatives	Amino acids and derivatives	485-80-3	3	6.01733e+06	6.23923e+06	6.66454e+06	7.62047e+06	8.17971e+06	8.11686e+06	8.60495e+06	8.35288e+06	8.06127e+06	5.81771e+06	5.90201e+06	5.71682e+06	9.61308e+06	9.68181e+06	9.3534e+06	9.72242e+06	9.59992e+06	1.02019e+07	7.38512e+06	7.27314e+06	6.85402e+06	-	-
pma6460	337.09	163.04	338.1	C16H18O8	[M-H]-	4-O-p-Coumaroylquinic acid	Phenolic acids	Phenolic acids	32451-86-8	3	1.09994e+06	982043	1.18048e+06	1.12927e+06	1.10837e+06	1.07213e+06	529990	621316	552658	875351	924793	909284	34048.9	36676.2	29017.1	112429	102678	102959	539556	503310	538375	C10441	-
MWSHC20163	255.24	255.24	256.24	C16H32O2	[M-H]-	Cetostearic acid	Lipids	Free fatty acids	-	3	2.28229e+07	2.17253e+07	2.10166e+07	2.08421e+07	2.00136e+07	2.09572e+07	1.91727e+07	1.88799e+07	2.11422e+07	2.34733e+07	2.19036e+07	2.24999e+07	2.37501e+07	2.24787e+07	2.19395e+07	2.23748e+07	2.18702e+07	2.28536e+07	1.72528e+07	1.78552e+07	1.865e+07	-	-
HJN051	623.16	315.05	624.169	C28H32O16	[M-H]-	Tamarixetin-3-O-rutinoside	Flavonoids	Flavonols	-	3	15874.9	27367.6	31338.4	41743.7	35797.7	38507.9	21223.4	22580.6	19991.8	32603.7	38543.7	39775.3	14910.4	14025.1	8045.3	18989.4	18024.4	15500.4	16347.4	15282.9	16394.8	-	-
Lmxp000939	136.06	119.04	135.054	C5H5N5	[M+H]+	Zarzissine*	Alkaloids	Alkaloids	160568-14-9	1	714205	724836	732815	964970	932133	1.02965e+06	3.1227e+06	3.05553e+06	3.54231e+06	1.20556e+06	1.42132e+06	1.22137e+06	900959	804128	551136	586721	828676	877073	1.38879e+06	1.30083e+06	1.29587e+06	-	-
Yamp012546	609.27	591.26	608.268	C40H36N2O4	[M+H]+	(6S,6aS)-9,11-diphenoxy-6,6a-diphenyl-2,3,5,5a,6,6a,11b,11c,12,12a-decahydro-1H-benzofuro[2',3':4,5]cyclopenta[1,2-d]pyrrolo[1,2-a]pyrimidin-5-ol	Alkaloids	Alkaloids	-	3	6.50061e+06	1.98701e+06	907942	1.32824e+06	587462	836327	3.11897e+06	3.29764e+06	4.28446e+06	1.04302e+06	893892	1.22974e+06	1.57704e+06	2.01366e+06	1.16384e+06	2.63275e+06	2.79447e+06	2.12594e+06	2.14372e+06	2.17849e+06	2.30954e+06	-	-
Zmdp000292	189.14	70.07	188.127	C7H16N4O2	[M+H]+	Arginine methyl ester	Amino acids and derivatives	Amino acids and derivatives	-	3	449927	453540	486147	484310	496246	466467	595480	644765	697648	326839	346791	312866	771056	750421	729442	609471	607208	554424	509500	474456	507718	-	-
mws0847	150.08	133.05	149.07	C6H7N5	[M+H]+	1-Methyladenine	Nucleotides and derivatives	Nucleotides and derivatives	5142-22-3	1	160438	145678	170737	180739	175704	191676	319535	329430	293657	249022	261992	281859	125201	138955	158585	127843	106857	146451	170080	158241	169181	C02216	-
mws0361	253.22	235.21	254.225	C16H30O2	[M-H]-	Palmitoleic Acid*	Lipids	Free fatty acids	373-49-9	2	47059.3	40292.2	56298.1	47272.6	61424.9	35231.5	59055	55544.8	61945.9	55217.3	59540.4	75876.6	35235.2	39445.3	34530.6	46275.4	30510.9	38234.7	44452.4	48032.4	47057.4	C08362	ko00061,ko01100
Ymjm000152	271.08	108.02	272.09	C12H16O7	[M-H]-	p-Hydroxypheny-β-D-allopyranoside	Phenolic acids	Phenolic acids	-	1	377432	401675	404330	405879	431174	449611	201497	228219	194804	373402	383115	426264	450391	391104	424881	452519	540624	502376	355478	375543	347833	-	-
pme2527	133.1	116.07	132.09	C5H12N2O2	[M+H]+	L-Ornithine	Amino acids and derivatives	Amino acids and derivatives	70-26-8	3	1.54817e+06	1.63435e+06	1.637e+06	1.77154e+06	1.79562e+06	1.80021e+06	1.30413e+06	1.27224e+06	1.26562e+06	689764	675647	748604	392740	372453	367751	535107	571865	532588	1.06434e+06	1.00894e+06	1.09152e+06	C00077	ko00220,ko00330,ko00470,ko00480,ko01100,ko01110,ko01210,ko01230,ko02010
MW0150910	509.3	465.13	510.291	C22H38N8O6	[M-H]-	His-Gln-Val-Lys	Amino acids and derivatives	Amino acids and derivatives	-	3	1.27446e+06	1.22475e+06	1.23904e+06	1.5078e+06	1.41637e+06	1.40404e+06	1.59303e+06	1.57764e+06	1.67216e+06	1.86263e+06	1.67807e+06	2.1228e+06	1.55102e+06	1.55444e+06	1.39775e+06	1.30922e+06	1.29468e+06	1.38834e+06	1.3788e+06	1.47e+06	1.48596e+06	-	-
Zmzn000078	168.99	78.96	169.998	C3H7O6P	[M-H]-	Dihydroxyacetone phosphate	Others	Saccharides	57-04-5	3	248902	231936	231765	334772	249880	260365	151478	168838	95260.3	159180	153456	175724	126191	126836	131582	260806	296930	209099	232271	227244	214795	C00111	ko00010,ko00040,ko00051,ko00052,ko00561,ko00562,ko00564,ko00640,ko00710,ko00760,ko01100,ko01110,ko01200,ko01230
Lmsn003111	325.09	145.03	326.1	C15H18O8	[M-H]-	1-O-p-Coumaroyl-β-D-glucose	Phenolic acids	Phenolic acids	7139-64-2	1	129231	155160	125967	115658	129761	101440	306819	288071	277899	216741	183720	201062	2.27449e+06	2.25726e+06	2.32945e+06	4.41402e+06	4.3994e+06	4.59172e+06	1.37232e+06	1.47047e+06	1.47366e+06	C16827	-
MWSHY0050	595.17	287.05	594.159	C27H30O15	[M+H]+	Kaempferol-3-O-rutinoside(Nicotiflorin)*	Flavonoids	Flavonols	17650-84-9	3	783189	703941	829310	1.1909e+06	913747	1.33878e+06	655931	789175	749278	1.29251e+06	1.23675e+06	1.31004e+06	483328	497153	532305	709350	494448	357597	842253	779721	797003	C21833	ko00944,ko01110
Cmzn005251	433.11	271.06	434.121	C21H22O10	[M-H]-	6-O-Caffeoylarbutin*	Phenolic acids	Phenolic acids	136172-60-6	3	1.49496e+06	1.57254e+06	1.59812e+06	1.30549e+06	1.286e+06	1.1581e+06	1.34012e+06	1.20363e+06	1.4558e+06	1.91089e+06	1.47818e+06	1.79925e+06	3.98122e+06	3.93915e+06	3.51866e+06	2.81396e+06	3.05191e+06	2.6496e+06	2.3837e+06	2.23938e+06	2.21421e+06	-	-
Lmqn009304	325.11	293.08	326.115	C19H18O5	[M-H]-	Eucalyptin (5-Hydroxy-7,4'-dimethoxy-6,8-dimethylflavone)	Flavonoids	Flavanones	3122-88-1	3	35965.6	35579.1	47845	49390.3	73652.4	64004	85500.5	75176	72076.3	52053.2	47011.6	47767.2	75464	78177	86236.6	64838.5	60662.4	57412.2	55175.8	58547.6	59631.3	-	-
Lcmp123013	179.1	133.1	178.099	C11H14O2	[M+H]+	Methylhinokitiol	Terpenoids	Monoterpenoids	-	3	289861	195752	266380	312108	273747	265328	176714	148535	140431	229284	215846	235741	119430	122833	155613	173136	157957	152902	191460	207555	198455	-	-
MWS1709	133.01	71.01	134.022	C4H6O5	[M-H]-	D-Malic acid*	Organic acids	Organic acids	636-61-3	1	1.4389e+07	1.3572e+07	1.34381e+07	1.35259e+07	1.39548e+07	1.57112e+07	1.38788e+07	1.24358e+07	1.2735e+07	1.56535e+07	1.62925e+07	1.57814e+07	6.07843e+07	6.39449e+07	5.62113e+07	5.52725e+07	6.50903e+07	6.30016e+07	2.41501e+07	2.61834e+07	2.53565e+07	C00497	ko00650,ko01100
Sayp008921	335.22	261.22	334.214	C20H30O4	[M+H]+	Chi-Caesalpin	Terpenoids	Ditepenoids	-	3	169412	155461	265693	171411	129235	171419	171953	201242	183604	203108	186617	235386	352870	343095	325677	335998	343506	377426	255861	243524	236193	-	-
Zjyp102917	221.19	119.08	220.183	C15H24O	[M+H]+	Nootkatol	Terpenoids	Sesquiterpenoids	50763-67-2	2	159055	144947	160865	228396	163141	185147	115052	114931	80799.7	140892	158435	124158	81649.9	63904	71428.4	94872.2	90778	81082.4	104387	106860	98683.4	-	-
Zjxp110312	235.17	161.13	234.162	C15H22O2	[M+H]+	12-Carboxyeudesma-3,11(13)-diene(Isocostic acid)*	Terpenoids	Sesquiterpenoids	69978-82-1	3	118091	90693.8	92404.5	157621	93832.2	114933	227786	218952	193614	105337	94505.3	103264	36658.6	64106.7	29031.9	63637.9	53125.3	48323.7	116814	121721	126712	-	-
pme1210	150.06	61.01	149.051	C5H11NO2S	[M+H]+	L-Methionine	Amino acids and derivatives	Amino acids and derivatives	63-68-3	1	1.93208e+06	2.16732e+06	2.46951e+06	2.69211e+06	2.52004e+06	2.75628e+06	2.4576e+06	2.36797e+06	2.19317e+06	4.33754e+06	5.14417e+06	4.20305e+06	2.17248e+06	2.16297e+06	2.45938e+06	1.99297e+06	1.58258e+06	1.76414e+06	2.61614e+06	2.64677e+06	2.45219e+06	C00073	ko00270,ko00470,ko00966,ko00970,ko00999,ko01100,ko01110,ko01210,ko01230,ko01240
pme0021	166.09	120.08	165.079	C9H11NO2	[M+H]+	L-Phenylalanine	Amino acids and derivatives	Amino acids and derivatives	63-91-2	1	290982	305676	360492	592613	605753	556706	1.65152e+06	1.71766e+06	1.72334e+06	512406	520770	597871	1.74549e+06	1.82958e+06	1.79493e+06	1.14555e+06	1.15011e+06	1.15081e+06	1.09122e+06	1.02845e+06	1.01018e+06	C00079	ko00360,ko00400,ko00460,ko00470,ko00940,ko00960,ko00966,ko00970,ko00999,ko01100,ko01110,ko01210,ko01230,ko02010
Zmzp000145	189.16	84.08	188.153	C9H20N2O2	[M+H]+	Trimethyllysine	Amino acids and derivatives	Amino acids and derivatives	23284-33-5	3	1.06593e+06	4.18421e+06	1.26966e+06	1.64111e+06	1.63653e+06	1.72673e+06	2.47899e+06	2.4773e+06	2.73024e+06	4.1306e+06	1.29852e+06	1.55079e+06	1.41931e+06	1.24034e+06	1.37798e+06	1.39333e+06	1.42008e+06	1.34944e+06	1.21236e+06	1.15033e+06	1.11936e+06	C03793	ko00310,ko01100
pmb2871	315.072	153.019	316.079	C13H16O9	[M-H]-	1-O-Gentisoyl-β-D-glucoside*	Phenolic acids	Phenolic acids	23445-11-6	1	4.34907e+07	4.31256e+07	2.93106e+07	4.76176e+07	6.55626e+07	6.66669e+07	3.91155e+07	3.91986e+07	4.53889e+07	6.54179e+07	7.71476e+07	7.71034e+07	6.87068e+07	6.15608e+07	6.0004e+07	5.93948e+07	6.96811e+07	6.32233e+07	4.63695e+07	4.71566e+07	5.01093e+07	-	-
pmb0746	527.15	331.08	526.148	C27H26O11	[M+H]+	Tricin-4'-O-(guaiacylglycerol)ether	Flavonoids	Flavones	-	1	298304	264385	290201	311973	357655	322408	279158	267239	241033	469340	428518	468349	2.06059e+06	1.99209e+06	2.13397e+06	1.91688e+06	2.14712e+06	2.09357e+06	962217	959108	893778	-	-
pme1313	237.09	192.07	236.08	C11H12N2O4	[M+H]+	N'-Formylkynurenine	Amino acids and derivatives	Amino acids and derivatives	1022-31-7	3	103118	126354	113556	108379	100906	82866.4	3.56301e+06	3.53548e+06	3.92532e+06	281080	314246	252568	357038	412174	321813	309029	263640	273436	769115	835350	801401	C02700	ko00380,ko01100,ko01240
Hmhp001812	282.12	136.06	281.112	C11H15N5O4	[M+H]+	2'-O-Methyladenosine	Nucleotides and derivatives	Nucleotides and derivatives	2140-79-6	1	541281	498159	548378	461241	499522	559849	2.69827e+07	3.07068e+07	2.67183e+07	4.22902e+06	4.18842e+06	3.90617e+06	192851	165900	129540	411102	421911	399710	6.39217e+06	5.99353e+06	5.9253e+06	-	-
mws0671	120.07	74.06	119.058	C4H9NO3	[M+H]+	L-Homoserine	Amino acids and derivatives	Amino acids and derivatives	672-15-1	3	983972	955425	983695	1.38845e+06	1.32046e+06	1.366e+06	1.18199e+06	1.18163e+06	1.17893e+06	1.14862e+06	1.17726e+06	1.22775e+06	870979	892576	889419	1.1825e+06	1.15724e+06	1.17484e+06	1.09879e+06	1.0415e+06	1.01351e+06	C00263	ko00260,ko00270,ko00300,ko00920,ko01100,ko01110,ko01230
Lmcp004624	301.07	258.05	300.063	C16H12O6	[M+H]+	3-Methylkaempferol	Flavonoids	Flavonols	1592-70-7	1	629438	678679	499833	920286	944558	977213	458273	471788	1.00573e+06	682943	573117	640590	286173	235898	1117705	516961	512000	659673	662009	616155	617378	C05902	-
MWS201469	304.16	175.12	303.154	C11H21N5O5	[M+H]+	Glu-Arg	Amino acids and derivatives	Amino acids and derivatives	7219-59-2	3	48378.1	51203.1	38412.4	58719.7	54212.9	36983.1	210308	217812	223330	58313.5	73204.2	66061.4	42926.3	38206.8	73825.6	59211.9	48719.7	61027.6	75876	82034.9	77160.9	-	-
MWSslk132	285.21	223.21	286.214	C16H30O4	[M-H]-	Hexadecanedioic acid	Lipids	Free fatty acids	505-54-4	1	64648.4	61025.7	56980.4	62038.1	63636.7	59250.4	67342.1	70677.9	66582.6	69890.1	61360.7	61931.2	65740.3	62864	62070.6	63236.9	64241.1	69997.5	56349.8	59796.1	61092.2	C19615	ko00073,ko01100
Wbtn006721	285.04	133.03	286.048	C15H10O6	[M-H]-	6,8-dihydroxy-3-methyl-9-oxoxanthene-1-carboxylic acid	Others	Ketone compounds	-	3	30394.4	35540.4	51225	35491.7	26756.2	27106.1	18869.4	26282	16866.8	39254.5	47643.9	44595.3	17882.5	15946.4	14627.1	33404.6	28729.1	30729.3	35462.4	33678.8	32672.9	-	-
MWS4295	299.26	253.25	300.266	C18H36O3	[M-H]-	DL-2-hydroxystearic acid*	Lipids	Free fatty acids	629-22-1	1	340966	303160	327302	333416	365793	362336	452629	507095	507367	403657	323074	372662	639793	570130	609363	626079	563558	549743	385079	418337	405808	-	-
Cmzn004594	449.11	287.06	450.116	C21H22O11	[M-H]-	Dunalianoside C*	Phenolic acids	Phenolic acids	-	2	395340	81395.4	386560	57890.3	130326	90729.3	196748	308381	326769	261279	454322	446170	326069	316775	299541	301282	304579	219378	266017	264672	246620	-	-
mws2104	193.07	59.01	194.079	C7H14O6	[M-H]-	D-Pinitol	Others	Saccharides	10284-63-6	3	40715.7	42079.4	38128	50772.7	58284	49983.4	231098	224369	229658	81588.9	94437.5	113394	259802	252199	221628	327717	245415	252207	112289	119344	110259	C03844	-
mws0677	219.11	160.08	218.106	C12H14N2O2	[M+H]+	N-Acetyl-5-hydroxytryptamine	Alkaloids	Plumerane	1210-83-9	2	525539	603001	555109	535670	588237	615502	726658	632193	724371	812716	557208	718119	840164	741588	909413	826584	734451	734410	725045	668710	684317	C00978	ko00380,ko01100,ko01110
MW0158718	415.16	88.99	416.158	C21H24N2O7	[M-H]-	TyrMe-Val-OH	Amino acids and derivatives	Amino acids and derivatives	-	3	651992	562740	683156	761101	660135	661935	1.05716e+06	1.08798e+06	1.29314e+06	765184	825354	867446	1.11582e+06	1.14493e+06	1.18484e+06	1.02201e+06	1.01839e+06	953347	968672	939832	891131	-	-
Wasn000977	311.1	89.24	312.106	C11H20O10	[M-H]-	4-O-galactopyranosylxylose	Others	Saccharides	14087-31-1	2	893689	982428	1.01459e+06	1.06966e+06	1.01004e+06	1.03124e+06	613180	611837	655863	1.46281e+06	1.30292e+06	1.35418e+06	892045	817004	892239	854268	933227	747923	747644	765587	705050	-	-
mws0520	224.09	136.08	223.084	C11H13NO4	[M+H]+	N-Acetyl-L-tyrosine	Amino acids and derivatives	Amino acids and derivatives	537-55-3	3	1.66675e+06	1.55479e+06	1.77105e+06	1.49701e+06	1.48146e+06	1.36719e+06	1.13368e+06	1.04844e+06	1.08913e+06	1.26411e+06	1.216e+06	1.34214e+06	1.06987e+06	1.07357e+06	1.03466e+06	946687	943409	927651	1.20864e+06	1.12777e+06	1.12179e+06	-	-
pme3184	332.08	136.06	331.068	C10H14N5O6P	[M+H]+	2'-Deoxyadenosine-5'-monophosphate	Nucleotides and derivatives	Nucleotides and derivatives	653-63-4	3	4.33484e+06	3.82029e+06	4.15899e+06	4.78164e+06	4.61351e+06	4.65225e+06	1.99154e+06	2.13069e+06	1.88105e+06	3.16721e+06	3.73462e+06	3.45571e+06	1.65315e+06	1.56659e+06	2.12319e+06	1.98204e+06	2.13281e+06	2.37824e+06	3.08677e+06	2.93281e+06	2.84076e+06	C00360	ko00230,ko01100,ko01232
MWS0442	527.16	365.1	504.169	C18H32O16	[M+Na]+	Maltotriose	Others	Saccharides	1109-28-0	1	106869	132278	90103.7	90808.9	133422	148437	1.19789e+07	1.46425e+07	1.24678e+07	4.08756e+06	4.21265e+06	4.76511e+06	390981	567981	496680	714877	393733	369446	4.97841e+06	4.65377e+06	4.61353e+06	C01835	ko02010
pmb2999	461.11	299.1	462.116	C22H22O11	[M-H]-	Chrysoeriol-5-O-glucoside	Flavonoids	Flavones	-	3	238342	282096	286614	266672	306961	328718	216992	269221	266250	389171	391998	413271	763766	665403	825106	820716	860847	931791	486038	510557	528792	-	-
MWS2076	110.06	65.04	109.053	C6H7NO	[M+H]+	2-Aminophenol	Alkaloids	Phenolamine	95-55-6	3	142077	92026.6	32052.2	52364.4	76313.4	70718.9	966393	827474	794185	180458	143826	153743	72341.2	80318.6	76662.2	64415.5	111726	99399.5	203955	217994	201732	C01987	ko00380,ko01100
pme1173	137.05	110.03	136.038	C5H4N4O	[M+H]+	Allopurinol	Nucleotides and derivatives	Nucleotides and derivatives	315-30-0	3	1.89259e+06	1.95989e+06	1.88377e+06	4.17675e+06	4.25254e+06	4.17114e+06	4.56715e+06	4.86245e+06	4.58311e+06	2.17326e+06	1.93941e+06	2.30416e+06	1.98375e+06	1.82445e+06	1.87535e+06	2.24869e+06	2.14563e+06	2.11551e+06	2.81828e+06	2.69689e+06	2.5892e+06	-	-
Lajp005193	567.17	405.12	566.164	C26H30O14	[M+H]+	Gardenin C glucoside	Flavonoids	Flavones	-	3	2.43119e+06	2.13181e+06	2.90937e+06	2.10538e+06	1.91078e+06	2.38231e+06	1.44424e+06	1.52219e+06	1.49273e+06	2.34304e+06	1.92526e+06	2.09529e+06	1.37225e+06	1.67454e+06	1.48726e+06	1.91998e+06	2.27559e+06	1.68198e+06	1.92306e+06	2.05356e+06	1.89914e+06	-	-
MW0104489	156.07	110.07	155.069	C6H9N3O2	[M+H]+	2-amino-3-(1H-pyrazol-1-yl)propanoic acid*	Organic acids	Organic acids	2734-48-7	2	861279	946961	952817	1.65944e+06	1.40246e+06	1.57985e+06	3.04317e+06	2.91346e+06	2.82708e+06	1.60287e+06	1.56208e+06	1.56811e+06	1.03574e+07	1.08754e+07	1.01873e+07	7.40218e+06	7.09829e+06	7.56104e+06	3.22287e+06	3.40325e+06	3.50738e+06	-	-
pmb0739	659.2	331.08	658.19	C32H34O15	[M+H]+	Tricin-4'-O-(syringyl alcohol)ether-7-O-glucoside	Flavonoids	Flavones	-	1	107498	137525	125358	193282	185001	168602	141858	134887	133063	224274	251533	207663	510330	552936	514473	548592	559057	449279	320135	318272	343348	-	-
pmb2928	331	313.1	332.074	C13H16O10	[M-H]-	Gallic acid-4-O-glucoside	Phenolic acids	Phenolic acids	84274-52-2	3	1.02341e+07	1.03954e+07	1.0198e+07	1.5854e+07	1.68168e+07	1.67101e+07	1.09961e+07	1.22278e+07	1.15743e+07	1.83195e+07	1.80864e+07	1.69116e+07	1.1998e+07	1.2307e+07	1.10653e+07	1.80314e+07	1.71458e+07	1.74755e+07	1.31624e+07	1.42559e+07	1.33654e+07	-	-
mws0789	255.07	151	256.074	C15H12O4	[M-H]-	Pinocembrin (Dihydrochrysin)	Flavonoids	Flavanones	480-39-7	3	3295.11	4094.19	4611.35	11698.5	5607.71	5775.02	10835.5	12426.5	10268	6090.21	15976.7	5598.65	4240.66	4918.81	6642	5462.72	6572.51	6275.25	6640.61	7209.67	7082.28	C09827	ko00941
pmb2221	318.3	60.04	317.293	C18H39NO3	[M+H]+	4-Hydroxysphinganine	Lipids	Sphingolipids	554-62-1	3	1.42386e+06	1.5969e+06	1.72066e+06	1.89131e+06	2.10843e+06	1.89759e+06	2.68377e+06	2.77368e+06	2.72903e+06	1.8025e+06	1.76011e+06	1.75473e+06	2.35523e+06	2.30625e+06	2.31117e+06	3.19905e+06	3.27348e+06	3.1692e+06	2.45982e+06	2.38218e+06	2.2589e+06	C12144	ko00600,ko01100
Jmwn002117	331.1	153.02	332.111	C14H20O9	[M-H]-	2-(3,4-dihydroxyphenyl)ethanediol 1-O-β-D-glucopyranoside*	Phenolic acids	Phenolic acids	-	2	2.61567e+06	1.71223e+06	2.20623e+06	2.02065e+06	2.97223e+06	2.08795e+06	1.32104e+06	1.85246e+06	1.89975e+06	2.68265e+06	3.69437e+06	2.75621e+06	3.24584e+06	3.30477e+06	3.15404e+06	2.44745e+06	2.69566e+06	3.21213e+06	2.53573e+06	2.50134e+06	2.33855e+06	-	-
pmf0138	179.06	59.01	180.063	C6H12O6	[M-H]-	D-Mannose*	Others	Saccharides	3458-28-4	1	389579	405995	485488	479776	465474	439581	719967	728142	789812	822187	848492	698385	2.79927e+06	2.60529e+06	2.65505e+06	2.12472e+06	2.42943e+06	2.38404e+06	803560	875658	839992	C00159	ko00051,ko00052,ko00520,ko01100,ko01250,ko02010
mws0458	151.04	136.02	152.047	C8H8O3	[M-H]-	Vanillin; 4-Hydroxy-3-Methoxybenzaldehyde*	Phenolic acids	Phenolic acids	121-33-5	3	1.37588e+06	1.22043e+06	1.32743e+06	1.5969e+06	1.47363e+06	1.59148e+06	1.60058e+06	1.5233e+06	1.48662e+06	1.35001e+06	1.26684e+06	1.31805e+06	1.22561e+06	1.22403e+06	1.0019e+06	1.49786e+06	1.55631e+06	1.27747e+06	1.30097e+06	1.36493e+06	1.41784e+06	C00755	ko01100,ko01110
Jmcn006879	249.15	203.14	250.157	C15H22O3	[M-H]-	5β-Hydroxycostic acid	Terpenoids	Sesquiterpenoids	-	3	839604	808397	880154	1.1647e+06	1.2198e+06	1.21653e+06	640956	644384	648907	1.40174e+06	1.24314e+06	1.34683e+06	234648	240378	240427	290698	276931	259423	728859	723658	673572	-	-
Zbln013951	377.13	116.93	377.139	C23H22O5	[M-H]-	1-(3'-methoxy-4'-hydroxybenzyl)-2,7-dihydroxy-4-methoxyphenanthrene	Quinones	PhenAnthraquinones	-	1	160067	147124	170386	173439	173983	154711	537845	398211	389348	228783	233556	200465	203876	199070	150006	206306	168749	155949	231559	230433	248698	-	-
MWSHC20116	355.28	81.07	354.277	C21H38O4	[M+H]+	10,12-Octadecadienoic acid,2,3-dihydroxypropyl ester	Lipids	Free fatty acids	1908475-46-6	3	82049.1	84130.8	81139.1	67550.9	77058	75574.2	53779	42797.7	48429.8	81022.1	74383.9	74286	49718	48398.5	44671	45836.7	54969.3	53891.6	65979.6	67747.5	62199.9	-	-
pme0519	341.11	119.03	342.116	C12H22O11	[M-H]-	D-Sucrose*	Others	Saccharides	57-50-1	1	1.76093e+06	1.61235e+06	1.57607e+06	1.62679e+06	1.71556e+06	1.54985e+06	9.38168e+06	8.725e+06	5.99976e+06	5.09777e+06	4.30612e+06	4.83569e+06	4.12355e+07	3.32757e+07	2.64144e+07	2.7251e+07	2.60121e+07	2.39078e+07	8.49802e+06	8.14702e+06	8.8858e+06	C00089	ko00052,ko00500,ko01100,ko01110,ko02010
Lmyp002964	166.05	95.05	165.043	C8H7NO3	[M+H]+	2-Hydroxy-1,4-benzoxazine-3(2H)-one (HBOA)	Alkaloids	Alkaloids	23520-34-5	3	129057	112744	124779	117983	109051	108947	234050	245123	216585	122673	116877	129570	121616	188106	188611	184991	218064	212643	151060	138427	144626	C15769	ko00402,ko01110
Zaxn005783	315.2	315.2	316.24	C21H32O2	[M-H]-	Methyl neoabietate*	Terpenoids	Ditepenoids	3310-97-2	3	175197	179129	181476	281657	244423	266891	7.5848e+06	7.18343e+06	7.17011e+06	1.09373e+06	1.02655e+06	1.04468e+06	401648	341943	400458	258390	275386	191616	1.95886e+06	1.81609e+06	1.81864e+06	-	-
HJN090	433.11	271.06	434.121	C21H22O10	[M-H]-	Butin-7-O-glucoside*	Flavonoids	Flavanones	-	3	254505	234064	264811	216366	195541	194270	150594	165336	166528	251116	229900	234464	176873	128976	152341	238197	265311	206278	211781	214521	197532	-	-
Lmbn000216	147.03	57.0344	148.037	C5H8O5	[M-H]-	3-Methylmalic acid*	Organic acids	Organic acids	152204-30-3	3	499830	498535	490567	448301	525756	472208	1.46085e+06	1.59085e+06	1.44659e+06	991353	942549	935107	4.11393e+06	4.14092e+06	4.15668e+06	2.97869e+06	3.28555e+06	2.85334e+06	1.7692e+06	1.88378e+06	1.7328e+06	C06032	ko00290,ko00660,ko01100,ko01210,ko01230
pme0006	116.07	70.07	115.063	C5H9NO2	[M+H]+	L-Proline*	Amino acids and derivatives	Amino acids and derivatives	147-85-3	1	353678	423124	375796	486035	468486	475453	7.49555e+06	8.61694e+06	8.36332e+06	1.6301e+06	1.6945e+06	2.082e+06	2.24817e+07	2.13672e+07	2.28266e+07	8.08188e+06	8.11463e+06	8.25576e+06	8.46996e+06	8.15973e+06	7.75694e+06	C00148	ko00330,ko00470,ko00970,ko01100,ko01110,ko01230,ko02010
pmn001394	405.12	243.07	406.126	C20H22O9	[M-H]-	2,3,5,4'-Tetrahydroxystilbene-2-O-glucoside	Others	Stilbene	82373-94-2	2	486197	403726	466631	701060	587020	656832	557824	698425	636262	420463	479335	480952	559429	585932	646597	506283	558080	536535	570998	526457	533489	-	-
MW0168290	245.19	86.1	244.179	C12H24N2O3	[M+H]+	Isoleucylleucine	Amino acids and derivatives	Amino acids and derivatives	-	3	3.70746e+06	3.59238e+06	4.18359e+06	1.77499e+06	2.07011e+06	2.07482e+06	3.24018e+06	3.37368e+06	3.3055e+06	4.52913e+06	4.51332e+06	4.62563e+06	1.44491e+06	984904	1.18241e+06	1.643e+06	1.35268e+06	1.52459e+06	2.90413e+06	2.73237e+06	2.66818e+06	-	-
MW0145502	349.18	202.09	348.176	C12H24N6O6	[M+H]+	Arg-Ser-Ser	Amino acids and derivatives	Amino acids and derivatives	-	3	1.65269e+06	1.78915e+06	1.98467e+06	5.55621e+06	4.98006e+06	5.23987e+06	2.11395e+06	1.9919e+06	1.5253e+06	5.76772e+06	5.39976e+06	4.14313e+06	739291	694791	689958	440864	828041	212213	2.28747e+06	2.09984e+06	2.23913e+06	-	-
Zmxp005470	579.13	331.08	578.127	C26H26O15	[M+H]+	Tricin-7-O-(6''-O-malonyl)glucoside	Flavonoids	Flavones	-	1	7.73729e+06	7.397e+06	7.0166e+06	8.08435e+06	7.72415e+06	7.01673e+06	5.21726e+06	5.77459e+06	5.27791e+06	7.28455e+06	7.20192e+06	7.65508e+06	7.07644e+06	7.01358e+06	6.46531e+06	7.14845e+06	6.77448e+06	6.81882e+06	7.75105e+06	7.58507e+06	7.11151e+06	-	-
Yajn003045	443.19	59.01	444.2	C21H32O10	[M-H]-	Ebuloside	Terpenoids	Monoterpenoids	-	3	32201.8	25585.2	24140.5	34089	25797.7	29886.6	89154.9	85424.4	80879.9	56340	60278.9	62402.9	456387	485463	540155	387761	324937	319783	170766	169615	157428	-	-
pmn001690	327.14	165.09	328.152	C16H24O7	[M-H]-	3-Hydroxy-4-isopropylbenzylalcohol-3-O-glucoside	Phenolic acids	Phenolic acids	-	1	862187	821940	822836	1.07391e+06	945519	934573	918031	936228	933429	1.02242e+06	986410	961421	864635	1.02675e+06	856773	1.12278e+06	975011	962423	955129	877547	940881	-	-
pmb3101	175.06	115.04	176.069	C7H12O5	[M-H]-	2-Isopropylmalic Acid*	Organic acids	Organic acids	49601-06-1	1	3.36272e+06	3.44676e+06	3.71858e+06	2.79012e+06	2.57377e+06	2.60982e+06	2.59355e+06	2.70295e+06	2.62071e+06	1.08504e+06	1.0338e+06	1.01793e+06	1.81293e+06	2.00586e+06	2.06571e+06	1.40177e+06	1.49323e+06	1.47548e+06	2.07034e+06	2.26402e+06	2.17466e+06	C02504	ko00290,ko00620,ko01100,ko01110,ko01210,ko01230
Wbmn009020	313.18	283.02	314.188	C20H26O3	[M-H]-	7-Oxodehydroabietic acid	Terpenoids	Ditepenoids	18684-55-4	3	8652.85	8735.67	11435.1	67430.9	63608.9	64804.6	22324.2	9231.6	6478.72	18259.3	11232.7	17236.6	1992.93	1493.01	1453.48	2367.29	1579.67	3510.3	18330.9	17407.5	16766.3	-	-
pme3083	164.04	120.05	165.043	C8H7NO3	[M-H]-	2-(Formylamino)benzoic acid	Phenolic acids	Phenolic acids	3342-77-6	3	221967	203454	218266	197716	229721	228401	881046	956407	977274	319846	316004	345456	244990	236531	246147	256980	245628	291050	362931	350004	331669	C05653	ko00380,ko01100
mws0255	112.05	95.02	111.043	C4H5N3O	[M+H]+	Cytosine	Nucleotides and derivatives	Nucleotides and derivatives	71-30-7	1	536011	541756	576890	481347	409805	427127	4.22697e+06	3.85864e+06	4.46979e+06	978222	925475	1.01702e+06	265914	283341	134780	200156	221450	253479	1.32658e+06	1.44607e+06	1.35619e+06	C00380	ko00240,ko01100,ko01232
Latp007251	291.19	151.07	290.188	C18H26O3	[M+H]+	Normelanothyrsin A	Terpenoids	Sesquiterpenoids	-	3	1.19065e+06	1.18852e+06	1.20246e+06	1.24359e+06	1.32472e+06	1.25804e+06	2.75149e+06	2.75852e+06	2.76764e+06	1.26705e+06	1.23611e+06	1.25438e+06	951796	858541	997052	918341	874807	782360	1.63819e+06	1.56875e+06	1.49609e+06	-	-
pme1611	433.11	313.07	434.121	C21H22O10	[M-H]-	Isohemiphloin	Flavonoids	Flavanones	3682-02-8	3	1.58814e+06	1.50297e+06	1.67522e+06	1.32568e+06	1.43109e+06	1.53126e+06	777636	824633	791809	1.05898e+06	1.2196e+06	1.1143e+06	550092	583920	593651	609246	685812	587945	884372	879103	814377	-	-
MWStz091	169.1	70.07	168.09	C8H12N2O2	[M+H]+	Cyclo(L-Ala-L-Pro)	Amino acids and derivatives	Amino acids and derivatives	36357-32-1	3	212641	90527.6	218643	72860.7	68756.4	98536.4	194766	190551	173262	254541	64865.4	92624	60086.9	109498	57769.6	65340.2	163549	75372.1	102380	96499	93712.7	-	-
pmn001367	315.07	153.02	316.079	C13H16O9	[M-H]-	Protocatechuic acid-4-O-glucoside*	Phenolic acids	Phenolic acids	-	1	5.07611e+07	4.71618e+07	4.78924e+07	7.03873e+07	6.92466e+07	6.99056e+07	2.9527e+07	7.93354e+07	7.3998e+07	8.1139e+07	7.72365e+07	7.73966e+07	6.71136e+07	6.30542e+07	5.96394e+07	8.81049e+07	8.80796e+07	9.16652e+07	6.60638e+07	7.23267e+07	6.88154e+07	-	-
mws0752	185.15	185.16	186.162	C11H22O2	[M-H]-	Undecylic Acid	Lipids	Free fatty acids	112-37-8	1	1.0055e+06	989237	1.02481e+06	1.10542e+06	1.12471e+06	1.07051e+06	1.54207e+06	1.35963e+06	1.40858e+06	1.16337e+06	1.0712e+06	1.13656e+06	1.13051e+06	1.05021e+06	935511	1.05661e+06	1.01283e+06	994840	1.13186e+06	1.15556e+06	1.05815e+06	C17715	-
Lmsp004137	289.07	163.04	288.063	C15H12O6	[M+H]+	3,4,2',4',6'-Pentahydroxychalcone	Flavonoids	Chalcones	73692-51-0	3	39962	57211.7	70896.2	52985.4	56599	49274	91236.9	95232.9	117243	141887	117875	134512	230544	360460	220383	423970	261910	338740	181182	168537	166770	C15525	ko00941,ko01100,ko01110
mws0367	277.22	277.22	278.225	C18H30O2	[M-H]-	α-Linolenic Acid*	Lipids	Free fatty acids	463-40-1	1	1.9347e+07	1.72233e+07	1.796e+07	1.39036e+07	1.44694e+07	1.36746e+07	3.42538e+07	3.47759e+07	3.54009e+07	2.08244e+07	2.03891e+07	1.94725e+07	1.8924e+07	1.98396e+07	1.60598e+07	1.57817e+07	1.55659e+07	1.61418e+07	2.14601e+07	2.05466e+07	2.25139e+07	C06427	ko00592,ko01040,ko01100,ko01110
MWSHC20196	237.19	81.07	236.178	C15H24O2	[M+H]+	10α-Hydroxy-cadin-4-en-15-al	Terpenoids	Sesquiterpenoids	398147-37-0	2	9	9	9	11052.3	10806.4	11445.9	846881	809120	799683	40683.5	113094	109378	17415.3	10863.8	13672.1	8975.21	6913.09	29134.9	228852	213984	209914	-	-
MWS1894	183.08	98.98	182.073	C13H10O	[M+H]+	9-Fluorenol	Others	Others	1689-64-1	3	172608	135955	163128	162911	151834	161969	128828	129433	156069	108504	130297	138880	113472	93751.1	78706.7	124482	118366	129698	91314.4	87764.4	83309.6	-	-
Zmjp000966	268.11	136.06	267.097	C10H13N5O4	[M+H]+	Vidarabine	Nucleotides and derivatives	Nucleotides and derivatives	5536-17-4	3	991542	970572	976612	693669	516991	555776	972106	1.06732e+06	1.02252e+06	654629	756751	923221	89256	102359	105715	210940	161390	146526	589771	645390	628482	-	-
Zmhp005139	565.12	317.07	564.111	C25H24O15	[M+H]+	Tamarixetin-3-O-(6''-malonyl)glucoside*	Flavonoids	Flavonols	-	3	1.60161e+06	1.56701e+06	1.60203e+06	1.55152e+06	1.56764e+06	1.60677e+06	1.08168e+06	1.07606e+06	1.00778e+06	1.3162e+06	1.44563e+06	1.18362e+06	1.21754e+06	1.17873e+06	1.04872e+06	1.0426e+06	1.07286e+06	1.24011e+06	1.33015e+06	1.32189e+06	1.22339e+06	-	-
Wbmn010746	377.23	295.23	378.241	C22H34O5	[M-H]-	Negundoin A*	Terpenoids	Ditepenoids	-	1	474614	489491	496544	503597	410714	418538	8.98344e+06	7.23645e+06	8.33046e+06	1.53811e+06	1.5786e+06	1.36233e+06	313234	314219	296393	323971	260373	285472	2.63787e+06	2.50689e+06	2.40686e+06	-	-
MWSHY0018	403.14	373.1	402.132	C21H22O8	[M+H]+	Nobiletin (5,6,7,8,3',4'-Hexamethoxyflavone)	Flavonoids	Flavones	478-01-3	3	23605.4	24512.9	18948.4	11484.5	23059.7	32492.8	27549.1	18759.3	21173.7	19624.6	23425.1	25226.2	22036.5	25662.7	20025.2	38430.5	29916.9	30924.5	29388.5	29505	27154.1	C10112	-
MW0146289	451.17	322.12	450.157	C20H26N4O6S1	[M+H]+	Asp-Trp-Met	Amino acids and derivatives	Amino acids and derivatives	-	3	73997.5	192491	306005	414886	296202	445522	59820.5	40174.8	39899.8	165388	132836	116891	33562	42554.7	61709.1	36054.6	36621.8	33230	83481.7	79804.5	87535.3	-	-
HJN087	433.12	271.06	434.121	C21H22O10	[M-H]-	Naringenin-4'-O-glucoside*	Flavonoids	Flavanones	-	3	327085	297797	308007	306356	297273	307557	180600	201211	200600	266042	285669	292056	223558	213088	212662	314852	290877	318675	299538	276705	300910	-	-
Zmhp002401	637.18	331.08	636.169	C29H32O16	[M+H]+	Viscumneoside IV(Rhamnazin-3-O-(6''-hydroxymethylglutaryl)glucoside)	Flavonoids	Flavonols	119725-29-0	1	1.35052e+06	1.21622e+06	1.28529e+06	1.44742e+06	1.4349e+06	1.58427e+06	1.15313e+06	1.09276e+06	1.14282e+06	1.51499e+06	1.59896e+06	1.29633e+06	2.03277e+06	1.87913e+06	1.96067e+06	1.93357e+06	2.07968e+06	1.99523e+06	1.57451e+06	1.49138e+06	1.63726e+06	-	-
MW0106972	337.11	87.04	278.094	C10H18N2O5S	[M+CH3COO]-	Glu-Met	Amino acids and derivatives	Amino acids and derivatives	4423-22-7	3	5.28517e+06	4.89457e+06	5.31785e+06	5.20934e+06	5.11557e+06	5.31917e+06	6.08457e+06	6.18836e+06	6.05833e+06	6.18584e+06	5.6803e+06	6.37653e+06	1.14495e+07	1.06365e+07	1.15615e+07	9.42343e+06	1.00188e+07	9.72034e+06	7.23224e+06	6.86455e+06	6.5898e+06	-	-
pmp000579	463.12	301.07	462.116	C22H22O11	[M+H]+	Diosmetin-7-O-galactoside*	Flavonoids	Flavones	-	1	3.47709e+06	3.14668e+06	3.35143e+06	3.78155e+06	3.75504e+06	3.23626e+06	2.72505e+06	2.48228e+06	2.71862e+06	4.2347e+06	4.29085e+06	4.01882e+06	3.8334e+06	3.82555e+06	3.59302e+06	5.73554e+06	5.41395e+06	5.33974e+06	4.88036e+06	4.58374e+06	4.45769e+06	-	-
Wagn012030	653.38	397.14	654.383	C31H58O14	[M-H]-	2-Palmitoyl-Sn-Glycerol 3-O-Diglucoside	Lipids	Glycerol ester	-	2	53465.8	52390	69376.9	57645.9	65696.5	59355	166558	201358	242399	91064	89822.9	101293	64672.7	60140.4	51442.2	54387.6	52719.5	86405	80302.4	74293.9	73979.8	-	-
MWS3031	204.11	159.09	203.106	C11H13N3O	[M+H]+	L-Tryptophanamide	Amino acids and derivatives	Amino acids and derivatives	20696-57-5	2	2516.8	18832.3	24870.8	21314.6	6739.33	29512.9	1.47884e+06	1.54245e+06	1.46915e+06	154641	138737	134050	24470.6	37821.6	12360	32849.1	24737.9	25009.5	223032	232447	211595	C00977	-
Lmtn004049	263.13	204.12	264.136	C15H20O4	[M-H]-	Abscisic acid	Organic acids	Organic acids	21293-29-8	1	7346.71	5682.8	9027.6	3661.04	6361.44	7188.26	40559.7	39318.6	42205	20228.2	20470.7	19316.7	542940	621033	583467	599673	562439	563902	279254	281423	258209	C06082	ko00906,ko01100,ko01110,ko04075
Wbmn005986	651.23	651.23	652.237	C31H40O15	[M-H]-	Isomartynoside	Phenolic acids	Phenolic acids	94410-22-7	3	860195	832962	817655	744949	719840	923513	645381	735660	545435	939424	894659	922430	618443	746084	788125	885482	938830	895937	833533	762620	821250	-	-
MW0168536	219.17	109.1	196.183	C13H24O	[M+Na]+	2-Tridecenal	Others	Others	7774-82-5	3	1.07224e+06	736699	866446	1.28502e+06	954234	999790	626095	551422	489021	990695	846142	886388	460753	426838	467693	669964	552458	484360	727421	692476	662176	-	-
Hmgp003086	639.192	331.081	638.184	C29H34O16	[M+H]+	Tricin-7-O-rutinoside*	Flavonoids	Flavones	-	1	6.73519e+06	6.52434e+06	6.72754e+06	5.83022e+06	6.23011e+06	6.61861e+06	3.92739e+06	4.01193e+06	4.46812e+06	7.73401e+06	6.89908e+06	6.72946e+06	4.36044e+06	4.18029e+06	3.76862e+06	4.80426e+06	6.27382e+06	4.85682e+06	5.45571e+06	5.46817e+06	5.02792e+06	-	-
Zmxp004503	655.18	331.06	654.18	C29H34O17	[M+H]+	Tricin-5,7-O-diglucoside*	Flavonoids	Flavones	-	1	677471	747300	777636	731085	760727	682673	582625	480447	529024	709417	839864	845142	648868	663693	634146	717583	677508	639099	747695	695491	685012	-	-
HJN088	431.12	125.03	432.127	C18H24O12	[M-H]-	Licoagroside B	Others	Ketone compounds	-	3	143372	167266	180969	293525	318056	305480	952364	1.18426e+06	905620	588815	585823	580529	3.83545e+06	4.19327e+06	4.03843e+06	3.56749e+06	3.62066e+06	4.17301e+06	1.69272e+06	1.56424e+06	1.55801e+06	-	-
MWS1840	102.13	58.07	101.12	C6H15N	[M+H]+	Triethylamine	Alkaloids	Alkaloids	121-44-8	2	301776	290986	269793	237645	236895	221662	1.50755e+06	1.57732e+06	1.45822e+06	1.52629e+06	1.38732e+06	1.48772e+06	907827	862739	844542	1.17404e+06	1.22988e+06	1.10709e+06	945853	900540	860171	C14691	-
Lmqp000329	296.07	104.11	295.057	C8H14N3O7P	[M+H]+	5-Aminoimidazole ribonucleotide	Nucleotides and derivatives	Nucleotides and derivatives	25635-88-5	1	1.4964e+07	1.5352e+07	1.51432e+07	1.3685e+07	1.32247e+07	1.35044e+07	7.46193e+06	7.11326e+06	7.19929e+06	1.07512e+07	1.08254e+07	9.05325e+06	1.12591e+07	9.99774e+06	9.81143e+06	1.01801e+07	9.58625e+06	1.01771e+07	1.02311e+07	1.03614e+07	9.47712e+06	-	-
Hmjp002999	625.18	317.06	624.169	C28H32O16	[M+H]+	Isorhamnetin-3-O-rutinoside (Narcissin)*	Flavonoids	Flavonols	604-80-8	3	217361	211884	303488	205285	299818	274798	117828	146954	148927	282106	239454	206535	143281	132992	87420.3	133077	163914	125879	196563	180178	195333	-	-
mws0668	283.07	151.03	284.076	C10H12N4O6	[M-H]-	Xanthosine	Nucleotides and derivatives	Nucleotides and derivatives	146-80-5	1	1.76724e+06	1.66569e+06	1.83714e+06	3.2052e+06	3.52254e+06	3.31837e+06	3.85425e+06	4.30428e+06	4.31065e+06	3.07167e+06	3.02114e+06	3.20372e+06	2.77905e+06	2.77088e+06	2.5151e+06	2.16286e+06	2.39213e+06	2.50953e+06	2.62803e+06	2.78538e+06	2.89136e+06	C01762	ko00230,ko00232,ko01100,ko01110,ko01232,ko02010
Lmbp000123	164.07	56.05	163.067	C6H13NO2S	[M+H]+	L-Homomethionine	Amino acids and derivatives	Amino acids and derivatives	25148-30-5	2	2.54656e+06	2.44104e+06	2.70614e+06	2.49286e+06	2.52563e+06	2.39523e+06	3.36107e+06	1.09014e+06	3.52876e+06	2.25577e+06	2.30561e+06	2.39927e+06	5.14601e+06	5.16168e+06	5.03021e+06	4.2608e+06	4.34897e+06	4.32088e+06	2.88709e+06	3.06627e+06	3.17621e+06	C17213	ko00966,ko01110,ko01210
pmp001073	168.1	150.09	167.095	C9H13NO2	[M+H]+	Synephrine; 4-[1-Hydroxy-2-(methylamino)ethyl]phenol	Alkaloids	Phenolamine	94-07-5	2	4.15171e+06	3.01337e+06	1.19921e+06	908530	626319	922358	646662	668413	678952	1.10405e+06	1.16571e+06	1.22407e+06	947062	1.06902e+06	1.25537e+06	1.32945e+06	1.15737e+06	1.30646e+06	1.13547e+06	1.23685e+06	1.14405e+06	C04548	-
pme0278	191.1	128.07	190.095	C7H14N2O4	[M+H]+	2,6-Diaminooimelic acid	Organic acids	Organic acids	583-93-7	1	130140	131568	160353	184582	131405	117818	93158.9	115299	110883	63649.7	74674	72586.8	49213.7	74540.7	82881.7	82848.1	96111.8	72129.5	101107	110281	102181	C00666	ko00300,ko00470,ko01100,ko01110,ko01230
Lmhn003801	531.12	337.06	532.122	C25H24O13	[M-H]-	Feruloylsinapoyltartaric acid	Phenolic acids	Phenolic acids	-	1	32827.3	27251.6	33469.6	29575.2	24734.5	27332.9	22914.1	31710.9	25097.5	24732.5	24018.9	34401	315875	323940	296960	333515	364309	372963	175500	183391	166517	-	-
Zaxn007436	285.22	285.22	286.23	C20H30O	[M-H]-	Pimaradienone*	Terpenoids	Ditepenoids	-	3	647229	764255	743367	735102	765535	718438	825754	688659	653725	646815	813076	802273	842717	831927	802406	767875	851167	803579	671178	687403	736049	-	-
pmb3039	703.13	329.2	704.138	C35H28O16	[M-H]-	Tricin-4'-O-oxalic acid-7-O-(p-coumaroyl)shikimic acid	Flavonoids	Flavones	-	3	34759.4	35087	34195	35964.1	47278.7	37478.2	42260.2	37564.2	41503.4	80396.6	73600.1	73907.6	366941	226134	266861	245739	287745	225547	129334	135375	122866	-	-
mws4176	237.12	120.09	236.116	C12H16N2O3	[M+H]+	L-Alanyl-L-Phenylalanine	Amino acids and derivatives	Amino acids and derivatives	3061-90-3	1	1.48139e+06	1.72592e+06	1.64755e+06	988545	1.05478e+06	1.02487e+06	2.5798e+06	2.77468e+06	2.70075e+06	2.12958e+06	2.06377e+06	2.21599e+06	685588	860519	771486	828456	835208	977233	1.63143e+06	1.4828e+06	1.53742e+06	-	-
mws0147	117.06	59.01	118.063	C5H10O3	[M-H]-	β-Hydroxyisovaleric acid	Organic acids	Organic acids	625-08-1	1	129828	128271	148602	183195	190786	203256	1.24343e+06	1.38013e+06	1.35183e+06	571912	551078	586575	2.27996e+07	2.54045e+07	2.47506e+07	1.76469e+07	1.7354e+07	1.72761e+07	7.77496e+06	8.28563e+06	7.53946e+06	C20827	ko00280,ko01100
pmn001606	309.28	309.28	310.287	C20H38O2	[M-H]-	Eicosenoic acid	Lipids	Free fatty acids	26764-41-0	1	1.08316e+07	1.1201e+07	1.07823e+07	8.75972e+06	9.31054e+06	8.8624e+06	1.319e+07	1.22534e+07	1.39325e+07	1.13618e+07	1.05033e+07	1.07234e+07	8.43446e+06	7.66631e+06	8.30533e+06	9.54779e+06	8.45513e+06	1.06093e+07	8.92261e+06	9.44671e+06	9.83228e+06	C16526	ko01040
pmd0132	496.34	184.07	495.332	C24H50NO7P	[M+H]+	LysoPC 16:0(2n isomer)	Lipids	LPC	-	1	1.35945e+06	1.29277e+06	1.29506e+06	1.53598e+06	1.45402e+06	1.36858e+06	5.30324e+06	5.05365e+06	5.01256e+06	2.09981e+06	1.97728e+06	1.96068e+06	1.70172e+06	1.77621e+06	2.0209e+06	1.28696e+06	1.33168e+06	1.22159e+06	2.59182e+06	2.48697e+06	2.35163e+06	-	-
Wccp009594	293.21	219.17	292.204	C18H28O3	[M+H]+	Etherolenic acid	Others	Others	-	3	47508.1	58255.3	35972.3	31349.3	41056.6	48989.2	1.92934e+06	1.92628e+06	2.02602e+06	132428	125979	120892	35057.4	37411.5	28787.8	11465.3	23261.1	15371.9	435725	441905	403199	-	-
pme1002	138.09	103.05	137.084	C8H11NO	[M+H]+	L-Tyramine	Alkaloids	Alkaloids	51-67-2	1	7.28487e+06	6.2826e+06	7.5287e+06	7.54106e+06	7.24905e+06	7.771e+06	5.45038e+06	5.14312e+06	5.45657e+06	8.41034e+06	9.18716e+06	9.50537e+06	1.19276e+07	1.14021e+07	1.2888e+07	1.28767e+07	1.27293e+07	1.33452e+07	9.05108e+06	8.65351e+06	8.20958e+06	C00483	ko00350,ko00950,ko01100,ko01110,ko01240
Zmyn000230	147.03	57.03	148.037	C5H8O5	[M-H]-	2-Dehydro-3-deoxy-L-arabinonate*	Others	Saccharides	-	3	645353	613795	612025	537632	484394	538754	1.91128e+06	1.94163e+06	1.93103e+06	1.06249e+06	1.11732e+06	1.0172e+06	4.73985e+06	4.91352e+06	4.4601e+06	3.5012e+06	3.49962e+06	3.81159e+06	2.15272e+06	2.2051e+06	2.00531e+06	C00684	ko00053,ko01100
Wcfn008271	239.03	223.02	240.042	C14H8O4	[M-H]-	Danthron; 1,8-Dihydroxyanthraquinone	Quinones	Anthraquinone	117-10-2	2	3.25764e+07	3.46438e+07	3.43788e+07	3.77792e+07	3.76515e+07	3.7294e+07	2.32746e+07	2.4618e+07	2.46361e+07	3.30972e+07	3.06926e+07	3.43949e+07	3.19773e+07	3.18438e+07	2.71726e+07	2.72183e+07	2.58038e+07	29154393	2.16302e+07	2.26798e+07	2.38521e+07	C10312	-
Rfmb318	144.1	84.08	144.102	C7H14NO2+	[M]+	D-Proline betaine	Amino acids and derivatives	Amino acids and derivatives	1195-94-4	3	56256.8	54625.2	70350.4	58051.7	65019.4	67685.7	150376	80836.8	79524.8	73329.3	69241.1	68217.8	148328	133914	151004	104287	75416.8	120567	67419.6	61514	66576.5	C21514	-
Jmwn002620	341.086	161.02	342.095	C15H18O9	[M-H]-	Vanillic Acid-4-O-Glucuronide*	Phenolic acids	Phenolic acids	-	2	6941.54	69771.3	191363	144427	159485	151856	441977	399342	425173	282737	290462	286626	217206	231429	369480	296335	209838	208896	411935	410749	447393	-	-
Lmmp002463	625.18	317.07	624.169	C28H32O16	[M+H]+	Sexangularetin-3-O-glucoside-7-O-rhamnoside*	Flavonoids	Flavonols	-	3	278832	292175	215822	250580	253392	212736	153807	147579	149553	247282	224652	207564	42446.1	94242.2	88492.6	176555	121853	165052	146293	145103	133667	-	-
Lchp000340	364.32	305.25	363.314	C23H41NO2	[M+H]+	Terminaline	Alkaloids	Steroid alkaloids	15112-49-9	3	54719.2	45952.9	44746.4	55641.1	40606.9	50386.8	1.14474e+07	1.17945e+07	1.14079e+07	149332	156847	155190	157507	183772	176491	70340.1	61846.7	57325.4	2.36655e+06	2.21398e+06	2.15176e+06	C10825	-
MW0158490	579.21	339.12	520.192	C22H28N6O9	[M+CH3COO]-	Tyr-His-Ser-Asp	Amino acids and derivatives	Amino acids and derivatives	-	3	134490	123018	137770	150195	143415	149260	99085.4	111168	113580	170818	185593	212584	99867.6	115950	83405.6	191761	171248	155982	133166	130120	142900	-	-
MW0108826	261.14	86.1	260.137	C11H20N2O5	[M+H]+	h-gamma-Glu-leu-oh	Amino acids and derivatives	Amino acids and derivatives	-	3	258894	255733	272880	318106	297410	300694	3.58322e+06	3.73641e+06	3.58972e+06	464165	491981	499880	143305	135642	150183	179793	154986	156552	938289	863912	861011	-	-
MWSmce331	102.054	56.0498	101.048	C4H7NO2	[M+H]+	Azetidine-2-carboxylic acid*	Alkaloids	Alkaloids	2517-04-6	1	2.4673e+06	2.34978e+06	2.36372e+06	2.19951e+06	2.14865e+06	2.24366e+06	1.279e+06	1.30821e+06	1.41417e+06	1.61428e+06	637261	1.74832e+06	1.79917e+06	1.57358e+06	1.94792e+06	2.02647e+06	2.07225e+06	2.04892e+06	1.98377e+06	1.82192e+06	1.82241e+06	C08267	-
mws0192	117.02	73.03	118.027	C4H6O4	[M-H]-	Succinic acid*	Organic acids	Organic acids	110-15-6	2	5.90512e+07	5.45805e+07	5.49514e+07	4.63079e+07	4.78468e+07	2.55593e+07	6.38707e+07	6.89896e+07	4.17605e+07	2.30104e+07	5.79538e+07	5.53108e+07	1.43546e+07	2.78303e+07	2.5589e+07	2.85332e+07	1.71697e+07	2.92948e+07	4.25994e+07	4.67692e+07	4.61778e+07	C00042	ko00020,ko00190,ko00250,ko00310,ko00350,ko00360,ko00620,ko00630,ko00640,ko00650,ko00760,ko00920,ko01100,ko01110,ko01200
MW0155501	451.16	389.15	450.143	C24H22N2O7	[M+H]+	Phe-TyrMe-OH	Amino acids and derivatives	Amino acids and derivatives	-	3	275983	267271	319367	279533	287161	283400	495067	502065	426098	324207	336181	313436	291597	248533	265910	215866	284435	287191	401571	366727	371163	-	-
Lmdp004892	535.11	287.05	534.101	C24H22O14	[M+H]+	Kaempferol-3-O-(6''-malonyl)galactoside*	Flavonoids	Flavonols	-	1	4.21108e+06	3.02877e+06	3.43576e+06	3.10645e+06	3.52983e+06	3.22299e+06	2.15548e+06	1.78055e+06	1.51127e+06	3.38622e+06	3.27539e+06	3.55876e+06	1.00148e+06	766017	889139	1.49874e+06	732510	763309	2.36831e+06	2.58172e+06	2.37276e+06	-	-
pmb2591	245.09	203.08	246.1	C13H14N2O3	[M-H]-	N-Acetyl-L-Tryptophan	Amino acids and derivatives	Amino acids and derivatives	1218-34-4	2	59253.8	47380	62548.2	69247.5	86670.4	99518.3	211971	171685	180212	452577	118695	101046	206972	212376	198591	150676	171897	141563	138881	153326	144518	-	-
Lmhp008337	426.26	285.24	425.254	C19H40NO7P	[M+H]+	LysoPE 14:0(2n isomer)	Lipids	LPE	-	1	84620.2	65410.2	78198.3	89822	78644.6	86108.1	137148	156011	117611	154320	123067	132349	176590	142853	193778	169060	140859	140457	143988	138752	130334	-	-
mws0064	287.06	135.05	288.063	C15H12O6	[M-H]-	Eriodictyol (5,7,3',4'-Tetrahydroxyflavanone)*	Flavonoids	Flavanones	552-58-9	3	6209.06	12702.7	16352.8	10481.4	10869.6	13240.9	32204	26195.5	17245.5	44835.1	47717.2	45401.7	6731.42	5444.93	11580.2	9016.05	6282.63	8826.47	24824.9	23572.8	26059	C05631	ko00941,ko01100,ko01110
Lsjp211206	193.16	133.1	192.151	C13H20O	[M+H]+	β-ionone	Others	Others	-	1	646112	542077	607313	518441	512984	532586	591519	571137	535046	500858	585244	479555	583119	544414	460129	567871	536103	780635	673176	635802	609340	-	-
Lmsp004749	655.19	347.08	654.18	C29H34O17	[M+H]+	Syringetin-3-O-rutinoside	Flavonoids	Flavonols	53430-50-5	3	83076	126180	131550	133532	117610	120409	43489.1	69841.4	68572.8	215035	139719	106578	69243.7	113831	46371.5	58391.7	58774	48639.7	99078.7	97389.6	90063.5	-	-
Lmhn002321	461.07	167.04	462.08	C21H18O12	[M-H]-	Vnilloylcaffeoyltartaric acid	Phenolic acids	Phenolic acids	-	3	51572.9	50238.5	60749.9	63580.9	64380.1	70795.2	43836.9	47905.1	36254.5	66796.1	82345	72109.7	94009	53479	89362.4	77832.2	88053.5	111052	64516.7	64255.2	58921.8	-	-
Wasn005803	491.12	315.07	492.127	C23H24O12	[M-H]-	Protocatechuic acid 4-O-(6''-O-Feruloyl)Glucoside	Phenolic acids	Phenolic acids	-	1	4.4078e+06	4.46907e+06	4.01392e+06	3.80182e+06	4.02202e+06	3.80175e+06	2.54787e+06	2.65586e+06	2.66455e+06	3.30665e+06	3.2717e+06	3.10839e+06	1.18686e+06	1.2594e+06	1.25718e+06	2.31593e+06	2.29733e+06	2.19125e+06	2.91589e+06	2.63642e+06	2.76008e+06	-	-
Zmhn001036	433.11	271.06	434.121	C21H22O10	[M-H]-	Choerospondin*	Flavonoids	Flavanones	81202-36-0	3	1.81011e+06	1.69839e+06	1.68321e+06	1.14466e+06	1.3858e+06	1.32175e+06	1.52387e+06	1.47016e+06	1.35075e+06	1.99159e+06	2.10697e+06	1.96554e+06	4.535e+06	4.34512e+06	4.45455e+06	3.80432e+06	2.905e+06	3.34591e+06	2.44963e+06	2.56138e+06	2.31473e+06	-	-
MW0146305	537.22	393.18	538.227	C24H34N4O10	[M-H]-	Asp-Tyr-Ile-Glu	Amino acids and derivatives	Amino acids and derivatives	-	3	1.08989e+06	998631	1.15877e+06	1.0927e+06	1.02724e+06	920206	1.29871e+06	1.3046e+06	1.48486e+06	612996	769331	682648	1.63783e+06	1.62631e+06	1.82813e+06	1.36803e+06	1.70382e+06	1.61497e+06	1.24992e+06	1.32361e+06	1.38334e+06	-	-
Zmjp003291	595.17	433.12	594.159	C27H30O15	[M+H]+	Vitexin-2''-O-galactoside	Flavonoids	Flavones	-	1	2.60427e+06	2.53189e+06	2.65084e+06	2.48604e+06	2.52968e+06	2.57018e+06	1.71756e+06	1.91275e+06	1.75916e+06	2.03037e+06	1.90468e+06	2.31999e+06	1.83655e+06	1.79039e+06	1.87201e+06	2.05502e+06	1.94536e+06	1.95697e+06	2.32376e+06	2.14349e+06	2.1206e+06	-	-
MWS2056	115.08	69.07	114.068	C6H10O2	[M+H]+	Delta-Hexalactone	Others	Lactones	823-22-3	3	725218	704997	759472	911832	714658	886446	489683	688667	678335	675398	702426	756760	563750	561182	397131	621272	645613	656668	466996	456028	423276	-	-
MWS1882	132.03	88.0403	133.037	C4H7NO4	[M-H]-	Iminodiacetic acid*	Organic acids	Organic acids	142-73-4	1	515941	488335	471142	970868	1.1018e+06	905258	379485	372454	365628	856277	762843	852392	466038	419031	495477	649005	657468	642859	553355	557555	508177	C19911	-
MWS04447	130.09	70.07	129.079	C6H11NO2	[M+H]+	Homoproline	Amino acids and derivatives	Amino acids and derivatives	56879-46-0	2	1.50592e+06	2.21999e+06	2.22676e+06	1.64117e+06	2.46245e+06	2.31714e+06	3.20517e+06	3.06063e+06	3.16913e+06	1.66923e+06	1.68531e+06	1.63326e+06	2.02366e+06	2.04438e+06	2.05504e+06	2.24096e+06	2.2086e+06	2.32385e+06	2.39588e+06	2.22459e+06	2.17688e+06	-	-
pmd0146	548.37	184.07	547.364	C28H54NO7P	[M+H]+	LysoPC 20:2(2n isomer)	Lipids	LPC	-	3	199840	173195	182437	159077	150197	139566	78458.2	75035.9	70408.5	129904	109692	113343	21258.8	20353.9	18048.6	27803.6	26811.8	32224.8	99350.3	101216	91803.3	-	-
Zjyp110109	181.12	121.1	180.115	C11H16O2	[M+H]+	oxyphyllone F	Terpenoids	Sesquiterpenoids	-	3	1.20113e+06	1.11284e+06	1.23645e+06	1.11143e+06	1.18425e+06	1.25642e+06	2.04208e+07	2.03698e+07	2.14019e+07	2.64677e+06	2.53373e+06	2.77407e+06	756055	730124	737811	739082	719229	780340	4.25741e+06	4.62745e+06	4.68426e+06	-	-
Lmrj001341	185.09	70.06	184.085	C8H12N2O3	[M+H]+	Cyclo(Ser-Pro)	Amino acids and derivatives	Amino acids and derivatives	-	3	47662.8	82787.3	58190.2	91796.9	81630.8	86578	129598	120655	146457	74442.5	92816.8	85971.6	173580	177109	180875	138849	166817	142575	118357	128669	130251	-	-
Zmxn110201	331.1	108.02	332.111	C14H20O9	[M-H]-	2,6-Dimethoxy-4-hydroxyphenol-1-O-ß-D-glucopyranoside	Others	Others	-	3	77026.7	75185.2	71574.5	75760.9	82590.2	86732.1	37280.9	36391.1	43699.9	75256.2	87494.6	13958.9	106486	76353	84788.2	75938.6	35406.9	90641	63584.4	58538.2	57987.7	-	-
mws0126	524.37	184.07	523.364	C26H54NO7P	[M+H]+	LysoPC 18:0	Lipids	LPC	19420-57-6	1	488993	587419	626560	754362	801050	855544	5.85512e+06	5.3874e+06	5.07097e+06	1.47539e+06	1.75285e+06	1.66237e+06	1.72975e+06	1.77682e+06	1.82257e+06	1.41842e+06	1.49745e+06	1.38571e+06	1.8311e+06	1.83783e+06	1.67558e+06	-	-
zjzp121605	233.15	187.15	232.146	C15H20O2	[M+H]+	(1S,4R)-7-hydroxycalamenen-3-one	Terpenoids	Sesquiterpenoids	-	1	280534	218607	214378	296663	187356	170005	139647	155702	113259	274049	138682	188878	160243	155212	149785	189956	192639	124611	217319	215934	197830	-	-
Zbdn001947	301.09	123.01	302.1	C13H18O8	[M-H]-	Isotachioside*	Phenolic acids	Phenolic acids	31427-08-4	1	3.11931e+06	3.39533e+06	3.56185e+06	3.01042e+06	2.99245e+06	3.00022e+06	1.59304e+06	1.59077e+06	1.60105e+06	3.09469e+06	3.15965e+06	3.19859e+06	4.33745e+06	4.10441e+06	4.09912e+06	3.78896e+06	3.67477e+06	3.97407e+06	2.82802e+06	3.04397e+06	3.12947e+06	-	-
pme2268	138.06	94.07	137.048	C7H7NO2	[M+H]+	Trigonelline	Alkaloids	Pyridine alkaloids	535-83-1	1	2.59786e+07	2.47806e+07	2.415e+07	2.44349e+07	2.14902e+07	2.43601e+07	7.06022e+06	8.45324e+06	8.2348e+06	1.16638e+07	1.02242e+07	1.05401e+07	9.70917e+06	9.44523e+06	9.58233e+06	1.04131e+07	1.17083e+07	1.24995e+07	1.60909e+07	1.51656e+07	1.45157e+07	C01004	ko00760
mws0256	118.09	72.08	117.079	C5H11NO2	[M+H]+	L-Valine	Amino acids and derivatives	Amino acids and derivatives	72-18-4	1	735778	716487	645160	1.01288e+06	976951	1.00467e+06	2.69528e+06	2.9623e+06	2.83028e+06	1.0786e+06	1.01256e+06	1.15826e+06	3.01826e+06	2.99644e+06	2.93006e+06	2.6751e+06	2.64277e+06	2.87049e+06	2.15183e+06	1.9531e+06	1.99083e+06	C00183	ko00280,ko00290,ko00460,ko00770,ko00966,ko00970,ko01100,ko01110,ko01210,ko01230,ko01240,ko02010
mws0467	165.06	119.05	166.063	C9H10O3	[M-H]-	3-(4-Hydroxyphenyl)-propionic acid*	Phenolic acids	Phenolic acids	501-97-3	1	115463	81028	95486.3	93870.2	116458	89267.2	49929.6	52884.9	94870.7	126466	117458	118688	124042	144548	151731	106055	98272.5	115312	136561	123122	129129	C01744	-
mws0091	463.09	300.03	464.096	C21H20O12	[M-H]-	Quercetin-3-O-glucoside (Isoquercitrin)*	Flavonoids	Flavonols	482-35-9	3	107901	243970	261213	252136	286703	247833	183327	143884	146138	309457	343789	300062	130753	111270	138101	119500	78361.8	102553	207585	187092	198884	C05623	ko00944,ko01100,ko01110
mws0704	140.01	78.96	141.019	C2H8NO4P	[M-H]-	O-Phosphorylethanolamine	Alkaloids	Alkaloids	1071-23-4	3	91530.7	80225.6	82004.1	140911	130404	132980	145152	148775	65807	126131	127467	130577	344325	478242	404092	383880	425105	437380	170826	189310	177897	C00346	ko00563,ko00564,ko00600,ko01100
MW0109634	191.08	111.01	192.075	C6H12N2O5	[M-H]-	Ser-Ser	Amino acids and derivatives	Amino acids and derivatives	6620-95-7	3	4.87716e+06	4.93927e+06	4.5094e+06	5.59082e+06	5.23344e+06	5.71433e+06	1.92326e+07	1.70274e+07	1.77387e+07	9.47964e+06	1.05856e+07	1.0691e+07	4.01614e+07	3.92897e+07	3.91225e+07	2.93865e+07	2.96468e+07	3.03741e+07	1.69736e+07	1.87923e+07	1.75864e+07	-	-
Zmyn004714	297.24	183.14	298.251	C18H34O3	[M-H]-	Ricinoleic acid	Lipids	Free fatty acids	141-22-0	1	131701	137365	138748	135572	128178	125629	271238	265981	295706	164062	164014	177739	127369	125927	128734	135845	129694	125886	174032	157409	170191	C08365	-
pme2380	145.01	101.02	146.022	C5H6O5	[M-H]-	α-Ketoglutaric acid	Organic acids	Organic acids	328-50-7	3	2.6667e+06	2.47696e+06	2.62597e+06	2.68382e+06	2.77296e+06	2.6722e+06	1.07114e+06	1.28341e+06	1.09557e+06	2.03886e+06	1.87366e+06	2.04592e+06	815558	855017	856732	1.35738e+06	1.60609e+06	1.33587e+06	1.53751e+06	1.60289e+06	1.44441e+06	C00026	ko00020,ko00040,ko00053,ko00220,ko00250,ko00300,ko00310,ko00340,ko00430,ko00470,ko00630,ko00650,ko00660,ko01100,ko01110,ko01200,ko01210,ko01230,ko01240
mws2523	421.08	241.01	422.082	C12H23O14P	[M-H]-	Trehalose 6-phosphate	Others	Saccharides	4484-88-2	1	13923.5	6716.92	9084.43	10672.1	5731.85	8499.55	48576.6	90313.8	56904.5	71177.3	69633.1	80048.2	39095.8	37535.5	34751.8	18569.4	26286.5	15607.1	71584.7	79083.5	73502.5	C00689	ko00500,ko01100,ko01110
pmb0197	298.11	166.07	297.107	C11H15N5O5	[M+H]+	N7-Methylguanosine	Nucleotides and derivatives	Nucleotides and derivatives	20244-86-4	3	270173	297197	293627	240378	242036	208258	3.87114e+06	4.27117e+06	3.56214e+06	409892	468446	431645	179764	131916	143575	161464	170588	159605	997094	900907	930197	C20674	-
Hmqp005455	297.24	81.07	296.235	C18H32O3	[M+H]+	15(R)-Hydroxylinoleic Acid*	Lipids	Free fatty acids	177931-23-6	3	18668	24899	19412.5	28526.9	19728.8	11041	230890	188251	202392	33901.4	47267.1	52224.7	17089.5	17456.4	12253.5	17342.7	10784.3	23499.8	62713.1	58338.9	56713.1	-	-
Hmqp005411	297.243	81.07	296.234	C18H32O3	[M+H]+	9-Oxo-12Z-Octadecenoic acid*	Lipids	Free fatty acids	112543-32-5	3	18668	24899	19412.5	28526.9	19728.8	11041	230890	188251	202392	33901.4	47267.1	52224.7	17089.5	17456.4	12253.5	17342.7	10784.3	23499.8	62713.1	58338.9	56713.1	-	-
pme1419	164.07	104.07	163.067	C6H13NO2S	[M+H]+	L-Methionine methyl ester	Amino acids and derivatives	Amino acids and derivatives	10332-17-9	3	122871	130730	141526	132870	175726	144381	105540	120180	100685	153670	164877	148057	173729	189496	203991	167692	147654	155401	127347	141433	134736	-	-
MWStz294	337.15	177.05	336.147	C20H20N2O3	[M+H]+	N-Feruloyltryptamine	Alkaloids	Plumerane	53905-13-8	1	5073.2	7481.01	16678.9	47729	47089.7	24076	485435	620228	549259	263453	266565	286083	1.39851e+06	1.47686e+06	1.37967e+06	1.46282e+06	1.22076e+06	1.325e+06	649425	647869	591512	-	-
MW0012703	319.23	301.22	318.219	C20H30O3	[M+H]+	18-HEPE	Lipids	Free fatty acids	141110-17-0	3	752133	701975	833265	6.27541e+06	6.91668e+06	6.5726e+06	1.71148e+06	1.82629e+06	1.87845e+06	6.43045e+06	5.60523e+06	6.25612e+06	2.84632e+06	2.21402e+06	2.55289e+06	2.82273e+06	2.79424e+06	3.09804e+06	3.31472e+06	3.21979e+06	2.991e+06	-	-
Zmxp004480	625.18	301.07	624.169	C28H32O16	[M+H]+	Chrysoeriol-7-O-gentiobioside	Flavonoids	Flavones	-	1	1.9527e+07	38760175	2.48604e+07	2.94709e+07	3.18058e+07	3.20454e+07	1.5774e+07	1.57799e+07	1.68714e+07	2.89069e+07	3.12017e+07	3.24098e+07	1.79236e+07	1.86098e+07	1.83048e+07	2.42967e+07	2.52316e+07	2.22366e+07	2.54015e+07	2.33094e+07	2.31505e+07	-	-
Lamp000484	116.07	70.06	115.063	C5H9NO2	[M+H]+	4-Methylazetidine-2-Carboxylic acid*	Organic acids	Organic acids	1779725-63-1	1	319567	313259	312449	479333	441964	415707	7.82674e+06	8.49212e+06	7.57011e+06	1.93416e+06	1.44026e+06	1.73623e+06	2.06323e+07	2.07558e+07	2.09605e+07	8.96295e+06	9.44577e+06	9.78292e+06	9.50292e+06	9.03449e+06	8.55505e+06	-	-
Lmgn000242	177.04	113.02	178.048	C6H10O6	[M-H]-	4,5,6-Trihydroxy-2-oxohexanoic acid	Organic acids	Organic acids	56742-44-0	1	478828	535398	438178	549422	452750	436963	446106	438777	400752	483804	445879	514448	414589	415764	354419	397629	423348	406852	411061	444507	402903	C01216	ko00052,ko01100
pme3968	166.07	149.05	165.065	C6H7N5O	[M+H]+	7-Methylguanine	Nucleotides and derivatives	Nucleotides and derivatives	578-76-7	3	94995.1	109975	86127.1	91727.7	70798.5	74124.1	262341	216068	239004	109738	93566.7	99015.6	95141.1	134310	104875	110715	132026	125780	138525	140029	152323	C02242	-
MWS4309	262.12	188.07	261.111	C13H15N3O3	[M+H]+	Glycyl-tryptophan	Amino acids and derivatives	Amino acids and derivatives	2390-74-1	3	125242	93006.9	127119	153965	169198	123720	157677	129674	132093	100525	121710	118809	156444	120806	98645.2	65220.1	113504	102255	137848	125389	126590	-	-
mws1587	132.1	86.1	131.095	C6H13NO2	[M+H]+	L-Norleucine	Amino acids and derivatives	Amino acids and derivatives	327-57-1	1	1.59884e+06	1.56537e+06	1.72449e+06	3.04721e+06	2.79417e+06	2.88133e+06	7.61325e+06	7.33715e+06	8.02951e+06	2.58653e+06	2.75272e+06	2.86804e+06	5.56989e+06	5.72506e+06	5.44754e+06	5.08792e+06	5.04601e+06	5.19504e+06	4.5546e+06	4.10615e+06	4.25466e+06	C01933	-
Zamn00402	179.06	59.01	180.063	C6H12O6	[M-H]-	sorbose*	Others	Saccharides	-	1	861686	779702	812370	767181	808460	760372	965872	991773	1.01411e+06	1.23164e+06	1.23738e+06	1.29558e+06	2.86626e+06	2.77097e+06	3.30574e+06	2.94445e+06	2.56558e+06	2.98588e+06	1.08183e+06	1.1821e+06	1.0774e+06	-	-
MWSHC20102	197.08	151.04	196.074	C10H12O4	[M+H]+	3-Hydroxy-1-(4-Hydroxy-3-Methoxyphenyl)Propan-1-One	Phenolic acids	Phenolic acids	2196-18-1	2	647880	643739	600552	713707	563376	672906	479212	567501	578270	695726	753711	702545	5.87228e+06	6.12753e+06	7.15761e+06	5.54022e+06	5.56958e+06	5.66794e+06	2.79151e+06	2511759	2.69069e+06	-	-
Lmhp009769	466.29	325.27	465.286	C22H44NO7P	[M+H]+	LysoPE 17:1	Lipids	LPE	-	3	31709.1	17850.1	22129.9	24822.2	18274.4	21802.6	27217.5	26293.8	25538.1	36692.4	34749	26324.2	70821	64693.4	43834.5	39648.9	62525.8	58877.1	43271.7	40604	38953.4	-	-
Qmjp080408	351.25	259.2	350.246	C21H34O4	[M+H]+	15-Hydroxysessilifol F	Terpenoids	Sesquiterpenoids	-	3	76188.4	65301.9	17445.2	68402.8	66392.2	89508.7	3.16187e+06	3.45974e+06	3.31222e+06	203549	211427	230212	284247	236840	107781	139422	141371	133671	862249	846694	779051	-	-
mws1375	304.15	185.09	303.143	C12H21N3O6	[M+H]+	Nicotianamine	Alkaloids	Alkaloids	34441-14-0	3	1.19443e+06	1.22417e+06	1.24575e+06	1.21801e+06	1.24903e+06	1.42644e+06	2.16353e+06	2.11126e+06	1.91818e+06	1.73253e+06	1.62617e+06	1.66509e+06	2.91629e+06	2.85988e+06	2.84356e+06	2.38981e+06	2.73179e+06	2.58396e+06	1.8765e+06	1.77266e+06	1.687e+06	C05324	ko00270,ko00999,ko01100,ko01110
MWSHC20189	357.13	151.04	358.142	C20H22O6	[M-H]-	Epipinoresinol*	Lignans and Coumarins	Lignans	24404-50-0	3	35780.3	29041.1	51453.3	42277.6	46210.7	48737.4	28484.1	36628.2	33158.5	82514.7	61172.2	71587.2	228683	201620	215387	196076	187632	185292	93851	96852.1	104141	-	-
pmb2643	225.19	207.18	226.193	C14H26O2	[M-H]-	Myristoleic acid	Lipids	Free fatty acids	544-64-9	1	56390.2	69276.5	71934.2	91914.6	100572	96160.1	96419.4	95561.4	84270.4	86034	112748	109803	97749.3	94220.1	90562.4	92876.8	80243	80107.3	86552.9	92397.1	96384	C08322	-
Lmmn002164	131.035	87.0452	132.042	C5H8O4	[M-H]-	Monomethyl succinate*	Organic acids	Organic acids	3878-55-5	3	7364.28	10524	11283.5	11580.5	10411.8	6714.83	178279	189503	203919	25109.2	27375.5	25049.7	38095.3	39425.3	42923.4	25171.6	33397.8	29095.2	54648.2	59034.7	53290.6	-	-
Zmhn001926	299.08	137.02	300.084	C13H16O8	[M-H]-	1-O-Salicyloyl-β-D-glucose*	Phenolic acids	Phenolic acids	60517-74-0	1	1.84042e+06	1.73414e+06	1.91106e+06	3.55968e+06	4.16317e+06	3.98179e+06	3.13994e+06	2.91096e+06	3.14768e+06	3.40621e+06	3.47594e+06	3.54832e+06	5.73956e+06	6.13058e+06	5.8288e+06	5.7492e+06	6.31792e+06	6.91002e+06	3.93641e+06	3.85671e+06	4.26624e+06	-	-
mws1068	285.04	151	286.048	C15H10O6	[M-H]-	Kaempferol (3,5,7,4'-Tetrahydroxyflavone)	Flavonoids	Flavonols	520-18-3	2	12871.1	10629.3	9477.19	9636.7	13357.5	13884.3	10814.6	9755.55	8933.05	17048.6	23353	16910.9	57378.3	62406.2	56710.5	44472.2	48406	47786	19872.8	21948.8	20192.2	C05903	ko00941,ko00944,ko01100,ko01110
pmb0496	307.18	177.05	306.169	C15H22N4O3	[M+H]+	N-Feruloylagmatine	Alkaloids	Phenolamine	-	1	1.81832e+06	1.91484e+06	2.13423e+06	2.74549e+06	2.77391e+06	2.90513e+06	2.03682e+06	2.19991e+06	2.0586e+06	2.00487e+06	1.81107e+06	1.93139e+06	504142	490714	526043	710915	769534	729644	1.74012e+06	1.77843e+06	1.6028e+06	C18325	ko00330,ko01100
MWS3036	147.03	85.03	148.037	C5H8O5	[M-H]-	3-Hydroxyglutaric acid*	Organic acids	Organic acids	638-18-6	3	1.39711e+06	1.5688e+06	1.45175e+06	1.04942e+06	1.00441e+06	1.08417e+06	1.4526e+06	1.38384e+06	1.44223e+06	852828	898385	913815	997851	929115	252081	1.05463e+06	1.13954e+06	2.24268e+06	1.12296e+06	1.19738e+06	1.07578e+06	-	-
Wagp002530	177.06	117.03	176.047	C10H8O3	[M+H]+	2-Methoxy-1-benzofuran-5-carbaldehyde	Others	Others	-	1	741781	892765	813875	1.82611e+06	1.79321e+06	1.97499e+06	5.64578e+06	6.00486e+06	5.69371e+06	2.34219e+06	2.3087e+06	2.34588e+06	3.0612e+06	1.82319e+06	1.98207e+06	2.63531e+06	1.73984e+06	1.47463e+06	2.58059e+06	2.86528e+06	2.66357e+06	-	-
MWSmce556	136.08	91.06	135.068	C8H9NO	[M+H]+	2'-Aminoacetophenone	Others	Ketone compounds	551-93-9	3	121146	94534.4	118605	167597	87518.2	117219	137992	141362	121387	141317	89080.8	129406	56944.9	73812.3	82513.7	79987.8	93004.7	61076.6	110929	114856	103146	-	-
Wasn000528	337.08	277.06	338.085	C12H18O11	[M-H]-	2-O-α-D-Glucopyranosyl-L-ascorbic acid	Others	Vitamin	129499-78-1	1	1.44426e+06	1.65455e+06	1.85955e+06	2.03053e+06	1.47833e+06	1.63629e+06	1.88893e+06	2.31402e+06	1.9399e+06	4.5404e+06	3.66746e+06	3.18967e+06	3.94289e+06	5.13278e+06	5.41871e+06	4.66845e+06	4.37944e+06	5.05717e+06	2.22241e+06	2.02922e+06	2.02123e+06	C18339	-
mws0133	123.06	80.05	122.048	C6H6N2O	[M+H]+	Nicotinamide	Others	Vitamin	98-92-0	3	8.79915e+06	8.16212e+06	8.26372e+06	8.81678e+06	9.51826e+06	8.60057e+06	4.03877e+06	4.66572e+06	4.43487e+06	5.90547e+06	5.81668e+06	5.70157e+06	2.41738e+06	2.21908e+06	2.20146e+06	2.76801e+06	2.77791e+06	2.78654e+06	5.29922e+06	5.78689e+06	5.24622e+06	C00153	ko00760,ko01100,ko01240
pmb0774	177.1	160.08	176.095	C10H12N2O	[M+H]+	N-Hydroxytryptamine	Alkaloids	Plumerane	-	1	5.34358e+06	6.55992e+06	8.14785e+06	3.08848e+07	3.22185e+07	3.1733e+07	8.31538e+07	8.50364e+07	8.03723e+07	4.59754e+07	4.44142e+07	5.01532e+07	3.88488e+07	3.84238e+07	4.5718e+07	2.6399e+07	1.57593e+07	2.17591e+07	3.92349e+07	4.35591e+07	4.28102e+07	C17203	ko00380,ko01100
Wasn005621	361.19	199.13	362.194	C17H30O8	[M-H]-	Glucosyl 9-hydroxy-3-methyldec-2-enoic acid	Others	Others	-	2	244061	242333	237615	240699	284989	234459	214213	207820	180408	173726	166689	203912	44905.8	49324.9	43855.5	83217.5	90807.7	96210.9	163166	146432	158494	-	-
mws1346	162.076	98	161.069	C6H11NO4	[M+H]+	DL-2-Aminoadipic acid	Alkaloids	Alkaloids	542-32-5	3	230062	204688	180783	256980	260109	220703	3.61193e+06	3.68559e+06	3.84799e+06	619377	612645	637597	2.6524e+06	2.43372e+06	1.93811e+06	2.03712e+06	2.14367e+06	2.24959e+06	1.81096e+06	1.84294e+06	1.65922e+06	C00956	ko00300,ko00310,ko01100,ko01110,ko01210,ko01230
Sazp003601	387.17	207.11	388.173	C18H28O9	[M-H]-	Tuberonic acid glucoside*	Organic acids	Organic acids	120399-24-8	2	2.17903e+06	2.26481e+06	2.14216e+06	2.04611e+06	2.1301e+06	2.21845e+06	1.99169e+06	2.03867e+06	1.90317e+06	2.18826e+06	2.31819e+06	2.27366e+06	1.92826e+06	2.0231e+06	2.07884e+06	2.3521e+06	2.02662e+06	2.1602e+06	1.94138e+06	2.16763e+06	2.03723e+06	-	-
Lmsn003297	449.11	287.06	450.116	C21H22O11	[M-H]-	3,4,2',4',6'-Pentahydroxychalcone-4'-O-glucoside	Flavonoids	Chalcones	-	2	341315	370837	374414	361305	365948	412293	37129.8	67427.4	65980.5	214543	255160	213764	86112.4	103351	86686.4	93498.5	87250.5	92235.7	168025	158897	177588	C16408	ko00941,ko01110
pme0500	503.16	323.1	504.169	C18H32O16	[M-H]-	D-Melezitose	Others	Saccharides	597-12-6	1	5777.31	12439	4620.62	6921.46	5797.13	6545.49	31559.5	25401.6	26935.5	55364.8	48446.8	34640.4	235303	266520	213311	241985	222767	213686	48827.2	54595.7	51930.6	C08243	-
Zmdn002049	451.127	289.073	452.132	C21H24O11	[M-H]-	Epicatechin-4'-O-β-D-glucopyranoside*	Flavonoids	Flavanols	-	3	116963	106324	94395.4	91002.3	74481.5	73774	73196.3	67254.7	75013.2	64218.7	78337.4	69796.3	79544.8	81983.5	85804.3	67675.3	69998.3	63785.6	94537.9	85381.5	86650	-	-
Jmwn004371	667.22	505.17	668.232	C31H40O16	[M-H]-	4-Hydroxyphenethoxy-8-O-β-D-[6-O-(4-O-β-D-glucopyranosyl)-sinapoyl]glucopyranoside	Phenolic acids	Phenolic acids	-	1	12387.3	14782.2	16637.9	8533.15	14390.5	12453.7	15779	11968.8	16522.6	14063.1	11532.8	8101.85	517862	479687	533427	240079	223123	185563	173549	155317	166965	-	-
Zmzn003953	309.2	227.2	310.214	C18H30O4	[M-H]-	13(s)-hydroperoxy-(9z,11e,15z)-octadecatrienoic acid	Lipids	Free fatty acids	67597-26-6	1	4.76977e+06	5.08357e+06	3.94819e+06	3.6972e+06	5.52478e+06	4.65731e+06	3.35473e+06	2.81231e+06	3.26675e+06	5.12214e+06	5.01962e+06	4.10668e+06	4.40544e+06	4.44893e+06	3.88301e+06	4.79751e+06	3.69202e+06	5.1053e+06	3.86725e+06	3.62535e+06	4.05608e+06	C04785	ko00592,ko01100,ko01110
MWS20169	269.05	254.02	270.053	C15H10O5	[M-H]-	2,5-dihydroxy-1-methoxy-anthraquinone	Quinones	Anthraquinone	-	3	38544.4	25643.8	19833.9	17840.1	20413.6	17123.4	394028	457949	599444	47604.6	49100.5	39934.9	27328.7	22939.4	23630.1	17695.6	32282	22510.6	125884	122339	112830	-	-
mws5045	215.17	169.16	216.173	C12H24O3	[M-H]-	12-Hydroxydodecanoic acid	Lipids	Free fatty acids	505-95-3	3	14104.9	13498.7	11359.8	19229.7	14759.5	15870.5	17360.9	14488.3	17425.5	28577.1	32255	31479.3	11169.5	11116.2	7827.14	8492.92	8016.08	7197.53	14485.9	13309.7	14829.5	C08317	-
Ymjm000148	299.11	137.02	300.121	C14H20O7	[M-H]-	Salidroside	Phenolic acids	Phenolic acids	10338-51-9	2	1.72536e+07	1.76634e+07	1.83231e+07	3.85288e+07	3.75478e+07	3.73495e+07	3.46996e+07	3.22108e+07	2.7782e+07	3.51116e+07	3.60002e+07	3.60834e+07	5.08464e+07	5.33899e+07	5.49188e+07	5.77735e+07	6.5468e+07	6.13176e+07	3.72075e+07	4.16172e+07	3.98597e+07	C06046	ko00350,ko01100
pme0181	170.092	124	169.085	C7H11N3O2	[M+H]+	3-Methyl-L-Histidine*	Amino acids and derivatives	Amino acids and derivatives	368-16-1	3	244769	316393	299249	370193	366145	407475	363219	352025	322060	418413	400766	382948	286590	400879	445270	270498	489342	531584	408462	407208	369456	C01152	ko00340,ko01100
mws0724	298.08	208.05	299.087	C10H13N5O6	[M-H]-	8-Hydroxyguanosine	Nucleotides and derivatives	Nucleotides and derivatives	3868-31-3	3	122953	98909	85376.9	72920.5	59253.4	67770.8	453115	456977	509987	85051.6	89137.6	104349	18474.8	23537.7	24237.8	31081.8	39945	32389.8	112167	116471	125207	-	-
MW0009328	390.3	130.09	391.309	C24H41NO3	[M-H]-	N-[2-(3,4-Dihydroxyphenyl)ethyl]hexadecanamide	Phenolic acids	Phenolic acids	136181-87-8	3	1218.75	1268.52	1450.49	1699.59	1404.81	1419.07	221641	237352	252851	2455.46	4022.39	3962.78	3339.71	2354.18	1773.24	1572.37	1974.21	1852.17	30051.6	33161.6	33225.2	-	-
Waln011009	578.34	279.23	579.354	C28H54NO9P	[M-H]-	2-(2,3-dihydroxypropoxy)-3-(((2-(dimethylamino)ethoxy)(hydroxy)phosphoryl)oxy)propyl (11Z,14Z)-octadeca-11,14-dienoate*	Lipids	LPE	-	1	2.77289e+06	3.3236e+06	3.67641e+06	2.65908e+06	3.24777e+06	2.4208e+06	793955	629220	847383	2.33211e+06	2.37051e+06	2.8097e+06	456752	377295	491968	645911	881173	589806	1.5846e+06	1.77125e+06	1.71504e+06	-	-
Zmmp002167	311.12	136.07	310.116	C14H18N2O6	[M+H]+	2-((L-tyrosyl)oxy)-5-amino-5-oxopentanoic acid	Amino acids and derivatives	Amino acids and derivatives	-	2	135433	98315.8	114023	130305	153525	124844	677076	678874	709226	190939	188521	145417	527145	485484	513382	363436	389793	383070	343048	356084	318187	-	-
mws0884	328.05	134.05	329.053	C10H12N5O6P	[M-H]-	Cyclic 3',5'-Adenylic acid	Nucleotides and derivatives	Nucleotides and derivatives	60-92-4	1	1.10265e+07	1.15901e+07	1.15857e+07	5.02119e+06	4.84541e+06	4.98249e+06	9.95713e+06	1.05125e+07	1.08835e+07	1.56444e+07	1.70235e+07	1.79776e+07	5.13028e+06	5.10234e+06	4.97378e+06	4.86197e+06	4.89336e+06	4.80834e+06	7.95498e+06	8.82883e+06	8.75162e+06	C00575	ko00230,ko01100
Lasp003640	183.06	77.04	182.058	C9H10O4	[M+H]+	2,4-Dihydroxy-6-methoxyacetophenone	Others	Ketone compounds	3602-54-8	2	149393	126850	149249	161721	111911	96226.1	160183	118321	167886	176954	202828	191094	243957	221812	243603	231161	233955	264526	169346	151827	165594	-	-
Zbln003676	385.13	205.05	386.137	C21H22O7	[M-H]-	7-hydroxy-4-methoxyphenanthrene-2-O-glucoside	Quinones	PhenAnthraquinones	-	3	155359	185760	176105	351844	380282	355092	1.19961e+06	1.14839e+06	1.17636e+06	614789	660672	651828	924329	934178	1.13152e+06	1.47164e+06	1.10042e+06	1.32456e+06	1.03172e+06	1.0771e+06	1.15409e+06	-	-
mws0972	131.07	85.07	132.079	C6H12O3	[M-H]-	6-Hydroxyhexanoic acid	Organic acids	Organic acids	1191-25-9	3	1.35948e+06	1.3816e+06	1.42602e+06	364285	356504	363845	558747	598384	554943	263953	259355	281134	287612	294959	275448	224406	230949	218717	461940	457106	506183	C06103	-
pmb0468	178.05	161.03	177.046	C6H11NO3S	[M+H]+	N-Formyl-L-Methionine	Amino acids and derivatives	Amino acids and derivatives	4289-98-9	3	241995	293656	337824	1.38057e+06	1.42794e+06	1.3671e+06	3.41342e+06	3.3774e+06	3.32599e+06	1.85504e+06	1.86949e+06	2.00102e+06	1.49426e+06	1.63099e+06	1.97337e+06	1.05736e+06	544666	841275	1.63173e+06	1.81865e+06	1.67755e+06	C03145	ko00270
Qmjp081206	233.15	187.15	232.146	C15H20O2	[M+H]+	Isogermafurenolide	Terpenoids	Sesquiterpenoids	-	1	261876	135723	140967	103208	215063	89511.2	186088	116507	138754	290801	103916	203357	196372	108757	132174	193596	87726.8	88381.5	219174	228204	203727	-	-
pmb1096	118.07	91.05	117.058	C8H7N	[M+H]+	Indole	Alkaloids	Plumerane	120-72-9	1	4.10059e+06	4.91344e+06	5.02909e+06	3.63911e+06	3.21011e+06	3.14539e+06	1.12874e+07	1.08614e+07	1.11696e+07	3.32925e+06	3.25123e+06	3.38805e+06	3.44129e+07	3.47094e+07	3.38346e+07	2.65737e+07	2.48801e+07	2.51448e+07	1.73408e+07	1.77177e+07	1.58831e+07	C00463	ko00380,ko00400,ko00402,ko01100,ko01110
pmb0801	346.11	184.06	345.106	C14H19NO9	[M+H]+	4-Pyridoxic acid-O-glucoside	Others	Vitamin	-	1	1.7457e+07	1.75426e+07	19539897	2.27634e+07	2.1841e+07	2.22116e+07	2.05595e+07	1.94878e+07	1.80403e+07	2.5368e+07	2.35292e+07	2.40973e+07	3.39174e+07	3.10125e+07	3.4533e+07	3.15585e+07	3.05339e+07	3.0946e+07	2.44434e+07	2.33814e+07	2.18097e+07	-	-
MWSmce210	183	67.02	184.001	C7H4O6	[M-H]-	Chelidonic acid	Organic acids	Organic acids	99-32-1	1	963064	953879	1.0613e+06	858336	816388	890490	1.19608e+06	988399	1.17481e+06	1.22006e+06	1.38186e+06	1.2581e+06	2.44693e+06	2.38201e+06	2.35273e+06	1.63244e+06	1.81906e+06	1.75581e+06	1.30136e+06	1.4473e+06	1.3278e+06	C08476	-
pmb3068	337.09	163.04	338.1	C16H18O8	[M-H]-	1-O-p-Coumaroylquinic acid	Phenolic acids	Phenolic acids	-	1	854339	821291	869683	1.03696e+06	1.10898e+06	1.04978e+06	1.2798e+06	1.24059e+06	1.3126e+06	1.63744e+06	1.60935e+06	1.64893e+06	2.61166e+06	2.35107e+06	2.56304e+06	2.31553e+06	2.50726e+06	2.19316e+06	1.47972e+06	1.40179e+06	1.57182e+06	-	-
pmn001644	519.08	300	520.085	C23H20O14	[M-H]-	Quercetin-3-O-(2''-O-acetyl)glucuronide	Flavonoids	Flavonols	-	3	39224.9	54444.5	66482.2	70932.6	67189.2	61232.3	45998.1	40757.8	46049.5	73110.9	69432.6	81773.4	48924.4	57490.8	44794	72712	59135.7	52228.2	56638.2	54035.4	50470.5	-	-
pmf0323	177.1	118.07	176.095	C10H12N2O	[M+H]+	Cotinine; (S)-1-Methyl-5-(3-pyridinyl)-2-pyrrolidinone	Alkaloids	Pyridine alkaloids	486-56-6	3	88181.1	99539.9	89834.6	143940	115134	105401	65599.1	85737.5	58748.8	91215.5	70519.3	72326.3	33591.8	40047.7	46316.7	71309.8	49273	71950.5	70363.7	65554	73549.9	-	-
MW0158711	403.11	283.11	404.122	C19H20N2O8	[M-H]-	TyrMe-Ser-OH	Amino acids and derivatives	Amino acids and derivatives	-	3	3.82072e+06	3.16556e+06	4.10637e+06	4.66348e+06	4.07367e+06	3.9432e+06	2.70271e+06	2.61178e+06	2.93312e+06	3.72186e+06	3.2711e+06	3.36883e+06	1.60841e+06	1.62728e+06	1.52739e+06	1.95458e+06	2.15734e+06	2.09092e+06	2.52746e+06	2.50219e+06	2.77366e+06	-	-
Lchp000221	207.06	91.05	206.058	C11H10O4	[M+H]+	(Z)-3-Ethylidene-7-hydroxy-6-methoxyphthalide	Others	Others	-	2	458257	243040	305330	594254	554895	563050	1.12836e+06	1.20147e+06	1.06053e+06	1.06758e+06	971660	824495	3.29017e+06	3.48147e+06	3.83396e+06	2.99571e+06	2.57709e+06	2.60772e+06	1.95217e+06	1.82845e+06	1.73978e+06	-	-
HJN003	385.11	223.06	386.121	C17H22O10	[M-H]-	1-O-Sinapoyl-β-D-glucose	Phenolic acids	Phenolic acids	-	1	47357.1	34699.2	46492.2	75314.2	85583	96101.3	321333	317608	313532	253069	245455	244658	1.49691e+06	1.39027e+06	1.43387e+06	1.3468e+06	902328	1.22194e+06	656854	586227	610471	C01175	ko00940,ko01110
pme3382	160.06	98.02	161.069	C6H11NO4	[M-H]-	N-Acetyl-L-threonine	Amino acids and derivatives	Amino acids and derivatives	17093-74-2	3	95846.2	112782	111111	128661	94839.9	122345	218127	225440	217798	103484	102309	109833	97285.4	137360	109481	117999	92344.4	96416.8	113074	125656	124900	-	-
MW0150906	512.2	480.18	513.218	C20H31N7O9	[M-H]-	His-Gln-Thr-Glu	Amino acids and derivatives	Amino acids and derivatives	-	3	169898	242588	172181	335394	416900	301473	1.70524e+06	1.24842e+06	1.32804e+06	758867	674611	629644	3.15083e+06	2.4423e+06	2.97333e+06	2.90353e+06	1.46977e+06	2.3838e+06	2.18069e+06	1.97257e+06	2.19092e+06	-	-
Lmbn005662	295.23	171.1	296.235	C18H32O3	[M-H]-	9(10)-EpOME;(9R,10S)-(12Z)-9,10-Epoxyoctadecenoic acid	Lipids	Free fatty acids	16833-56-0	1	19055.6	17578	19087.8	36709.7	21952.8	21811.5	815077	825356	828719	80765.6	82459.7	82108.9	40239.4	40126.1	33985.8	27879.6	27315.6	27181.1	172907	193967	187363	C14825	ko00591,ko01100
mws1491	279.23	59.01	280.24	C18H32O2	[M-H]-	Linoleic acid	Lipids	Free fatty acids	60-33-3	1	25805.5	26551	28685.5	27613.2	26572.1	25954.5	30785.9	31712.9	34840.9	31837	25229.8	25817	18622.9	21546.1	22865.8	24241.4	22222.1	22300.8	23634.3	26564.8	25243	C01595	ko00591,ko01040,ko01100
Lmbn006152	279.233	59.0133	280.24	C18H32O2	[M-H]-	(9Z,11E)-Octadecadienoic acid	Lipids	Free fatty acids	2540-56-9	1	25805.5	26551	28685.5	27613.2	26572.1	25954.5	30785.9	31712.9	34840.9	31837	25229.8	25817	18622.9	21546.1	22865.8	24241.4	22222.1	22300.8	23634.3	26564.8	25243	C04056	ko00591
Zmpn000095	261.04	78.96	262.045	C6H15O9P	[M-H]-	Sorbitol-6-phosphate	Others	Saccharides	20479-58-7	3	38503.6	34965.8	31205.4	32398.1	31997.1	35948	389753	429493	434338	66948.3	66193.1	70925.2	50764.3	49972.1	50168.9	50758.1	47616.3	48390.8	63851.6	58875.5	57098.1	C01096	ko00051,ko01100
mws0576	103.04	59.01	104.047	C4H8O3	[M-H]-	3-Hydroxybutyric acid	Organic acids	Organic acids	300-85-6	3	390084	388208	392227	459440	420788	431024	588049	481293	536540	550756	581234	545930	889126	918581	944882	898318	1.01521e+06	970713	587990	641574	575224	C01089	ko00650,ko01100
MWSslk257	324.06	112.05	323.052	C9H14N3O8P	[M+H]+	Cytidine 5'-monophosphate(Cytidylic acid)	Nucleotides and derivatives	Nucleotides and derivatives	63-37-6	3	233027	253662	213521	334158	253356	318635	235789	255206	295642	84263.4	237589	324781	159797	130500	113214	153467	128631	132304	200039	193493	216606	C00055	ko00240,ko01100,ko01232
MWSslk102	155.01	119.04	154.005	C5H3ClN4	[M+H]+	6-Chloropurine	Nucleotides and derivatives	Nucleotides and derivatives	87-42-3	3	4.50308e+06	4.66031e+06	4.79029e+06	4.24333e+06	4.32571e+06	4.22508e+06	3.92629e+06	3.91172e+06	4.0212e+06	4.3024e+06	4.08157e+06	4.31821e+06	3.54295e+06	3.61821e+06	3.67421e+06	3.82571e+06	3.71969e+06	3.28518e+06	4.04718e+06	3.92037e+06	3.60791e+06	-	-
pmn001375	535.18	373.13	536.189	C26H32O12	[M-H]-	1-Hydroxypinoresinol-1-O-Glucoside*	Lignans and Coumarins	Lignans	81495-71-8	2	901360	808614	972869	613213	696715	633059	279583	240140	275200	650254	569825	640041	34611.4	374344	439595	564061	567264	615106	554829	522936	493205	-	-
Wcgn012724	281.17	199.17	282.183	C16H26O4	[M-H]-	6-Hydroxyphomodiol	Others	Others	-	3	2.88166e+06	2.66491e+06	3.09516e+06	2.79595e+06	2.42618e+06	3.04951e+06	3.69563e+06	2.81555e+06	3.26827e+06	3.79859e+06	2.5468e+06	2.85881e+06	2.65658e+06	2.6103e+06	2.73234e+06	3.28585e+06	2.60719e+06	2.63164e+06	2.7327e+06	2.78117e+06	2.48812e+06	-	-
mws2218	195.09	83.06	194.08	C8H10N4O2	[M+H]+	Caffeine	Alkaloids	Alkaloids	58-08-2	1	20005	143330	134520	222325	107466	120929	199564	117577	64769.8	320098	79040.4	171913	113798	93473.8	82788.1	276431	234104	107803	169731	164280	151158	C07481	ko00232,ko01100,ko01110
Zmdp000917	160.11	114.04	159.101	C6H13N3O2	[M+H]+	δ-Guanidinovaleric acid	Organic acids	Organic acids	462-93-1	3	50409.9	46475.5	46033	41529.4	43882.3	48644.8	81399.6	77960.4	75679.2	57457.6	35888.3	66259.9	60617.1	35865.8	60887	45255.4	41983.2	43647.3	51536.2	51477.4	46408	-	-
MWSmce675	271.08	108.02	272.09	C12H16O7	[M-H]-	Arbutin	Phenolic acids	Phenolic acids	497-76-7	1	428570	451172	442094	493431	497809	475265	230039	236908	244902	426537	423896	450247	478138	437099	422369	557886	473041	536761	376391	420708	385925	C06186	ko00010
Zmgn001039	266.09	134.05	267.078	C9H17NO6S	[M-H]-	S-Ribosyl-L-homocysteine	Amino acids and derivatives	Amino acids and derivatives	-	1	4.13784e+06	4.98522e+06	4.20306e+06	2.62998e+06	2.58639e+06	2.89709e+06	4.43302e+06	4.63294e+06	4.52465e+06	3.8958e+06	3.44568e+06	4.15163e+06	291917	292655	328848	541706	554632	588617	2.73102e+06	2.98698e+06	2.67497e+06	C03539	ko00270,ko01100,ko01230
pmf0348	187.13	97.06	188.141	C10H20O3	[M-H]-	2,6-Dimethyl-7-octene-2,3,6-triol	Others	Alcohol compounds	73815-21-1	3	177134	193227	133472	159612	116564	113882	3.44822e+06	3.58719e+06	3.70721e+06	411514	384868	373132	74500.1	75066.5	82668.8	87019.7	84625.2	90765.4	631134	677389	711010	-	-
pma0948	138.09	120.08	137.084	C8H11NO	[M+H]+	Phenylethanolamine	Alkaloids	Alkaloids	7568-93-6	3	68812.6	69193.8	72799.5	77126.6	75787.9	79295.4	381379	343506	372711	125310	155062	158742	61355.1	54324.2	60489.5	74391.5	74191.6	125695	138005	146511	130019	C02735	-
mws0489	149.02	77.04	150.032	C8H6O3	[M-H]-	Benzoylformic acid	Organic acids	Organic acids	611-73-4	3	9	9	9	9	9	9	924943	966727	856785	22985.7	123830	29882	35336.8	11493.4	18422.8	8429.06	17329.6	12227	194173	211644	189049	C02137	ko00360,ko01100
Lmrn002746	131.07	85.07	132.079	C6H12O3	[M-H]-	2-Hydroxy-4-methylpentanoic acid	Organic acids	Organic acids	498-36-2	3	344329	309118	312294	352480	304500	359886	124975	142385	139834	225249	213958	222634	170472	141727	149482	258740	280389	290763	207868	234298	222456	-	-
Zaxn005611	315.2	315.2	316.24	C21H32O2	[M-H]-	Methyl abieta*	Terpenoids	Ditepenoids	-	3	85878.6	75440.3	105937	123421	113957	118011	4.08701e+06	4.47667e+06	3.84317e+06	472072	450412	543921	220420	265254	209013	112309	103574	126366	999111	1.11558e+06	1.01846e+06	-	-
pma0149	341.09	207.07	340.079	C15H16O9	[M+H]+	Sinapoyl malate	Phenolic acids	Phenolic acids	92344-58-6	3	1.09694e+06	1.19139e+06	1.24633e+06	1.88933e+06	1.83954e+06	1.71227e+06	1.44112e+06	1.51244e+06	1.50382e+06	1.82542e+06	1.87711e+06	1.79273e+06	2.3268e+06	2.14065e+06	1.93823e+06	2.09624e+06	2.07266e+06	2.39146e+06	1.83308e+06	1.62599e+06	1.7313e+06	C02887	ko00940,ko01110
Lmmn004625	449.109	287.056	450.116	C21H22O11	[M-H]-	Dihydrokaempferol-7-O-glucoside*	Flavonoids	Flavanonols	-	3	116798	145091	141731	139322	155944	156675	168951	152846	168965	335217	321164	304310	179271	181826	186773	274838	270392	275606	191687	213762	194574	-	-
Wajp001786	368.1	206.04	367.09	C16H17NO9	[M+H]+	Xanthurenate-8-O-beta-D-glucoside	Alkaloids	Alkaloids	-	3	3.90842e+06	4.23216e+06	4.23385e+06	3.99627e+06	4.23751e+06	3.96598e+06	3.68918e+06	3.97286e+06	3.50398e+06	4.8298e+06	4.79575e+06	4.63321e+06	4.85778e+06	4.89e+06	4.69987e+06	5.31795e+06	4.82162e+06	5.31063e+06	4.47518e+06	4.15798e+06	3.97538e+06	-	-
MWSmce315	167.99	135.01	166.986	C7H5NS2	[M+H]+	2-Mercaptobenzothiazole	Alkaloids	Alkaloids	149-30-4	3	94642.9	100113	112553	114515	91069.3	112287	61013.3	67333.5	67760.6	98494	84984.5	93446.5	84236.9	82071.5	83776.3	67453.2	73436.6	65853.6	87001.8	77214	83680	C14437	-
Waln010192	576.33	277.22	577.338	C28H52NO9P	[M-H]-	2-(2,3-dihydroxypropoxy)-3-(((2-(dimethylamino)ethoxy)(hydroxy)phosphoryl)oxy)propyl (8E,11Z,14Z)-octadeca-8,11,14-trienoate*	Lipids	LPE	-	1	2.41382e+06	2.78163e+06	3.28726e+06	3.11593e+06	2.24109e+06	2.36382e+06	1.23442e+06	1.01176e+06	1.06828e+06	2.64329e+06	1.64804e+06	1.95447e+06	1.17456e+06	1.60575e+06	1.87781e+06	1.84068e+06	2.76494e+06	1.41416e+06	2.01818e+06	2.27619e+06	2.13385e+06	-	-
Lmzp004885	331.08	315.05	330.074	C17H14O7	[M+H]+	Tricin (5,7,4'-Trihydroxy-3',5'-dimethoxyflavone)	Flavonoids	Flavones	520-32-1	1	5.84617e+06	5.57397e+06	5.79002e+06	8.08216e+06	8.41706e+06	8.02696e+06	5.66855e+06	4.92059e+06	5.47938e+06	1.00384e+07	9.48364e+06	9.52244e+06	2.21315e+07	2.07335e+07	2.15743e+07	2.61582e+07	2.71658e+07	2.74939e+07	1.47821e+07	1.39077e+07	1.31015e+07	C10193	-
MWS201434	269.16	156.08	268.154	C12H20N4O3	[M+H]+	Ile-His	Amino acids and derivatives	Amino acids and derivatives	97284-12-3	3	83237.5	89634.7	84768.7	20278.3	38742	60745	44811.9	68326.3	39925.3	65663.8	113123	82347.8	104617	73567.5	86257.7	74991.9	78530.7	68356	63003.9	62260.8	56335.8	-	-
mws0791	593.19	285.08	594.195	C28H34O14	[M-H]-	Poncirin (Isosakuranetin-7-O-neohesperidoside)*	Flavonoids	Flavanones	14941-08-3	3	14221.9	19112.7	13727.9	17259	21333.3	26878.2	16967.7	25410.8	19698.8	42696.8	40816.3	37881.7	76848.8	72248.8	71040.2	58690.9	41629.2	76435	40708.3	42342.1	37565.3	C09830	-
MWS0811	130.09	84.08	129.079	C6H11NO2	[M+H]+	L-Pipecolic Acid	Organic acids	Organic acids	3105-95-1	1	2.18176e+06	2.2115e+06	2.38507e+06	2.34982e+06	2.36155e+06	2.22231e+06	3.52994e+06	3.6329e+06	3.74198e+06	2.92461e+06	2.5478e+06	3.23854e+06	8.29801e+06	7.9226e+06	7.88202e+06	7.09219e+06	6.35141e+06	7.15336e+06	3.84139e+06	4.12599e+06	3.66133e+06	C00408	ko00310,ko00960,ko01100,ko01110
pmb0782	86.1	69.07	85.0891	C5H11N	[M+H]+	Piperidine	Alkaloids	Piperidine alkaloids	110-89-4	3	3.05261e+06	2.68806e+06	2.79042e+06	5.88783e+06	4.70567e+06	4.91003e+06	1.66325e+07	1.55801e+07	1.77914e+07	4.39988e+06	4.81967e+06	5.55269e+06	1.37205e+07	1.36789e+07	1.35442e+07	1.08269e+07	1.08262e+07	1.09295e+07	9.82212e+06	9.98027e+06	8.90856e+06	C01746	ko00960
pmb0892	382.17	136.3	381.165	C16H23N5O6	[M+H]+	Trans-Zeatin-1-O-Glucoside	Alkaloids	Alkaloids	56329-06-7	3	506040	458605	502616	370215	355079	367542	418464	359620	373719	402689	381176	349585	468903	403150	423717	334145	355174	368688	434572	389962	394430	C03423	ko00908,ko01110
Zmgn000503	133.05	71.01	134.058	C5H10O4	[M-H]-	2,3-Dihydroxy-3-Methylbutanoic Acid	Organic acids	Organic acids	1756-18-9	1	2.18703e+06	2.01295e+06	2.14166e+06	2.2771e+06	2.21734e+06	2.35387e+06	2.75202e+06	2.60759e+06	2.86324e+06	2.47592e+06	2.60648e+06	2.56942e+06	9.52679e+06	9.46881e+06	8.46724e+06	8.90593e+06	9.03647e+06	8.60616e+06	4.13576e+06	4.62291e+06	4.57676e+06	C04039	-
MW0135139	269.04	117.04	270.053	C15H10O5	[M-H]-	6,7,3'-Trihydroxyflavone	Flavonoids	Flavones	-	3	408774	374268	376245	258366	246902	280708	231843	248248	222685	294422	249756	234430	276013	260369	240921	250111	259756	270404	294383	291188	263212	-	-
mws0866	259.02	96.97	260.03	C6H13O9P	[M-H]-	D-Glucose 6-phosphate	Others	Saccharides	56-73-5	1	1.71854e+06	1.78456e+06	1.70977e+06	1.87121e+06	1.93784e+06	1.97736e+06	1.40645e+06	1.37718e+06	1493344	1.69964e+06	1.78926e+06	1.59552e+06	2.7977e+06	2.94988e+06	2.93983e+06	2.46705e+06	2.84098e+06	2.70797e+06	1.83473e+06	2.04814e+06	2.03516e+06	C00092	ko00500,ko00562,ko01100,ko01110
Lmtn002324	431.15	269.1	432.163	C19H28O11	[M-H]-	Benzyl-(2''-O-glucosyl)glucoside*	Phenolic acids	Phenolic acids	-	3	16345.3	11902	4574.29	22062.1	27662	18766.6	94539.4	100385	100753	60636.5	64690.1	71968.8	53788.2	50582.6	40540.7	42125	33228.6	43808	54288.6	49035.9	54844.3	C17564	-
MWSHY0027	373.128	343.091	372.121	C20H20O7	[M+H]+	Tangeretin (4',5,6,7,8-Pentamethoxyflavone)	Flavonoids	Flavones	481-53-8	3	23668.8	31587.7	38507.5	31010.1	23319.6	30533.9	25256.7	25080.2	25766.8	26468.9	27681.6	31179	28520.6	27346.2	37804.8	57159.9	52017.2	49348.2	34872.3	39365.6	37678.7	C10190	-
Hmyp002656	222.08	130.06	221.069	C11H11NO4	[M+H]+	Methyl dioxindole-3-acetate	Alkaloids	Plumerane	57061-18-4	3	465843	429942	513781	480144	486626	467812	507120	523530	547296	543065	603074	586819	712277	776377	789574	629263	635030	601326	585096	547260	518008	-	-
Rfmb087	311.22	293.21	312.23	C18H32O4	[M-H]-	9-Hydroxy-13-oxo-10-octadecenoic Acid	Lipids	Free fatty acids	-	3	227271	218568	226302	202845	197406	217597	880036	758734	832067	468352	431673	430480	25771.4	27302.8	29533.7	49210.3	55219.4	53697.9	305438	345304	326802	-	-
ML10171848	147.03	85.03	148.037	C5H8O5	[M-H]-	D-Arabinono-1,4-lactone*	Others	Saccharides	2782-09-4	3	1.34477e+06	1.53866e+06	1.38015e+06	1.05886e+06	259694	1.0543e+06	1.5216e+06	1.42789e+06	1.54854e+06	866855	885973	858761	240206	1.5271e+06	254780	1.38328e+06	312616	1.43618e+06	1.1819e+06	1.33554e+06	1.27754e+06	C00652	ko00053,ko01100
Lmrn003201	204.07	158.06	205.074	C11H11NO3	[M-H]-	Indole-3-lactic acid	Alkaloids	Plumerane	1821-52-9	3	116875	129361	127702	135158	129269	145997	103314	105029	126525	159113	164150	166471	111327	120668	92196.2	167724	182635	176103	130026	145714	143904	C02043	-
Lakn003294	343.1	181.05	344.111	C15H20O9	[M-H]-	2-β-D-Glucopyranosyloxy-5-hydroxyphenylacetic acidmethylester	Phenolic acids	Phenolic acids	-	2	579960	610982	570413	568269	568627	582301	315207	371280	379575	574482	634338	647419	717707	784961	874710	723935	836194	826557	639923	645402	576675	-	-
Zaln004082	335.08	179.03	336.084	C16H16O8	[M-H]-	3-O-caffeoylshikimic acid	Phenolic acids	Phenolic acids	-	3	2134.26	28948.7	57757.1	38509.7	38486.6	38514.9	72295.1	78272.4	71418.6	41033.2	47745.6	38493.5	9674.37	8464.33	9682.03	11855	10382.1	8953.22	21579.6	21156	23699.8	-	-
Wbmp005366	221.19	135.12	220.183	C15H24O	[M+H]+	Humulene epoxide II	Terpenoids	Sesquiterpenoids	19888-34-7	1	174554	170382	180659	209869	150802	177674	177975	201700	196889	153369	187939	178582	140791	140777	154085	184850	199525	196022	185576	198081	175181	-	-
Zjbn102538	257.08	242.06	258.089	C15H14O4	[M-H]-	4-methoxy-9,10-dihydrophenanthrene-1,2,7-triol	Others	Others	-	2	77981.9	67548.3	63528.5	85716.6	70861.9	79026.5	52350.1	55464.6	72197.3	80410.4	71211.3	84316.9	48998.4	54924.3	60334.1	78458.1	75460.2	72330.6	60518.7	64215.7	56759.8	-	-
mws0017	146.17	72.08	145.158	C7H19N3	[M+H]+	Spermidine	Alkaloids	Alkaloids	124-20-9	3	103405	91422.6	83782	83336.7	80027.7	83459.5	84261	92615.1	103440	149752	142435	83469.2	67354.5	89258.4	95250.3	84886.6	84297.1	90802.8	80194.6	90235.9	82815.9	C00315	ko00330,ko00410,ko00480,ko00940,ko01100,ko02010
Lhmp102832	389.14	177.06	388.137	C17H24O10	[M+H]+	Verbenalin; Cornin	Terpenoids	Monoterpenoids	548-37-8	3	58960.5	50720.9	106392	51437.1	72821.2	136966	89368.1	91637.7	78730.2	143725	129955	151595	77068.6	84570.3	103063	89898.7	78236.8	95138.4	95328.7	86182.2	96730.3	C09802	-
Zmzn000079	199	78.96	200.009	C4H9O7P	[M-H]-	D-Erythrose-4-phosphate	Others	Saccharides	585-18-2	3	166353	158017	152192	195495	211282	176322	311152	300146	374972	248329	221635	238667	218274	253454	244706	215388	209403	235510	219335	247983	231330	C00279	ko00030,ko00400,ko00710,ko00750,ko01100,ko01110,ko01200,ko01230,ko01240
Hmln003529	401.15	269.11	402.153	C18H26O10	[M-H]-	Benzyl β-primeveroside	Phenolic acids	Phenolic acids	130622-31-0	2	559211	632547	585131	638073	635473	633344	395136	376523	422584	547876	524348	609449	443956	463511	448768	432115	411856	406328	429830	470311	418646	-	-
MWSHY0162	627.16	303.06	626.148	C27H30O17	[M+H]+	Quercetin-3-O-sophoroside (Baimaside)	Flavonoids	Flavonols	18609-17-1	3	628788	634633	556442	971326	1300920	799168	357659	388391	465710	825673	852971	797720	430317	453615	503426	645095	559401	580425	714763	654593	635474	C12667	ko00944,ko01110
Lmsn002548	341.09	161.02	342.095	C15H18O9	[M-H]-	1-O-Caffeoyl-β-D-glucose*	Phenolic acids	Phenolic acids	14364-08-0	2	12518.3	78222.4	209512	174376	168197	139471	419866	472165	470010	341048	309436	299665	187440	230184	398996	229142	170057	175659	385875	434001	397318	C10433	-
mws5041	189.123	86.1038	188.116	C8H16N2O3	[M+H]+	L-Glycyl-L-isoleucine*	Amino acids and derivatives	Amino acids and derivatives	19461-38-2	2	555733	532385	653486	729526	657784	651555	3.47684e+06	3.31305e+06	3.45789e+06	864863	885412	859112	529530	523937	537566	539925	456522	439801	1.05007e+06	1.18358e+06	1.15522e+06	-	-
mws0018	203.22	84.08	202.216	C10H26N4	[M+H]+	Spermine	Alkaloids	Alkaloids	71-44-3	3	306890	217461	309498	236655	222763	232040	60212.6	83579.8	68285.9	335738	349196	295432	341318	380254	338521	438478	440580	326908	300691	284486	322060	C00750	ko00330,ko00410,ko00480,ko00770,ko01100,ko01240
pme3193	116.04	74.02	117.043	C4H7NO3	[M-H]-	N-Acetyl-L-glycine	Amino acids and derivatives	Amino acids and derivatives	543-24-8	3	31408.7	39806.1	33397.7	28073.2	25520.4	31679.6	92171.8	47874.2	61039	31959.9	65423.2	32652.3	41223.8	27873.8	25798.6	20613.1	21454	25242.4	34373.9	32212.6	30344.7	-	-
Hahn002315	579.21	417.16	580.216	C28H36O13	[M-H]-	syringaresinol-4-O-β-D-glucopyranoside*	Others	Others	-	3	90004.4	106965	97168.8	99546.5	67504.5	104336	107413	92150.7	83698.7	112716	107826	104840	42611.7	43521.1	37978	79618.2	99565	57002.5	82950.2	78505.3	73197	-	-
pme0075	188.06	128.04	189.064	C7H11NO5	[M-H]-	N-Acetyl-L-glutamic acid	Amino acids and derivatives	Amino acids and derivatives	1188-37-0	3	1.56147e+06	1.69829e+06	1.66821e+06	1.38134e+06	1.24445e+06	1.52293e+06	715825	654287	742001	697832	669090	763507	159967	118319	124886	149680	167594	176578	696950	783279	714278	C00624	ko00220,ko01100,ko01110,ko01210,ko01230
pme3005	74.06	46.03	73.0528	C3H7NO	[M+H]+	N,N-Dimethylformamide	Alkaloids	Alkaloids	68-12-2	3	755451	712082	773824	800046	869580	832355	717160	708559	713287	644507	783065	549597	692257	801606	720522	791318	739926	890645	735982	744540	663326	C03134	-
Lmhp001670	231.17	72.08	230.163	C11H22N2O3	[M+H]+	L-Valyl-L-Leucine	Amino acids and derivatives	Amino acids and derivatives	3989-97-7	2	2.45091e+06	2.43132e+06	2.72854e+06	1.59899e+06	1.45513e+06	1.39195e+06	6.98193e+06	7.54848e+06	7.86421e+06	3.18014e+06	3.28548e+06	3.27145e+06	693240	686816	714902	643310	657568	736063	2.56763e+06	2.73401e+06	2.41229e+06	-	-
Lhmp102846	219.18	159.12	218.167	C15H22O	[M+H]+	1-Trans-5-trans-germacrone*	Terpenoids	Sesquiterpenoids	-	1	1.59621e+06	1.81096e+06	1.67124e+06	1.78863e+06	2.04829e+06	1.84306e+06	985448	1.04722e+06	1.04174e+06	1.32381e+06	1.12616e+06	1.03257e+06	748709	740842	718234	1.00462e+06	946975	932542	1.29336e+06	1.23794e+06	1.14183e+06	-	-
Lmgp004959	639.19	331.08	638.185	C29H34O16	[M+H]+	Tricin-7-O-neohesperidoside*	Flavonoids	Flavones	53766-40-8	1	5.71643e+06	6.62092e+06	8.10782e+06	6.57288e+06	7.51969e+06	8.09761e+06	4.8305e+06	4.79057e+06	5.3484e+06	8.19089e+06	7.35048e+06	7.58133e+06	5.14049e+06	4.60938e+06	4.04416e+06	5.52746e+06	6.39964e+06	6.69181e+06	6.03847e+06	6.77871e+06	6.16332e+06	-	-
pma6389	345.1	177.05	344.09	C18H16O7	[M+H]+	Ayanin (3',5-Dihydroxy-3,4',7-Trimethoxyflavone)	Flavonoids	Flavones	572-32-7	3	250844	291725	254967	361411	278115	250673	716152	857034	610674	617725	564213	644360	661838	836858	1.08552e+06	959232	905981	918447	824172	753065	732044	C04444	ko00944,ko01110
Lmmp003091	611.16	303.05	610.153	C27H30O16	[M+H]+	Quercetin-3-O-(4''-O-glucosyl)rhamnoside*	Flavonoids	Flavonols	59262-54-3	3	2.0286e+06	2.32727e+06	2.13407e+06	2.19317e+06	2.53142e+06	1.8273e+06	1.37076e+06	1.55309e+06	1.67968e+06	2.29487e+06	1.85647e+06	1.70109e+06	987037	983574	966561	1.57423e+06	1.67635e+06	1.78397e+06	2.1056e+06	1.89271e+06	1.89187e+06	C17563	-
MWSHY0067	611.16	303.05	610.153	C27H30O16	[M+H]+	Quercetin-3-O-rutinoside (Rutin)*	Flavonoids	Flavonols	153-18-4	3	2.0286e+06	2.32727e+06	2.13407e+06	2.19317e+06	2.53142e+06	1.8273e+06	1.37076e+06	1.55309e+06	1.67968e+06	2.29487e+06	1.85647e+06	1.70109e+06	987037	983574	966561	1.57423e+06	1.67635e+06	1.78397e+06	2.1056e+06	1.89271e+06	1.89187e+06	C05625	ko00944,ko01100,ko01110
MW0145782	515.25	99.05	516.266	C20H36N8O8	[M-H]-	Asn-Ile-Arg-Asp	Amino acids and derivatives	Amino acids and derivatives	-	3	411451	334697	356857	542396	474230	534658	790259	1.00808e+06	968826	553097	555998	648345	1.42408e+06	1.19392e+06	1.37979e+06	669230	1.01269e+06	1.00384e+06	922144	855942	814475	-	-
pme0230	268.1	136.06	267.097	C10H13N5O4	[M+H]+	Adenosine	Nucleotides and derivatives	Nucleotides and derivatives	58-61-7	1	989455	977299	1.10591e+06	641339	620777	571068	969288	1.01559e+06	1.08219e+06	684333	775044	791608	98337.3	100250	86212.3	185740	183937	146384	639238	664449	586796	C00212	ko00230,ko01100,ko01232,ko02010
Zmmp003957	408.21	261.14	407.206	C20H29N3O6	[M+H]+	Phe-Glu-Leu	Amino acids and derivatives	Amino acids and derivatives	-	2	2.08922e+06	2.14857e+06	2.28159e+06	3.33868e+06	3.46761e+06	3.60769e+06	1.83644e+06	1.81497e+06	1.66952e+06	2.57097e+06	2.74944e+06	2.1156e+06	4.31189e+06	3.93994e+06	3.93494e+06	3.25417e+06	2.89145e+06	2.42049e+06	2.86834e+06	2.78567e+06	2.53803e+06	-	-
Qmqp101742	637.27	559.24	636.257	C35H40O11	[M+H]+	Chloramultilide D	Terpenoids	Sesquiterpenoids	1000995-49-2	3	5.51137e+06	2.28348e+06	1.24641e+06	1.5896e+06	784669	1.03673e+06	3.55074e+06	3.8385e+06	4.0342e+06	1.38001e+06	1.49812e+06	2.40601e+06	3.22369e+06	3.24055e+06	2.61455e+06	5.90923e+06	4.91389e+06	4.93549e+06	3.83543e+06	4.2757e+06	4.29732e+06	-	-
mws0856	463.09	301.04	464.096	C21H20O12	[M-H]-	Quercetin-4'-O-glucoside (Spiraeoside)*	Flavonoids	Flavonols	20229-56-5	2	164934	185101	182653	209543	219179	224173	188225	245539	263217	331675	349583	334833	821774	820712	867834	816074	944644	905756	529883	470152	519866	-	-
mws1060	267.07	135.03	268.081	C10H12N4O5	[M-H]-	9-(Arabinosyl)hypoxanthine	Nucleotides and derivatives	Nucleotides and derivatives	7013-16-3	1	782249	792880	822730	1.91644e+06	1.76684e+06	1.89363e+06	2.60694e+06	2.5657e+06	2.60407e+06	1.09357e+06	1.11048e+06	1.16723e+06	968582	830670	844485	917483	1.05749e+06	1.01619e+06	1.18579e+06	1.31672e+06	1.33317e+06	-	-
mws0913	447.09	285.04	448.101	C21H20O11	[M-H]-	Kaempferol-3-O-galactoside (Trifolin)*	Flavonoids	Flavonols	23627-87-4	3	888236	1.25998e+06	1.34136e+06	1.34453e+06	1.37311e+06	1.37702e+06	641963	645664	731310	1.2306e+06	1.17168e+06	1.24608e+06	434978	403395	544055	485550	408690	446638	768780	755577	848144	C12626	ko00944,ko01110
pmn001369	697.23	535.18	698.242	C32H42O17	[M-H]-	1-Hydroxypineolin Diglucoside	Lignans and Coumarins	Lignans	-	1	28028.3	24758.7	32204.6	22550.8	19556.6	15845.1	16519.1	20145.3	24491.6	28552.9	37777.4	25343.6	139893	151503	122025	91052.2	91649.1	81109.3	54205.4	61492.6	57382	-	-
pmp001270	494.32	184.07	493.317	C24H48NO7P	[M+H]+	LysoPC 16:1	Lipids	LPC	76790-27-7	1	500764	541450	485725	485398	543989	462399	510300	452875	428900	615728	618156	565751	351148	297541	304099	377535	411614	362929	465508	436604	410093	-	-
Xmbp001692	171.03	81.03	170.022	C7H6O5	[M+H]+	2,4,6-Trihydroxybenzoic acid	Phenolic acids	Phenolic acids	83-30-7	3	163886	180054	198132	201791	196198	186681	261665	262873	255301	229941	216027	212392	284858	296733	293016	274844	292908	296853	204201	230970	212611	-	-
Hmlp003185	681.17	287.05	680.159	C30H32O18	[M+H]+	Luteolin-7-O-(6''-malonyl)glucoside-5-O-rhamnoside	Flavonoids	Flavones	-	3	1.65967e+06	2.13154e+06	2.623e+06	3.00187e+06	2.98956e+06	6805560	2.07548e+06	1.55404e+06	1.50858e+06	2.68525e+06	2.96533e+06	5367655	900093	1885740	958152	1.35744e+06	1.1589e+06	2508575	1.9159e+06	1.69753e+06	1.75249e+06	-	-
Wbjp001169	221.09	130.06	220.085	C11H12N2O3	[M+H]+	o-Carboxy-5-hydroxytryptamine	Alkaloids	Alkaloids	-	2	2.74963e+06	2.87543e+06	2.89972e+06	3.09091e+06	3.24208e+06	2.87693e+06	6.87492e+06	6.73095e+06	8.25859e+06	3.41869e+06	4.15166e+06	4.33131e+06	9.86648e+06	9.77039e+06	9.52151e+06	7.82642e+06	1.01394e+07	1.02847e+07	7.06391e+06	6.24906e+06	6.48142e+06	-	-
pme2237	181.072	101	182.079	C6H14O6	[M-H]-	Dulcitol	Others	Saccharides	608-66-2	1	62732.5	56434.1	65192.4	69083.7	75924.2	76327.4	94276.7	99370.7	92866.5	172833	145390	179338	477928	512185	471265	330582	351210	368224	153024	134683	143759	C01697	ko00052,ko01100
MW0014593	335.26	81.07	334.251	C21H34O3	[M+H]+	(+/-)5,6-EET Methyl Ester	Lipids	Free fatty acids	122799-12-6	3	1.35495e+06	1.3503e+06	1.52487e+06	1.36238e+06	1.49534e+06	1.52963e+06	1.20849e+06	1.22526e+06	1.21954e+06	1.4659e+06	1.47288e+06	1.49116e+06	898270	892672	973265	971983	893639	942263	1.39e+06	1.46344e+06	1.28809e+06	-	-
pmb0492	584.28	325	583.268	C34H37N3O6	[M+H]+	N',N'',N'''-p-Coumaroyl-cinnamoyl-caffeoyl spermidine	Alkaloids	Phenolamine	-	3	558568	550274	584862	532176	461886	397192	2.20213e+06	1.92871e+06	2.31495e+06	617882	621790	711016	622076	512199	523698	508696	512576	451490	836032	828486	743288	-	-
pmb2507	213.02	96.97	214.024	C5H11O7P	[M-H]-	2-Deoxyribose-1-phosphate*	Nucleotides and derivatives	Nucleotides and derivatives	17210-42-3	3	257958	281165	297899	258707	227308	274500	232757	259335	212129	239671	240329	245473	303395	326270	314960	302346	225306	269838	238650	256661	271478	C00672	ko00030,ko00240,ko01100
Lmfp003891	609.16	415.09	608.153	C31H28O13	[M+H]+	Apigenin-8-C-(2''-feruloyl)glucoside	Flavonoids	Flavones	-	1	4.18405e+06	4.56802e+06	4.49918e+06	2.97758e+06	3.64508e+06	3.39174e+06	2.35817e+06	2.11096e+06	4.06265e+06	4.02767e+06	4.37098e+06	4.00222e+06	1.96488e+06	2.16395e+06	3.37188e+06	4.42479e+06	2.55027e+06	2.56111e+06	4.10472e+06	3.62273e+06	3.77017e+06	-	-
Wmzn000227	145.06	109.04	146.058	C6H10O4	[M-H]-	2,2-Dimethylsuccinic acid	Organic acids	Organic acids	597-43-3	1	14701.7	16126.1	17793	18614.6	13306.6	16725.4	126581	134575	145393	46999	48810.8	46636.9	345080	401178	361747	254458	279893	247040	92138.5	103912	102463	-	-
Wasn003817	361.15	199.1	362.158	C16H26O9	[M-H]-	Glucosyl 5,8-dihydroxy-2,6-dimethylocta-2,6-dienoic acid	Others	Others	-	2	63746.4	62753.3	47461.1	112333	102195	106244	88208.9	87501.7	108424	104798	104457	99724.7	130817	106625	129673	142471	134783	112661	100347	92284.8	88505.2	-	-
pmp000966	144.1	84.08	143.095	C7H13NO2	[M+H]+	Stachydrine	Alkaloids	Pyrrole alkaloids	471-87-4	3	8.84256e+06	8.5454e+06	8.94351e+06	9277763	8.42164e+06	8.39835e+06	1.84252e+06	2.26601e+06	1.93224e+06	9.70385e+06	1.0143e+07	9.78836e+06	1.16301e+07	1.20551e+07	1.19651e+07	1.07335e+07	1.05995e+07	1.02164e+07	9.25914e+06	1.04141e+07	1.03445e+07	C10172	-
pme2289	287.24	119.09	286.23	C20H30O	[M+H]+	Retinol (Vitamin A1)	Others	Vitamin	68-26-8	3	51855.1	60610.3	94460.9	88113	100968	89726.3	53612.2	40730.6	39191.5	70892.8	61648.8	62179.3	59030.6	73238.8	76049.6	41443.7	26348.7	31155.8	59716.9	53714.7	53279.4	C00473	ko01100,ko01240
Hmtn001288	181.05	135.04	182.058	C9H10O4	[M-H]-	Methyl 2,4-dihydroxyphenylacetate*	Phenolic acids	Phenolic acids	67828-42-6	3	23634.7	17346.1	32697	23975.6	24920.3	24396.1	43604.1	42603	34023.3	20395.1	27326.8	26855.7	35859.2	39624.1	26802	26802.3	31381.3	25104.7	28962.4	25494.6	27924	-	-
Lmcp000282	162.11	85.03	161.105	C7H15NO3	[M+H]+	L-Carnitine	Alkaloids	Alkaloids	541-15-1	3	35017.1	79252.2	91453.5	93950.3	85466.4	72693.1	14469.2	32659.1	23145.4	152608	95937.8	104472	81864.6	55872.4	65076.7	98316.6	42272.9	415194	120466	118785	106731	C00318	-
pmb0736	493.134	331.081	492.127	C23H24O12	[M+H]+	Tricin-7-O-Glucoside*	Flavonoids	Flavones	32769-01-0	1	1.99644e+06	2.0111e+06	2.01208e+06	2.2135e+06	1.91872e+06	1.92937e+06	1.66816e+06	1.59925e+06	1.744e+06	2.68581e+06	2.65882e+06	2.49141e+06	3.30753e+06	2.88677e+06	2.90433e+06	3.45444e+06	3.71057e+06	3.48254e+06	2.82847e+06	2.99155e+06	2.62625e+06	-	-
Lhgp080602	235.17	67.05	234.162	C15H22O2	[M+H]+	8-Keto-9(10)-α-patchoulene-4α-ol	Terpenoids	Sesquiterpenoids	-	1	1.11099e+07	8.87262e+06	1.04799e+07	1.35262e+07	1.03235e+07	1.0387e+07	4.87419e+06	3.97291e+06	3.92718e+06	9.6519e+06	8.93955e+06	9.18574e+06	4.83442e+06	4.89723e+06	4.75415e+06	7.22628e+06	5.92086e+06	5.35518e+06	7.84973e+06	7.44237e+06	6.8913e+06	-	-
MW0102839	375.21	293.21	316.204	C20H28O3	[M+CH3COO]-	Totarol-19-carboxylic acid	Terpenoids	Terpene	-	3	61896.7	63648.6	83800	76485.7	60921	76573.1	4.05898e+06	3.88768e+06	3.77705e+06	272555	282442	352993	322774	299937	291368	221780	108928	222081	1.18449e+06	1.07042e+06	1.21245e+06	-	-
Zmhn001883	329.09	209.04	330.095	C14H18O9	[M-H]-	Vanillic acid-4-O-glucoside	Phenolic acids	Phenolic acids	32142-31-7	1	833697	878028	1.00538e+06	1.01698e+06	1.07227e+06	1.02922e+06	657009	630240	592748	845027	905605	907907	2.32188e+06	2.56072e+06	2.30758e+06	2.11874e+06	2.13772e+06	1.93906e+06	1.27416e+06	1.2138e+06	1.37966e+06	-	-
MWS201419	204.13	84.08	203.127	C8H17N3O3	[M+H]+	Lys-Gly	Amino acids and derivatives	Amino acids and derivatives	7563-03-3	3	3.1004e+06	3.34233e+06	3.28801e+06	3.47899e+06	3.39338e+06	3.41428e+06	846678	981207	816281	4.07938e+06	4.64909e+06	4.08837e+06	5.09524e+06	5.19285e+06	5.00661e+06	4.52571e+06	4.69123e+06	4.46662e+06	3.94978e+06	4.46756e+06	4.06885e+06	-	-
pme1598	463.12	301.07	464.132	C22H24O11	[M-H]-	Hesperetin-5-O-glucoside	Flavonoids	Flavanones	69651-80-5	2	195579	192615	192918	231137	176867	214402	279501	254463	219477	381582	417233	369869	890173	967498	920255	917826	927396	899777	492392	526546	561022	-	-
Zmdn011161	239.07	223.03	240.079	C15H12O3	[M-H]-	Chrysophanol-9-anthrone	Quinones	Anthraquinone	491-58-7	2	86881.7	299059	71279	56454	69742.1	65101.1	63185.3	96250.7	70220.8	89098.1	1.11907e+06	119927	73661.8	64493.6	70099.7	69081.5	69457.8	64178.9	74602.7	84589.8	82406.7	C10314	-
MWS1962	153.13	83.05	152.12	C10H16O	[M+H]+	cis-Citral	Organic acids	Organic acids	5392-40-5	3	269120	274266	284388	281474	293462	285028	75855.1	78147.1	48841.7	329980	365314	333908	429343	419480	405540	369335	341758	347861	312964	348984	353039	C09847	ko01110
Wmhp000055	169.05	65.04	168.042	C8H8O4	[M+H]+	2,5-Dimethoxybenzoquinone	Quinones	Quinones	3117-03-1	3	50946	71782.7	50964.2	96588	100203	92532.3	78124.1	94309.5	46756.6	93222	101831	114759	322675	383286	516310	275445	349300	281965	152957	152336	170569	-	-
zjbp111621	233.15	131.09	232.146	C15H20O2	[M+H]+	12,15-dioxo-α-selinen	Terpenoids	Sesquiterpenoids	-	1	336020	210891	270089	320071	274977	215310	176467	180588	150378	291829	156307	250214	180119	182074	165301	256142	191262	178235	250982	242485	220812	-	-
pmb0608	549.12	301.07	548.117	C25H24O14	[M+H]+	Chrysoeriol-7-O-(6''-malonyl)glucoside	Flavonoids	Flavones	-	1	1.09526e+06	977681	988923	996660	919613	993025	639955	630375	638455	894443	880255	946048	741927	845245	882200	843231	906537	898609	946807	834280	867698	-	-
MW0107773	330.24	72.08	329.231	C16H31N3O4	[M+H]+	Leu-Val-Val	Amino acids and derivatives	Amino acids and derivatives	-	3	109935	421341	134240	184806	172012	142896	306590	341876	394546	342593	398263	413110	53582.2	68307.7	55873.3	45861.3	87658.8	67532.1	274300	250828	241886	-	-
pme3207	141.02	59.01	142.027	C6H6O4	[M-H]-	Muconic acid	Organic acids	Organic acids	1119-72-8	3	2.20017e+06	2.2788e+06	2.05126e+06	2.49637e+06	2.91998e+06	2.8784e+06	6.47426e+07	5.79253e+07	6.85028e+07	2.77887e+07	2.83012e+07	2.75298e+07	1.07575e+06	1.02995e+06	1.05156e+06	1.14239e+06	1.04086e+06	1.1373e+06	2.29121e+07	2.56201e+07	2.2909e+07	C02480	ko01100
ML10172161	103	59.01	104.011	C3H4O4	[M-H]-	Hydroxypyruvic acid	Organic acids	Organic acids	1113-60-6	3	54008.1	49325.7	62933.8	75820.9	55917.6	82078.9	62925.2	68045.1	78232.7	119053	110981	117338	221616	224931	191410	232941	230971	223563	94820.5	103744	108023	C00168	ko00260,ko00630,ko01100,ko01110,ko01200
Lmgp000796	150.057	61.01	149.048	C8H7NO2	[M+H]+	4-Hydroxymandelonitrile	Alkaloids	Phenolamine	13093-65-7	1	1.94042e+06	2.16814e+06	2.81208e+06	2.62567e+06	2.87951e+06	3.14792e+06	2.33671e+06	2.19175e+06	2.49587e+06	3.95433e+06	4.90025e+06	5.07678e+06	2.44373e+06	2.41537e+06	2.64308e+06	1.85244e+06	1.56055e+06	1.86029e+06	2.5664e+06	2.51113e+06	2.83656e+06	C00650	-
Lmcp002302	312.13	180.09	311.123	C12H17N5O5	[M+H]+	N6-(2-Hydroxyethyl)adenosine*	Nucleotides and derivatives	Nucleotides and derivatives	4338-48-1	3	716664	637397	673908	698153	622418	637665	1.52811e+06	1.46315e+06	1.64743e+06	529457	600548	511951	468877	433949	490582	437925	412143	369543	794363	768809	698233	-	-
MW0014651	301.22	283.21	300.209	C20H28O2	[M+H]+	5,8,11-Eicosatriynoic Acid	Lipids	Free fatty acids	13488-22-7	3	29933.4	55808.8	36848.6	145126	160599	162572	59975.8	72512.8	48099.5	165722	149458	162145	118611	123943	93152	142633	149000	133488	117842	114139	103601	-	-
Hmmp001310	188.07	118.07	187.063	C11H9NO2	[M+H]+	3-Indoleacrylic acid*	Alkaloids	Plumerane	1204-06-4	1	436018	451663	427465	724752	750498	763074	2.11676e+06	2.18722e+06	1.98118e+06	918805	695970	772162	7.92296e+06	8.20638e+06	7.64216e+06	5.67408e+06	5.9163e+06	6.17435e+06	3.63166e+06	3.61384e+06	3.22354e+06	C21283	-
MWSmce232	337.06	163.04	336.063	C19H12O6	[M+H]+	Dicumarol	Lignans and Coumarins	Coumarins	66-76-2	3	97338.6	121370	129508	96180.7	91824.9	90679.7	35618.4	42155.8	37333.3	75996.9	92120.6	82054.5	25547.1	18061.4	17820.2	29343.8	28091.2	28893.2	72146.3	68333.5	63187.1	C00796	-
mws0282	203.08	116.05	204.09	C11H12N2O2	[M-H]-	L-Tryptophan	Amino acids and derivatives	Amino acids and derivatives	73-22-3	1	1.96423e+06	1.83826e+06	1.94873e+06	3.87797e+06	3.57637e+06	4.10207e+06	9.36288e+06	1.04134e+07	1.01291e+07	4.14837e+06	3.76946e+06	4.00532e+06	5.11939e+07	5.01335e+07	5.11354e+07	3.52753e+07	3.42495e+07	3.43488e+07	1.67122e+07	1.88721e+07	1.87123e+07	C00078	ko00260,ko00380,ko00400,ko00966,ko00970,ko01100,ko01110,ko01210,ko01230,ko01240
Zmmp001429	189.13	86.1	188.116	C8H16N2O3	[M+H]+	Glycyl-L-leucine	Amino acids and derivatives	Amino acids and derivatives	-	1	1.06921e+06	1.12619e+06	1.57576e+06	1.49209e+06	1.46274e+06	1.22316e+06	1.79746e+06	1.85263e+06	1.95569e+06	1.28472e+06	1.29272e+06	1.37094e+06	795350	764517	742050	815083	821679	781494	1.32107e+06	1.1655e+06	1.19785e+06	-	-
Lmpn006208	461.11	315.05	462.116	C22H22O11	[M-H]-	8-Methoxykaempferol-7-O-rhamnoside*	Flavonoids	Flavonols	-	2	621545	603791	639618	469549	595901	519102	407357	408052	433659	615067	604135	561848	323858	316317	335297	638966	661827	603008	490214	513854	449669	-	-
MWSmce591	235.17	105.07	234.162	C15H22O2	[M+H]+	Curcumenol*	Terpenoids	Sesquiterpenoids	19431-84-6	1	1.51489e+07	1.17575e+07	1.34548e+07	1.73594e+07	1.37094e+07	1.46002e+07	12831821	7.9693e+06	7.54425e+06	1.29425e+07	1.15707e+07	1.19572e+07	6.04035e+06	5.98284e+06	5.82372e+06	9.24627e+06	7.58937e+06	6.78804e+06	1.05564e+07	9.66259e+06	9.27123e+06	C16942	-
Zmpn000199	209.03	85.03	210.038	C6H10O8	[M-H]-	D-Galactaric acid*	Others	Saccharides	526-99-8	3	79337.9	54620.5	97576.2	106348	78439.1	74380.6	93832.9	98940.7	109158	125928	131907	146024	133703	171000	157395	165711	163364	152949	93308.3	104449	93058.7	C00879	ko00053,ko01100
pmb0964	366.18	204.12	365.17	C16H23N5O5	[M+H]+	Isopentenyladenine-7-N-glucoside	Nucleotides and derivatives	Nucleotides and derivatives	-	3	239090	173775	160354	150906	208244	132757	1.23341e+07	1.3496e+07	1.2129e+07	2.47279e+06	2.79152e+06	2.68838e+06	646007	932014	841515	631045	229992	760741	4.87484e+06	4.50443e+06	5.15265e+06	-	-
Lmsn002887	311.08	163.04	312.084	C14H16O8	[M-H]-	1-O-Caffeoyl-β-D-xylose	Phenolic acids	Phenolic acids	-	2	166610	182104	180080	149778	169441	152126	388544	372486	385018	627041	572299	615605	353584	328391	340736	343854	307063	344992	306610	320853	349555	-	-
Cmhp005227	339.11	177.05	338.1	C16H18O8	[M+H]+	4,8-Dihydroxy Naphthol-1-O-glucoside	Quinones	Quinones	-	3	2.4341e+06	2.71654e+06	2.45202e+06	1.91924e+06	2.03804e+06	1.95916e+06	1.80148e+06	1.60907e+06	2.10922e+06	1.8303e+06	2.21556e+06	2.13894e+06	2.8358e+06	3.37715e+06	2.87432e+06	3.46779e+06	3.25157e+06	3.3629e+06	3.17197e+06	2.94897e+06	2.77443e+06	-	-
Yalp106267	805.33	773.3	804.321	C40H52O17	[M+H]+	Swietenialide A	Terpenoids	Triterpene	-	3	59909	56632.7	106604	125882	147692	170436	94726.2	70251.4	71305.9	90902.1	63614.6	78340	401671	377422	639856	185676	119136	184340	191908	190571	169824	-	-
mws4052	102.06	56.05	101.048	C4H7NO2	[M+H]+	1-Aminocyclopropane-1-carboxylic acid*	Organic acids	Organic acids	22059-21-8	1	593038	603176	641993	562705	565484	530445	408412	397478	435946	427052	401679	422171	431967	449466	432525	166683	376973	153429	499481	452328	440170	C01234	ko00270,ko01100,ko01110
Wahp002067	235.15	147.05	234.137	C13H18N2O2	[M+H]+	p-Coumaroylputrescine	Alkaloids	Phenolamine	34136-53-3	1	167906	142259	182899	295650	247789	252873	681582	619792	688425	410363	480688	435080	1.55349e+06	1.62293e+06	1.52745e+06	1.7332e+06	1.90689e+06	1.74895e+06	892535	815845	782982	C18326	ko00330,ko01100
pme1137	140.03	94.03	139.027	C6H5NO3	[M+H]+	6-Hydroxynicotinic acid	Alkaloids	Pyridine alkaloids	5006-66-6	3	116039	144937	161799	229816	272914	262680	523205	518106	473322	626451	565866	628101	1.98014e+06	1.93721e+06	2.1664e+06	1.3635e+06	1.11815e+06	1.34236e+06	1.17185e+06	1.10059e+06	1.02291e+06	C01020	ko00760,ko01100
MWSslk100	170.1	93.06	169.089	C12H11N	[M+H]+	Diphenylamine	Alkaloids	Alkaloids	122-39-4	3	38146.9	24518.8	30634.9	50997.2	41501.2	37879.7	24599.4	15504.5	20375.5	40381.2	27643.6	29330.6	20099.7	21434.7	19349.6	43615.3	44836.1	54816	35011.4	30566.7	33192.8	C11016	-
Lmgn000160	131.05	70.03	132.054	C4H8N2O3	[M-H]-	3-Ureidopropionic Acid	Organic acids	Organic acids	462-88-4	1	422722	504423	436338	550198	443108	484223	751834	746479	661944	313761	314808	364452	211995	265209	232643	252790	258546	294959	448033	445047	395760	C02642	ko00240,ko00410,ko00770,ko01100
pmp000411	565.16	433.1	564.148	C26H28O14	[M+H]+	Genistein-8-C-apiosyl(1→6)glucoside*	Flavonoids	Isoflavones	-	1	89976.9	100448	98198.8	125041	135521	90194.9	860763	889449	825525	85477.2	99820.6	108705	1.39336e+06	1.59253e+06	1.2729e+06	68355	68326	34841.2	535062	603920	540357	-	-
Hmcp001618	743.2	449.1	742.196	C32H38O20	[M+H]+	Quercetin-3-O-(2''-O-Xylosyl)rutinoside	Flavonoids	Flavonols	129235-39-8	1	24531.1	41113.7	106052	172595	94571.2	141819	35010	96684.8	43345	51680	174530	179708	243545	199093	221077	138728	105116	150085	133155	118651	118394	C10175	ko00944
Hmsn002272	327.11	165.05	328.116	C15H20O8	[M-H]-	Demethyl coniferin	Phenolic acids	Phenolic acids	-	1	19741.4	32971.5	23032.5	19200.1	23280.1	23020.3	22445.6	21848.6	8425.03	25691	30558.2	27312.7	131907	140277	175655	133857	113558	116326	64638.2	58418.4	56869.2	-	-
pmb0864	426.26	285.24	425.254	C19H40NO7P	[M+H]+	LysoPE 14:0	Lipids	LPE	-	1	67525.5	79203.2	80227.7	79748.1	90834.9	93856	155740	166882	112771	139653	131695	131077	152267	198182	185856	176634	183871	161581	128156	144667	129372	-	-
MW0108842	170.09	96.07	169.085	C7H11N3O2	[M+H]+	N-Methyl-L-histidine	Amino acids and derivatives	Amino acids and derivatives	24886-03-1	3	723004	807384	701920	814073	3.27136e+06	1.41612e+06	631967	712302	456578	4.16661e+06	1.42738e+06	1.65065e+06	7.58131e+06	3.4422e+06	3.50201e+06	2.67041e+06	3.05851e+06	7.09573e+06	3.34497e+06	3.46735e+06	3.8153e+06	C03298	-
pmb0885	291.2	191.11	290.188	C18H26O3	[M+H]+	4-Oxo-9Z,11Z,13E,15E-Octadecatetraenoic Acid	Lipids	Free fatty acids	-	3	455862	364865	381924	368908	369438	343243	570042	554552	575372	354682	369603	370966	223338	209274	242249	250171	271489	255418	451679	427178	393400	-	-
MW0006042	349.27	179.14	348.266	C22H36O3	[M+H]+	2-Hydroxy-6-pentadecylbenzoic acid*	Phenolic acids	Phenolic acids	16611-84-0	1	1.22743e+06	1.27468e+06	1.33055e+06	1.31869e+06	1249358	1.2523e+06	1.50732e+06	1.46118e+06	1.41423e+06	1.52233e+06	1.47407e+06	1.43793e+06	2.15113e+06	2.08765e+06	2.14597e+06	1.80806e+06	1.74394e+06	1.65718e+06	1.69768e+06	1.56089e+06	1.4815e+06	C10759	-
Qmxp101615	349.27	179.14	348.266	C22H36O3	[M+H]+	Ent-3β-Acetoxyisopimar-15-8β-ol*	Terpenoids	Ditepenoids	-	1	1.22743e+06	1.27468e+06	1.33055e+06	1.31869e+06	1249358	1.2523e+06	1.50732e+06	1.46118e+06	1.41423e+06	1.52233e+06	1.47407e+06	1.43793e+06	2.15113e+06	2.08765e+06	2.14597e+06	1.80806e+06	1.74394e+06	1.65718e+06	1.69768e+06	1.56089e+06	1.4815e+06	-	-
Wayn007352	339.12	324.1	340.131	C20H20O5	[M-H]-	9-Oxodemethylmyricanane B	Others	Others	-	3	16389.8	12927.9	13040.2	10056.1	14438.5	14729.4	11624.4	16513.8	13308.2	18641.5	19953.6	19101.3	25597.4	21995.5	21080.4	30842.6	33869.5	32065.5	19712.2	21062.3	18321.1	-	-
pme3475	273.08	153.02	272.068	C15H12O5	[M+H]+	Butin; 7,3',4'-Trihydroxyflavanone*	Flavonoids	Flavanones	492-14-8	3	258407	293621	308298	203768	176790	200197	202292	189398	189938	343451	318963	284700	382070	345269	369840	804019	734448	745092	386333	338047	351231	C09614	ko00941
MWSmce448	127.05	81.04	126.043	C5H6N2O2	[M+H]+	Imidazol-1-yl-acetic acid	Alkaloids	Alkaloids	22884-10-2	3	402299	164845	161850	136911	363178	339367	594943	502903	553348	222583	416676	429316	148817	549235	167020	367500	919624	726569	514070	565922	495270	-	-
mws0281	191.02	111.01	192.027	C6H8O7	[M-H]-	Citric Acid	Organic acids	Organic acids	77-92-9	1	3.65476e+06	3.58725e+06	3.25955e+06	3.81135e+06	4.02313e+06	4.02441e+06	1.12507e+07	9.99508e+06	1.12038e+07	5.8055e+06	6.26789e+06	6.60931e+06	1.76732e+07	1.70524e+07	1.71414e+07	1.28637e+07	1.29331e+07	1.24806e+07	8.50982e+06	9.42363e+06	8.26954e+06	C00158	ko00020,ko00250,ko00630,ko01100,ko01110,ko01200,ko01210,ko01230,ko01240
Hmcp001578	641.17	479.11	640.164	C28H32O17	[M+H]+	Isorhamnetin-3,7-O-diglucoside	Flavonoids	Flavonols	6758-51-6	1	35010	43202.3	33998.7	45010	42349.4	21502.7	65020	49228.3	40019.2	55454.6	53350	44597	1.69019e+06	1.56478e+06	1.70678e+06	595965	493976	608787	535985	479460	473151	-	-
Jmzn006005	177.06	117.04	178.063	C10H10O3	[M-H]-	3,4-Methylenedioxy cinnamyl alcohol	Lignans and Coumarins	Lignans	58095-76-4	1	57681.2	53547.8	46840.3	53251.2	53735.7	64190.1	45217.1	44117.5	40892.8	63700.7	69592.4	63362.9	141168	145494	158579	177037	188138	172388	98530.7	107637	93928.4	-	-
pme3163	289.03	96.97	290.04	C7H15O10P	[M-H]-	D-Sedoheptuiose 7-phosphate	Others	Saccharides	2646-35-7	3	482342	1.03077e+06	1.10274e+06	1.12864e+06	1.06855e+06	1.12982e+06	249139	205069	281328	1.34806e+06	1.25998e+06	577164	550169	1.19037e+06	1.22472e+06	1.06333e+06	1.09215e+06	1.08437e+06	952885	909583	1.04208e+06	-	-
mws1164	179.056	59.0139	180.063	C6H12O6	[M-H]-	D-Fructose*	Others	Saccharides	57-48-7	1	708129	751832	752278	825602	785908	800096	976662	1.01636e+06	948669	1.20485e+06	1.19994e+06	1.16423e+06	2.61533e+06	3.407e+06	3.60056e+06	2.92664e+06	2.56631e+06	2.76209e+06	1.13207e+06	1.0939e+06	1.24914e+06	C05003	-
Lmhn002574	431.06	137.03	432.069	C20H16O11	[M-H]-	Caffeoyl(p-Hydroxybenzoyl)tartaric acid	Phenolic acids	Phenolic acids	-	3	22612.3	24282.4	22782.4	36156.9	30849.8	23779.6	100574	90379.1	75600.1	62119.1	52947.8	53736.9	311399	302945	358745	337877	341564	351631	148686	158202	137488	-	-
MWS5083	455.1	96.97	456.105	C17H21N4O9P	[M-H]-	Flavin Single Nucleotide(FMN)	Nucleotides and derivatives	Nucleotides and derivatives	6184-17-4	1	3.79884e+06	3.27522e+06	3.29266e+06	3.62193e+06	3.63944e+06	3.57767e+06	2.4607e+06	2.45439e+06	2.25487e+06	2.98098e+06	2.76919e+06	3.03072e+06	1.36814e+06	1.58111e+06	1.62431e+06	2.04715e+06	1.79718e+06	1.77286e+06	2.22324e+06	2.50283e+06	2.52955e+06	C00061	ko00190,ko00740,ko01100,ko01110,ko01240
pmb0725	669.18	331.08	668.174	C33H32O15	[M+H]+	Tricin-7-O-(2''-feruloyl)glucoside	Flavonoids	Flavones	-	2	463787	461940	447395	478723	483258	465843	390099	375509	371296	555761	658117	584696	757765	780983	723183	683064	844049	788294	631459	557200	564214	-	-
MW0158700	431.12	168.01	432.117	C20H20N2O9	[M-H]-	TyrMe-Asp-OH	Amino acids and derivatives	Amino acids and derivatives	-	3	239355	181076	263284	441592	461968	457162	1.75192e+06	1.7799e+06	1.53631e+06	1.0623e+06	1.00368e+06	889354	6.5185e+06	6.25353e+06	6.24208e+06	6.14081e+06	6.28198e+06	6.88103e+06	2.88887e+06	2.58496e+06	2.95522e+06	-	-
Wagp005964	637.18	331.08	636.169	C29H32O16	[M+H]+	Desmethoxysudachitin 5-[6''-(3-Hydroxy-3-Methylglutaryl)Glucoside]	Flavonoids	Flavones	-	3	1.30542e+06	1.33857e+06	1.23597e+06	1.37259e+06	1.30099e+06	1.37516e+06	1.11519e+06	1.03762e+06	1.04803e+06	1.37014e+06	1.32675e+06	1.15596e+06	1.69248e+06	1.9657e+06	1.70748e+06	1.97237e+06	1.73853e+06	1.62091e+06	1.58062e+06	1.37327e+06	1470462	-	-
Lmbn001288	131.03	87.04	132.042	C5H8O4	[M-H]-	2-Hydroxy-2-methyl-3-oxobutanoic acid*	Organic acids	Organic acids	71698-08-3	3	12040	14770.8	17605.3	20470.6	17605.2	19377.4	45182	50738.4	49084.5	32416.1	33667.3	25845.3	23396.2	20329.2	26620.2	17003	18585.3	19335.2	22472.6	25878.2	24269.1	C06010	ko00290,ko00650,ko00660,ko00770,ko01100,ko01110,ko01210,ko01230
HJN076	563.18	255.07	564.184	C27H32O13	[M-H]-	Pinocembrin-7-O-neohesperidoside	Flavonoids	Flavanones	13241-31-1	3	14897.3	18104.2	11347.6	20339.6	19243.4	15625.9	10850.9	12012	12549.7	19788	18890	13147.9	10979.4	9872.06	10685.7	13314.5	12582.5	12889.2	12410.5	11339.1	13049.5	C09828	-
Wagn011658	653.38	397.14	654.383	C31H58O14	[M-H]-	1-Palmitoyl-Sn-Glycerol 3-O-Diglucoside	Lipids	Glycerol ester	-	1	11192.6	11919.7	12973.6	10732.3	9327.71	10400.9	56682.8	96072.7	77798.3	26615.4	23852.3	22933.4	25687.3	29125.4	27311.7	35633.8	22891	24426.3	24732.8	21468.7	23137.7	-	-
Zmsp000366	148.1	130.09	147.089	C6H13NO3	[M+H]+	Fagomine	Alkaloids	Piperidine alkaloids	53185-12-9	1	182877	135807	144910	155837	129028	97567	94558.6	85856.8	85563.4	91208.6	96086.6	97676.9	19012.6	60668.7	25683.1	83970.9	110177	90775	111629	99836.7	98290.2	C10144	-
Lmyn002435	415.16	253.07	416.168	C19H28O10	[M-H]-	Hydrangeifolin I	Phenolic acids	Phenolic acids	-	3	3971.65	14147.1	14286.8	25882.9	20687	21148.5	81304.8	73069.6	77282.6	32414.1	60948.8	33980.9	186212	195066	190722	125331	154467	155537	79280.9	89611.8	79671.3	-	-
mws0145	151.04	93.03	152.047	C8H8O3	[M-H]-	O-Anisic acid (2-Methoxybenzoic acid)	Phenolic acids	Phenolic acids	529-75-9	3	206960	164834	152365	112740	129136	131539	268501	271072	259785	261305	282764	302675	154451	160302	183008	144343	170250	155188	203467	182210	178983	-	-
Lmnp002584	625.18	463.13	624.169	C28H32O16	[M+H]+	Hispidulin-8-C-(2''-O-glucosyl)glucoside	Flavonoids	Flavones	-	1	2.26151e+06	1.97016e+06	2.42115e+06	2.67912e+06	2.64248e+06	3.12431e+06	1.72122e+06	1.54038e+06	1.67746e+06	3.05265e+06	3.00499e+06	3.1453e+06	2.41198e+06	2.10141e+06	2.10923e+06	2.51953e+06	2.69434e+06	2.30758e+06	2.72596e+06	2.49808e+06	2.37122e+06	-	-
Walp007214	290.27	88.08	289.262	C16H35NO3	[M+H]+	2-Aminohexadecane-1,5,6-triol	Lipids	Sphingolipids	-	2	84589.9	82373.5	54415.6	98414	82966.1	100936	64258	33116.8	65324.5	75953.5	133958	61597.4	89387.8	73417.9	44790.8	74486.8	112658	67377	99041.2	106377	92256.6	-	-
mws0355	441.08	169.01	442.09	C22H18O10	[M-H]-	Catechin gallate*	Flavonoids	Flavanols	130405-40-2	3	63560.5	74021.6	97724.8	71244.3	81733.2	92444.1	81688	67401.5	57125	44083.6	48631.2	54132.7	20322.6	21634.4	24952.2	29696.3	28306.5	23614.6	45071.3	42935	39092.5	-	-
Lmyn000160	237.06	87.01	238.069	C8H14O8	[M-H]-	Mucic acid Dimethyl Ester	Phenolic acids	Phenolic acids	-	3	105399	86732.6	93479.1	101780	98596.3	99584.1	128411	134649	134435	107555	116789	103731	194875	193495	193727	153728	164292	151196	109731	124104	110078	-	-
Smhp004476	565.15	433.11	564.148	C26H28O14	[M+H]+	Isovitexin-2''-O-xyloside*	Flavonoids	Flavones	-	1	7.37964e+06	7.12532e+06	12337725	6.58302e+06	7.90868e+06	6.44529e+06	4.54712e+07	4.66158e+07	4.21165e+07	5.531e+06	5.5703e+06	5.41466e+06	7.51927e+07	7.48505e+07	6.5669e+07	3.05946e+06	3.24901e+06	3.40351e+06	3.26857e+07	3.40391e+07	2.95607e+07	-	-
Lmyp001747	344.1	164.03	343.09	C14H17NO9	[M+H]+	2-O-Glucosyl-7-hydroxy-1,4(2H)-benzoxazin-3-one (DHBOA glucoside)	Alkaloids	Alkaloids	28512-70-1	3	74632.4	66952.3	60885.1	78502.1	68458.8	85117.1	45775.6	47415.4	49982.6	85592.3	100481	80631.1	74161.8	69673.6	76998.5	52166.3	55075.7	67369.4	97899.4	96681.2	85742.9	-	-
Wcjp001060	284.1	152.06	283.084	C16H13NO4	[M+H]+	Asiaticumine A	Alkaloids	Alkaloids	-	3	1.25469e+07	1.20122e+07	1.38589e+07	8.53043e+06	8.41094e+06	8.95386e+06	2.22248e+07	2.10804e+07	2.33517e+07	1.26171e+07	1.12195e+07	1.14918e+07	2.03334e+06	2.17248e+06	2.03615e+06	2.97799e+06	2.57928e+06	2.77449e+06	9.98331e+06	1.10037e+07	9.58851e+06	-	-
MWSHC20109	147.04	91.06	146.037	C9H6O2	[M+H]+	Coumarin	Lignans and Coumarins	Coumarins	91-64-5	2	2.08635e+07	2.31867e+07	2.2926e+07	1.70482e+07	1.82828e+07	1.7388e+07	8.81865e+06	9.07862e+06	8.51189e+06	1.71477e+07	1.74112e+07	1.62736e+07	1.01365e+07	1.07007e+07	1.12525e+07	1.58279e+07	1.6057e+07	1.71e+07	1.46586e+07	1.45973e+07	1.28839e+07	C05851	ko00999,ko01110
Wayp004564	182.08	136.08	181.074	C9H11NO3	[M+H]+	4-hydroxy-4-(3-pyridyl)-butanoic acid	Alkaloids	Pyridine alkaloids	15569-97-8	2	1.30803e+06	1.04554e+06	1.16253e+06	1.15081e+06	1.34615e+06	1.18972e+06	2.48752e+06	2.56546e+06	2.4741e+06	1.36992e+06	1.22547e+06	1.32953e+06	1.76658e+06	1.99987e+06	1.87208e+06	2.25709e+06	2.18227e+06	1.87553e+06	2.01097e+06	1.88564e+06	1740899	C19579	-
Cmsp002787	227.09	181.05	226.084	C11H14O5	[M+H]+	3,4'-Dihydroxy-3',5'-dimethoxypropiophenone	Phenolic acids	Phenolic acids	136196-47-9	1	212438	181489	223138	241017	188464	232337	465691	468337	431312	261817	258709	281886	2.19954e+06	2.05056e+06	2.21391e+06	1.81404e+06	1.54358e+06	1.7658e+06	1.03919e+06	1.04511e+06	917507	-	-
Lmhp001430	227.1	116.07	226.095	C10H14N2O4	[M+H]+	Cyclo(Pro-Glu)	Amino acids and derivatives	Amino acids and derivatives	-	2	416676	383233	170729	619799	558853	547753	867741	894424	914067	501072	550698	541273	977059	1.04491e+06	810869	563286	601860	638953	661891	685970	595766	-	-
Lmyn002540	368.1	162.06	369.106	C16H19NO9	[M-H]-	Dioxindole-3-acetyl-3-O-glucoside	Alkaloids	Plumerane	-	3	52905.7	56393.5	62492.8	44668.3	45521.1	45308.1	42596.3	52176.6	52711.4	47355.3	49713.3	63422.8	68149.8	72469.2	62734.7	69890.4	65540.7	63451.7	50612.7	56085.2	48904.3	-	-
Zbzp003134	197.08	151.04	196.074	C10H12O4	[M+Na]+	Jatamanin B	Terpenoids	Monoterpenoids	-	3	769299	753490	706926	812422	828013	732513	650220	729828	547239	808934	899834	910349	7.36291e+06	6.94094e+06	7.76654e+06	6.3699e+06	5.85399e+06	6.24361e+06	3.3474e+06	3.04724e+06	2.90753e+06	-	-
mws1499	149.05	59.01	150.053	C5H10O5	[M-H]-	D-Arabinose*	Others	Saccharides	10323-20-3	1	151389	127110	238244	139010	141762	128806	159948	129289	108838	120598	145299	127071	112931	134418	119793	141233	149608	123542	131839	131003	148664	C00216	ko00040,ko00053,ko00520,ko01100,ko01250
Wbsp001938	220.12	90.06	219.111	C9H17NO5	[M+H]+	Casuarine Analogue	Alkaloids	Alkaloids	-	3	9.78001e+06	9.38409e+06	1.12217e+07	1.18028e+07	1.06356e+07	1.02533e+07	8.27028e+06	8.43996e+06	8.67643e+06	9.69069e+06	9.2506e+06	1.00803e+07	1.28117e+07	1.2435e+07	1.37337e+07	1.32337e+07	1.31715e+07	1.3223e+07	1.20337e+07	1.06965e+07	1.05789e+07	-	-
mws0596	154.05	136.04	153.043	C7H7NO3	[M+H]+	3-Hydroxyanthranilic acid	Alkaloids	Phenolamine	548-93-6	3	128485	151912	212637	212963	73287.9	64829.9	488029	492584	415819	208198	210646	230665	1.36386e+06	1.47341e+06	1.28099e+06	1.58783e+06	1.76858e+06	1.78786e+06	817806	774554	706857	C00632	ko00380,ko01100,ko01240
Hmsp000364	144.1	98.09	143.095	C7H13NO2	[M+H]+	L-Cyclopentylglycine	Amino acids and derivatives	Amino acids and derivatives	2521-84-8	1	215402	203834	231588	285818	275324	238205	521153	410232	649758	372429	280572	310078	612392	590914	482243	479289	539933	566544	418911	436311	377888	-	-
Lmhp001461	229.15	70.07	228.147	C11H20N2O3	[M+H]+	L-Prolyl-L-Leucine	Amino acids and derivatives	Amino acids and derivatives	52899-07-7	1	1.51073e+06	1.398e+06	1.59278e+06	1.47886e+06	1.59366e+06	1.36329e+06	7.11394e+06	7.12832e+06	7.26166e+06	1.83946e+06	1.91402e+06	1.82151e+06	3.30782e+06	3.44975e+06	3.62694e+06	1.70378e+06	1.77866e+06	2.17873e+06	3.03739e+06	2.65616e+06	2.71767e+06	-	-
mws0061	463.09	300.03	464.096	C21H20O12	[M-H]-	Quercetin-3-O-galactoside (Hyperin)*	Flavonoids	Flavonols	482-36-0	3	95889.2	233088	249975	251476	242584	276696	153287	188451	164993	321896	334540	316309	108251	93949	152303	118558	75964.2	110925	229481	210550	198643	C10073	-
pmp000235	527.155	331.08	526.148	C27H26O11	[M+H]+	Salcolin B*	Flavonoids	Flavones	-	1	202067	171145	193073	184508	248597	221413	188817	205825	190226	346612	324255	271780	1.3655e+06	1.33092e+06	1.40989e+06	1.56134e+06	1.56056e+06	1.37158e+06	686987	648402	593503	-	-
Zmhn002301	325.093	163.039	326.1	C15H18O8	[M-H]-	p-Coumaric acid-4-O-glucoside	Phenolic acids	Phenolic acids	117405-48-8	1	244766	230193	143262	259965	280902	263496	223028	278506	270904	327280	254476	473163	676299	552685	581207	477698	547868	612712	348616	397573	396062	C06739	-
pmb0626	757.22	433.4	756.211	C33H40O20	[M+H]+	Apigenin-6-C-glucoside-7-O-Sophoroside*	Flavonoids	Flavones	-	2	541767	611410	580772	486724	508780	491373	1.61699e+06	1.34892e+06	1.28761e+06	836071	638375	784010	841185	1.56643e+06	1.16638e+06	791649	597816	792867	893875	942204	813668	-	-
MWSHC2062	355.1	193.05	356.111	C16H20O9	[M-H]-	Ferulic β-glucoside	Phenolic acids	Phenolic acids	14364-12-6	2	607342	620208	639454	599903	647365	624346	704787	715580	729056	680617	735727	726415	2.43005e+06	2.48504e+06	2.80057e+06	3.8998e+06	3.96704e+06	3.34146e+06	1.54835e+06	1.77096e+06	1.58121e+06	-	-
mws1073	595.17	457.13	594.159	C27H30O15	[M+H]+	Apigenin-6,8-di-C-glucoside (Vicenin-2)	Flavonoids	Flavones	23666-13-9	1	1.03807e+07	9.5911e+06	8.83079e+06	9.16086e+06	9.48195e+06	8.25195e+06	5.42412e+06	7.30767e+06	4.98609e+06	9.74402e+06	8.50422e+06	1.02139e+07	1.07094e+07	1.02729e+07	1.04778e+07	9.59105e+06	8.86217e+06	9.02191e+06	8.73615e+06	9.0885e+06	7.86384e+06	C10195	-
Lmjp004941	301.071	286.047	300.063	C16H12O6	[M+H]+	3,5,4'-Trihydroxy-7-methoxyflavone (Rhamnocitrin)*	Flavonoids	Flavonols	569-92-6	3	413393	368925	429257	501174	486716	500372	536070	529914	478681	656950	583203	614304	998664	837540	874031	1.80365e+06	1.57034e+06	1.59847e+06	833157	786755	718972	C17059	-
pme0534	195.05	75.01	196.058	C6H12O7	[M-H]-	Gluconic acid	Others	Saccharides	526-95-4	1	559003	549276	530170	551824	568117	663121	1.67744e+06	1.53405e+06	1.65196e+06	805276	631318	1.17526e+06	1.45614e+06	1.49938e+06	1.22199e+06	1.45345e+06	1.57766e+06	1.58226e+06	940072	815778	851149	C00257	ko00030,ko01100,ko01110,ko01200
pme1474	298.1	136.06	297.09	C11H15N5O3S	[M+H]+	5'-Deoxy-5'-(methylthio)adenosine	Nucleotides and derivatives	Nucleotides and derivatives	2457-80-9	1	6.4868e+06	6.18214e+06	6.30619e+06	5.66726e+06	5.39647e+06	5.87566e+06	1.27895e+07	1.30558e+07	1.28877e+07	6.67654e+06	7.47633e+06	8.19991e+06	1.20757e+06	1.57469e+06	1.58342e+06	2.62687e+06	2.2823e+06	2.34856e+06	3.22141e+06	2.95415e+06	2.78449e+06	C00170	ko00270,ko00908,ko01100
Hmsn002598	301.09	139.04	302.1	C13H18O8	[M-H]-	Salirepin	Phenolic acids	Phenolic acids	26652-12-0	3	326693	336313	318385	679432	618829	577848	634199	608582	595426	593536	587204	596477	781580	768508	737298	813079	859848	953226	639869	553797	616633	-	-
Hmcp003852	223.21	207.03	222.198	C15H26O	[M+H]+	Elemol	Terpenoids	Sesquiterpenoids	639-99-6	2	1.38938e+08	1.34837e+08	1.46279e+08	1.70852e+08	1.39608e+08	1.65522e+08	9.96927e+07	9.58574e+07	1.05742e+08	1.4465e+08	1.37785e+08	1.43075e+08	1.38201e+08	1.41629e+08	125140253	1.19368e+08	1.28836e+08	1.28433e+08	9.41714e+07	101988902	109201062	-	-
Wcsp000996	254.09	159.03	253.074	C15H11NO3	[M+H]+	N-Methylcrinasiadine	Alkaloids	Alkaloids	40141-98-8	2	782416	712572	817912	680169	704909	682071	268715	270704	321050	922590	943823	954317	926158	971326	914925	950462	881111	1.00091e+06	881977	775409	780648	-	-
pmn001681	165.09	149.06	166.099	C10H14O2	[M-H]-	1-(4-Methoxyphenyl)-1-propanol	Phenolic acids	Phenolic acids	5349-60-0	3	530991	491241	566890	596009	583565	662685	328484	371128	362809	485348	496905	506239	498935	476259	410831	465209	480517	410314	336735	346220	386402	-	-
Hmqp003184	667.15	287.06	666.143	C29H30O18	[M+H]+	Luteolin-7-O-(6''-malonyl)glucoside-5-O-arabinoside	Flavonoids	Flavones	-	3	14142.7	1914.82	15005	26942.8	18649.5	18828.1	18340	42927.6	13340	48345	33432.9	38997.1	235094	308209	855900	9	9	9	75025	67542.2	78143.7	-	-
Lmbn001754	175.06	115.04	176.069	C7H12O5	[M-H]-	3-Isopropylmalic Acid*	Organic acids	Organic acids	921-28-8	1	3.40374e+06	3.27543e+06	3.47746e+06	2.23349e+06	2.4538e+06	2.47703e+06	2.43402e+06	2.71734e+06	2.64546e+06	1.04776e+06	999249	1.04814e+06	2.02739e+06	1.81752e+06	1.75072e+06	1.42711e+06	1.49512e+06	1.24262e+06	2.14176e+06	2.32006e+06	2.0016e+06	C04411	ko00290,ko01100,ko01110,ko01210,ko01230
MWS201444	204.1	84.04	203.091	C7H13N3O4	[M+H]+	Gln-Gly	Amino acids and derivatives	Amino acids and derivatives	2650-65-9	3	3.02458e+06	3.66581e+06	3.65057e+06	3.5966e+06	3.73614e+06	3.32132e+06	952124	988136	773915	4.50896e+06	4.42813e+06	3.86856e+06	5.27974e+06	5.15184e+06	5.11764e+06	3.93954e+06	4.25819e+06	4.20784e+06	3.87668e+06	4.4106e+06	3.90177e+06	-	-
pme1730	117.02	73.03	118.027	C4H6O4	[M-H]-	D-Erythronolactone	Organic acids	Organic acids	15667-21-7	3	168355	177654	163921	219732	117989	134963	5.97783e+06	6.36076e+06	6.35495e+06	2.2166e+06	2.36648e+06	2.23978e+06	2.47195e+07	2.59689e+07	2.61295e+07	1.80705e+07	1.83607e+07	1.92439e+07	8.84473e+06	1.01453e+07	1.00219e+07	-	-
mws0736	189.12	86.1	188.116	C8H16N2O3	[M+H]+	N-Glycyl-L-leucine*	Amino acids and derivatives	Amino acids and derivatives	869-19-2	2	5.715e+06	6.12089e+06	6.67915e+06	3.89013e+06	3.99681e+06	4.36174e+06	4.8581e+06	4.17353e+06	4.77658e+06	7.87707e+06	7.94377e+06	8.18009e+06	3.80576e+06	3.8475e+06	3.73376e+06	4.08875e+06	4.65404e+06	4.54553e+06	5.56651e+06	4.95116e+06	4.86793e+06	C02155	-
mws1066	579.17	271.06	580.179	C27H32O14	[M-H]-	Naringenin-7-O-Rutinoside(Narirutin)*	Flavonoids	Flavanones	14259-46-2	2	1.86144e+06	1.74973e+06	1.82562e+06	1.72388e+06	1.59386e+06	1.61049e+06	936669	884562	1.0463e+06	1.52509e+06	1.52243e+06	1.44899e+06	835587	822483	664946	852197	967769	859982	1.15726e+06	1.33287e+06	1.30381e+06	C09793	-
MWSmce016	138.05	78.03	137.048	C7H7NO2	[M+H]+	Nicotinic Acid Methyl Ester(Methyl Nicotinate)	Alkaloids	Pyridine alkaloids	93-60-7	2	527750	539986	477978	1139545	1274010	1137865	451092	870995	415207	741336	858324	1388405	939757	918876	1.06752e+06	1538270	1524790	1656245	1430485	1342975	1556800	-	-
pmb0876	454.29	313.27	453.286	C21H44NO7P	[M+H]+	LysoPE 16:0	Lipids	LPE	53862-35-4	1	4.32525e+06	4.89754e+06	5.52337e+06	5.72397e+06	5.61612e+06	4.41641e+06	1.61819e+07	1.39688e+07	1.4412e+07	1.01323e+07	1.06667e+07	1.06316e+07	2.04307e+07	2.09592e+07	2.35723e+07	1.88678e+07	1.76202e+07	1.73707e+07	1.33075e+07	1.41154e+07	1.21594e+07	-	-
MWS20189	301.07	286.05	300.063	C16H12O6	[M+H]+	Tectorigenin*	Flavonoids	Isoflavones	548-77-6	1	402848	359384	463033	536274	514257	471560	519425	501513	509652	577986	643154	608172	968779	863269	945838	1.71945e+06	1.69516e+06	1.66563e+06	888417	813857	766812	C10534	-
Walp007190	362.33	300.29	361.319	C20H43NO4	[M+H]+	2-AminoicoSane-1,5,7,19-tetraol	Lipids	Sphingolipids	-	2	2.93911e+06	2.84671e+06	2.93938e+06	3.80033e+06	3.92753e+06	5.11838e+06	3.45731e+06	1.79141e+06	3.10357e+06	4.91206e+06	6.28085e+06	2.61325e+06	3.6771e+06	3.20008e+06	1.89851e+06	3.14668e+06	3.20185e+06	3.38378e+06	4.64055e+06	4.01347e+06	4.21811e+06	-	-
pme0513	151.061	59	152.069	C5H12O5	[M-H]-	Xylitol	Others	Saccharides	87-99-0	3	33757.6	26076.7	16363.8	27238.1	23030.4	27584.1	40349.4	47442.2	30258.4	74442.1	82800.8	81526.2	90665.3	115923	85253.2	119353	118830	120772	58438.1	52173.5	50955.2	C00379	ko00040,ko01100,ko02010
mws0906	341.12	179.07	342.132	C16H22O8	[M-H]-	Coniferin	Phenolic acids	Phenolic acids	531-29-3	1	2.37774e+06	2.60298e+06	2.6576e+06	2.57116e+06	2.59616e+06	2.62127e+06	2.56218e+06	2.93124e+06	2.54033e+06	4.87281e+06	4.96033e+06	5.17893e+06	3.25661e+07	3.37054e+07	3.18872e+07	4.33854e+07	45165446	4.42289e+07	1.47089e+07	1.26927e+07	1.40725e+07	C00761	ko00940,ko01110
pme2165	155.01	111.02	156.017	C5H4N2O4	[M-H]-	Orotic acid (Vitamin B13)	Others	Vitamin	65-86-1	3	149382	110157	144352	117413	150136	173284	1.32351e+06	1.12593e+06	1.21426e+06	391418	288987	271929	4.24514e+06	4.46455e+06	4.34014e+06	2.69227e+06	3.13777e+06	3.21153e+06	1.4813e+06	1.2785e+06	1.41958e+06	C00295	ko00240,ko01100,ko01240
Jmwn002057	477.16	315.11	478.169	C20H30O13	[M-H]-	2-(3-β-D-glucopyranosyloxy-4-hydroxyphenyl)ethanol-1-O-β-D-glucopyranoside	Phenolic acids	Phenolic acids	-	3	50452.3	32489.2	32481.7	38913.3	35216.2	50620.8	45545.5	80747.8	65797.3	66071.4	73324.3	61808.6	279261	231406	203264	196012	177631	148504	102281	112510	97278.7	-	-
Zjyp102907	235.17	105.07	234.162	C15H22O2	[M+H]+	(4aS,7S,8R)-8-hydroxy-1,4a-dimethyl-7-(prop-1-en-2-yl)-4,4a,5,6,7,8-hexahydronaphthalen-2(3H)-one*	Terpenoids	Sesquiterpenoids	-	1	1.11781e+07	7.64558e+06	9.70413e+06	1.19295e+07	9.26357e+06	1.04089e+07	5.97361e+06	6.6728e+06	6.28606e+06	8.18675e+06	7.70648e+06	7.8886e+06	4.22803e+06	3.95126e+06	4.04321e+06	5.78923e+06	5.19027e+06	4.61629e+06	7.20733e+06	7.36826e+06	6.39463e+06	-	-
pmb0981	348.07	136.06	347.063	C10H14N5O7P	[M+H]+	Adenosine 5'-monophosphate	Nucleotides and derivatives	Nucleotides and derivatives	61-19-8	3	1.95045e+06	1.87205e+06	1.76042e+06	2.73281e+06	2.38435e+06	2.49568e+06	1.51636e+06	1.33168e+06	1.30126e+06	1.94605e+06	1.94683e+06	1.92968e+06	800036	929519	778875	1.05332e+06	1.09049e+06	1.14945e+06	1.41106e+06	1.50091e+06	1.29123e+06	C00020	ko00230,ko00908,ko01100,ko01110,ko01232,ko01240
MWSslk252	593.19	285.08	594.195	C28H34O14	[M-H]-	Didymin (Isosakuranetin-7-O-rutinoside)*	Flavonoids	Flavanones	14259-47-3	3	10029.3	4890.87	2515.32	10660.5	8443.46	10645.5	4621.17	8832.07	13703.8	15520.6	9209.7	13912.8	23554.3	16763.4	17955.8	24730	14943.3	19610	11833.4	13259.7	13688	-	-
pmb0667	757.2	177.1	756.19	C36H36O18	[M+H]+	Isoorientin-7-O-(6''-feruloyl)arabinoside	Flavonoids	Flavones	-	3	34150.5	17924.9	7543.46	24655.6	6670	11521.2	44972.4	46733.3	27093.5	28759	26143.8	44298.9	338310	330091	540345	36478.3	54966	54961	184604	158798	171459	-	-
Wasn000495	311.1	89.02	312.106	C11H20O10	[M-H]-	6-O-alpha-L-arabinopyranosyl-D-glucopyranose	Others	Saccharides	14116-69-9	2	548449	704283	721220	577598	600613	557825	408587	366817	399943	952151	779147	874681	642828	609358	607880	532854	629680	598374	488839	469582	421474	C01625	-
pme2828	140.03	98.96	139.027	C6H5NO3	[M+H]+	4-Nitrophenol	Phenolic acids	Phenolic acids	100-02-7	3	1.00557e+07	1.03013e+07	1.0666e+07	1.02044e+07	1.02646e+07	1.08784e+07	9.91956e+06	1.04877e+07	1.12122e+07	1.09152e+07	1.15695e+07	1.12046e+07	1.05432e+07	1.01228e+07	1.0753e+07	1.04919e+07	1.05889e+07	1.03085e+07	1.20857e+07	1.04731e+07	1.0868e+07	C00870	-
Hmhp002580	413.14	136.07	412.137	C19H24O10	[M+H]+	Methylpicraquassioside A	Lignans and Coumarins	Coumarins	-	3	95101.6	160423	125568	99801.7	79059	77452.8	384804	426862	371974	125370	136340	100158	344158	385571	393707	277949	308213	281742	250515	216745	244147	-	-
pma0249	479.12	317.1	478.111	C22H22O12	[M+H]+	3'-O-Methyltricetin-5-O-glucoside*	Flavonoids	Flavones	-	3	227193	75010.6	225443	189064	169262	205043	220949	203116	251447	157810	318033	243144	503549	537101	685034	377008	297540	371227	304716	292625	262542	-	-
Hagn003556	387.16	207.1	388.095	C23H16O6	[M-H]-	7-Benzyloxy-5-hydroxy-3',4'-methylenedioxyflavonoid	Flavonoids	Flavones	-	3	2.28713e+06	2.00639e+06	2.26948e+06	2.01828e+06	1.99956e+06	2.05329e+06	1.81281e+06	1.93447e+06	1.87929e+06	2.05667e+06	2.21002e+06	2.21953e+06	2.00043e+06	1.8204e+06	1.81906e+06	2.16991e+06	2.05302e+06	2.1346e+06	1.88606e+06	1.92448e+06	2.16471e+06	-	-
Hmln002100	535.18	373.13	536.189	C26H32O12	[M-H]-	Nortrachelogenin-4-O-glucoside*	Lignans and Coumarins	Lignans	33464-78-7	2	1.48722e+06	1.58269e+06	1.70542e+06	1.13348e+06	1.19958e+06	1.25865e+06	496667	514367	519522	1.17963e+06	1.28242e+06	1.04655e+06	735252	668611	600977	873931	1.13073e+06	935631	999441	999766	873728	-	-
Zmjp000182	189.13	70.07	188.127	C7H16N4O2	[M+H]+	N-Monomethyl-L-arginine	Amino acids and derivatives	Amino acids and derivatives	17035-90-4	3	472168	467094	450406	476079	469122	443435	643959	652751	657678	344141	349968	347455	688969	756406	709300	587114	567837	583934	460267	535656	506400	C03884	-
pme2836	178.09	160.08	177.079	C10H11NO2	[M+H]+	5-Hydroxytryptophol	Alkaloids	Plumerane	154-02-9	3	294189	207716	292090	246615	224801	229177	284511	143926	320273	234662	196166	259383	269250	212824	158297	256256	138516	147953	241895	258476	221974	-	-
MWS4296	223.11	120.08	222.1	C11H14N2O3	[M+H]+	Glycylphenylalanine	Amino acids and derivatives	Amino acids and derivatives	3321-03-7	2	814341	862992	757116	639027	2.7181e+06	2.44915e+06	6.33118e+06	6.66319e+06	6.77265e+06	4.91673e+06	4.67083e+06	1.17401e+06	446971	386483	586824	1.88079e+06	376398	550709	3.71761e+06	3.59046e+06	3.20616e+06	-	-
pmb2601	307.1	161.1	308.09	C15H16O7	[M-H]-	7-Hydroxycoumarin-O-rhamnoside	Lignans and Coumarins	Coumarins	-	3	668572	1.31921e+06	1.08212e+06	991666	830417	922582	1.58607e+06	1.25128e+06	1.22536e+06	2.33539e+06	2.38572e+06	2.72044e+06	2.00205e+06	1.42908e+06	1.75506e+06	2.21778e+06	2.22981e+06	2.62936e+06	1.63067e+06	1.61663e+06	1.84678e+06	-	-
Zmgn002106	206.08	58.03	207.089	C11H13NO3	[M-H]-	N-Acetyl-L-phenylalanine	Amino acids and derivatives	Amino acids and derivatives	2018-61-3	3	234733	231132	220594	301468	305875	291964	748354	640509	710297	424369	342858	373410	481726	400810	418615	382091	405203	342355	426100	378420	371160	C03519	ko00360,ko01100
Wafn007355	653.31	509.23	654.31	C29H50O16	[M-H]-	3-(2-Methylbutanoyl)-2,4-Di(Isovaleryl)-6'-(Dihydroxyethyl)Sucrose	Others	Saccharides	-	2	14576.8	20071.5	18971.9	15000.2	21285.8	19835.1	27594.8	29153.4	28484	20995.1	22023.6	22888.9	37696.5	34888.2	36764.2	25102.4	24797.7	23673.2	19950.9	19131.3	22146.1	-	-
MWSmce712	165.09	91.05	164.084	C10H12O2	[M+H]+	Ethyl phenylacetate	Phenolic acids	Phenolic acids	101-97-3	3	147813	140748	126354	136579	90157.3	141438	251872	240714	181538	126436	131582	142738	122240	119134	98395.1	137383	117303	129516	117855	103744	103309	-	-
Lmmn003323	271.23	225.22	272.235	C16H32O3	[M-H]-	2-Hydroxyhexadecanoic acid	Organic acids	Organic acids	764-67-0	1	295386	368615	294792	252762	233693	267074	560311	521037	614658	325528	309341	374020	366672	309740	291226	312220	301088	391544	316877	328326	282869	-	-
pmb0064	374.11	198.08	373.101	C15H19NO10	[M+H]+	DIMBOA glucoside	Alkaloids	Alkaloids	18607-79-9	3	1.40647e+06	1.43035e+06	1.37416e+06	1.40886e+06	1.77454e+06	1.54654e+06	2.54803e+06	2.4165e+06	2.37836e+06	2.79907e+06	2.48835e+06	2.91552e+06	3.72294e+06	4.0024e+06	4.10081e+06	3.76039e+06	3.84572e+06	3.73371e+06	2.87945e+06	2.84732e+06	2.5012e+06	C04831	ko00402,ko01110
pmc0281	400.15	136.06	399.139	C15H21N5O8	[M+H]+	Ribosyladenosine	Nucleotides and derivatives	Nucleotides and derivatives	-	3	48108.7	53810.7	46580.8	36060.2	32462.8	28514.4	6.15319e+06	6.49599e+06	7.27939e+06	14757	25746	20326.1	781487	801301	702120	22942	35405.1	27863.9	1.57521e+06	1.39745e+06	1.37164e+06	-	-
mws0232	377.15	243.09	376.138	C17H20N4O6	[M+H]+	Riboflavin (Vitamin B2)	Others	Vitamin	83-88-5	1	2.86169e+06	2.57395e+06	2.98516e+06	2.06763e+06	2.2823e+06	2.01766e+06	4.75488e+06	5.15227e+06	5.16622e+06	2.62006e+06	2.5403e+06	2.31537e+06	1.96986e+06	2.07238e+06	1.95894e+06	2.04526e+06	1.89356e+06	1.7143e+06	2.71988e+06	2.82692e+06	2.43232e+06	C00255	ko00740,ko01100,ko01110,ko01240,ko02010
MW0153689	473.2	311.15	472.189	C22H28N6O4S1	[M+H]+	Met-Trp-His	Amino acids and derivatives	Amino acids and derivatives	-	3	1.58326e+06	1.17102e+06	1.25585e+06	3043860	1.69673e+06	2554380	1.00678e+06	925558	1.04405e+06	2403450	1.08736e+06	1.18034e+06	1.17161e+06	1.23501e+06	1.32167e+06	1.27392e+06	2681685	2159590	1.3892e+06	1.1923e+06	1.27714e+06	-	-
MWSmce674	451.36	89.06	450.35	C31H46O2	[M+H]+	Phylloquinone (Vitamin K1)	Others	Vitamin	84-80-0	3	21049.7	30102.2	37894.8	15992.7	33470.3	18587.4	33071.1	33466	27965.4	27171.6	20480.6	20670.6	24434.5	31046.4	23379.4	11897.2	30760.9	20404.4	31548.7	28018.5	27430.9	-	-
pmb0532	349.05	137.05	348.047	C10H13N4O8P	[M+H]+	Inosine 5'-monophosphate	Nucleotides and derivatives	Nucleotides and derivatives	131-99-7	3	751049	944001	840688	1.04923e+06	1.15912e+06	1.21445e+06	506320	623626	573958	845874	942105	974267	448103	520761	508636	692535	654936	740473	641625	747182	684303	C00130	ko00230,ko01100,ko01110,ko01232,ko01240
mws1715	252.11	136.06	251.102	C10H13N5O3	[M+H]+	Cordycepin (3'-Deoxyadenosine)*	Nucleotides and derivatives	Nucleotides and derivatives	73-03-0	3	1.6232e+06	1.26491e+06	1.59181e+06	922057	852209	1.0743e+06	4.00786e+06	4.18688e+06	4.57223e+06	1.55611e+06	1.59578e+06	1.80711e+06	115522	201219	206108	254571	345753	341395	1.54183e+06	1.60519e+06	1.38027e+06	C08431	-
Yalp007336	703.29	671.27	702.289	C36H46O14	[M+H]+	Sandrapin B	Terpenoids	Triterpene	-	3	509296	479868	400552	499859	303241	362014	608906	726668	501900	375888	407087	389018	323830	352382	372079	333480	334726	329186	423742	397805	363199	-	-
MWSmce338	146.08	70.065	145.074	C6H11NO3	[M+H]+	N-Hydroxypipecolic acid	Alkaloids	Piperidine alkaloids	115819-92-6	3	51432.1	42668.8	66852.2	109107	92938.4	34642.3	46140.3	29148.6	119470	128350	55345.1	37177.6	155859	132721	168200	180478	165919	123677	48161.2	56191.4	52792.8	-	-
Hmmn003659	549.12	345.06	550.132	C25H26O14	[M-H]-	Limocitrin-7-O-(6''-Acetyl)glucoside	Flavonoids	Flavonols	-	3	47554.7	57417.9	62717.8	54039.4	36470.3	40436.9	44577.7	49113.4	44567.7	40451.3	55959	54042.7	82761	78627.7	80230.1	73532.3	76745.4	74548.5	57726.1	63481.9	67350.6	-	-
MW0110291	329.15	136.08	328.142	C18H20N2O4	[M+H]+	Tyrosylphenylalanine	Amino acids and derivatives	Amino acids and derivatives	17355-11-2	3	1.07677e+06	1.07231e+06	1.27095e+06	490341	542847	454986	957450	1.05704e+06	852324	1.17154e+06	1.1968e+06	1.12826e+06	207647	180280	218921	161625	173801	197835	701785	639459	603033	-	-
Lmqp000427	146.08	82.07	145.074	C6H11NO3	[M+H]+	N-Methyl-Trans-4-Hydroxy-L-Proline	Amino acids and derivatives	Amino acids and derivatives	4252-82-8	3	30407.4	45571.1	62687.6	58879.7	48898.5	57895.2	52606.9	56787.3	58390.4	73844.6	53932.4	63793.9	89146.4	76836.3	79829.8	72391.5	48755.2	83187.2	65523.1	59770	56228.9	-	-
pmn001695	371.098	249.063	372.106	C16H20O10	[M-H]-	Trihydroxycinnamoylquinic acid	Phenolic acids	Phenolic acids	-	1	863110	822493	779943	886590	851174	893769	1.06225e+06	1.1049e+06	1.07686e+06	1.22635e+06	1.09694e+06	1.22085e+06	1.0817e+06	1.02292e+06	949698	1.32499e+06	1.18144e+06	1.19561e+06	951285	911263	1.05796e+06	-	-
pmb3374	289.13	119.05	290.138	C14H18N4O3	[M-H]-	N-p-Coumaroyl hydroxydehydroagmatine	Alkaloids	Phenolamine	-	3	645985	650839	652182	6.76669e+06	6.60538e+06	6.98321e+06	1.9543e+06	2.05542e+06	1.95615e+06	3.37611e+06	3.72062e+06	3.5432e+06	377091	415010	424339	3.13574e+06	3.15723e+06	2.87525e+06	2.40805e+06	2.56096e+06	2.80931e+06	-	-
Lmnp002448	641.17	479.11	640.164	C28H32O17	[M+H]+	5,7,3',4'-Tetrahydroxy-6-methoxyflavone-8-C-[glucosyl-(1-2)]-glucoside	Flavonoids	Flavones	-	1	1.10206e+06	146745	143636	143410	84096.3	73007.5	130391	266228	141740	171128	73986.4	209175	1.23509e+06	1.60393e+06	1.29587e+06	560819	974801	1.32706e+06	134139	156612	149338	-	-
pme0281	165.019	121.029	166.027	C8H6O4	[M-H]-	Terephthalic acid	Phenolic acids	Phenolic acids	100-21-0	3	543423	622809	521794	519544	490606	523657	791608	772421	762687	511308	462276	513936	466527	467874	427671	436960	421829	452229	531873	526207	460613	C06337	ko01100
Zmhn001420	165.02	121.03	166.027	C8H6O4	[M-H]-	5,7-Dihydroxy-1(3H)-isobenzofuranone	Phenolic acids	Phenolic acids	27979-58-4	3	543423	622809	521794	519544	490606	523657	791608	772421	762687	511308	462276	513936	466527	467874	427671	436960	421829	452229	531873	526207	460613	-	-
Qmyp101120	235.17	133.1	234.162	C15H22O2	[M+H]+	Procurcumenol	Terpenoids	Sesquiterpenoids	-	3	1.42625e+07	1.03631e+07	1.20702e+07	1.59395e+07	1.29881e+07	1.30509e+07	9.06489e+06	8.11238e+06	7.74837e+06	1.14939e+07	1.03514e+07	1.06046e+07	5.83982e+06	5.35266e+06	5.57369e+06	8.00382e+06	7.22476e+06	6.42941e+06	9.74947e+06	9.17406e+06	8.33526e+06	-	-
MW0151000	496.29	334.24	497.296	C22H39N7O6	[M-H]-	His-Leu-Thr-Lys	Amino acids and derivatives	Amino acids and derivatives	-	3	118358	126630	103956	111401	115163	120172	51219.9	78019.7	56475.7	128527	116087	128403	54259.4	68710.1	56287.1	79829.4	77119.5	84027.5	98199.3	91230.3	106668	-	-
pme2890	269.06	136.04	268.055	C8H16N2O4S2	[M+H]+	L-Homocystine	Amino acids and derivatives	Amino acids and derivatives	626-72-2	3	95668.8	79514.9	96977	54211.7	32092.2	64163.5	98953.7	70532.1	91702.7	107074	88507	107556	55455.4	36311.2	29504.1	56476.3	47436.6	36369	67175.1	58257.9	66712.1	C01817	ko00270
Qmjp081305	235.17	189.16	234.162	C15H22O2	[M+H]+	Shizukafuranol	Terpenoids	Sesquiterpenoids	90332-93-7	3	9.06619e+06	5.91379e+06	7.14273e+06	8.4206e+06	7.41022e+06	8.05333e+06	4.36944e+06	3.56578e+06	4.02918e+06	7.06359e+06	5.96361e+06	6.11545e+06	3.82467e+06	3.29552e+06	3.51292e+06	5.78166e+06	4.37773e+06	3.80878e+06	5.8917e+06	5.67094e+06	5.05384e+06	-	-
Zmjp000624	168.06	150.05	167.058	C8H9NO3	[M+H]+	Pyridoxal	Others	Vitamin	66-72-8	3	255756	196073	254777	703410	571710	384108	1.00527e+06	940096	940217	942543	472536	361119	1.38247e+06	1.32342e+06	1.45216e+06	1.28184e+06	1.23028e+06	1.23223e+06	1.08695e+06	1.03199e+06	929853	C00250	ko00750,ko01100,ko01240
Hmdp001950	303.12	285.12	302.115	C17H18O5	[M+H]+	2',7-Dihydroxy-3',4'-dimethoxyisoflavan	Flavonoids	Other Flavonoids	52250-35-8	2	3.90656e+06	3.72238e+06	3.9079e+06	1.48174e+07	1.69175e+07	1.59309e+07	6.35551e+06	6.64955e+06	6.4229e+06	8.21124e+06	6.78742e+06	6.83973e+06	1.53111e+06	1.85209e+06	1.74059e+06	4.97054e+06	5.51154e+06	5.36625e+06	7.56046e+06	7.52725e+06	6.56339e+06	-	-
pme0033	137.05	119.04	136.038	C5H4N4O	[M+H]+	Hypoxanthine	Nucleotides and derivatives	Nucleotides and derivatives	68-94-0	3	624403	553310	598824	976345	793388	762351	4.89959e+06	4.48243e+06	4.55225e+06	1.59108e+06	1.79921e+06	1.81319e+06	692418	630341	527447	974621	959426	1.08304e+06	1.77158e+06	1.65474e+06	1.51351e+06	C00262	ko00230,ko01100,ko01232
Lmqn000432	333.06	333.06	334.067	C9H19O11P	[M-H]-	1-(sn-Glycero-3-phospho)-1D-myo-inositol	Others	Saccharides	-	1	1.08838e+06	1.13799e+06	720125	859598	886851	584127	1.28047e+06	1.18933e+06	1.17191e+06	659891	1.58791e+06	1.11221e+06	5.76134e+06	5.60158e+06	6.02186e+06	3.45828e+06	3.38635e+06	3.70974e+06	1.62164e+06	1.38732e+06	1.4814e+06	-	-
Sazp001763	357.12	195.07	358.126	C16H22O9	[M-H]-	4-Hydroxyphenyl 6-O-(2-Methyl-3-Hydroxypropionyl)-Beta-D-Galactopyranoside	Phenolic acids	Phenolic acids	-	2	403982	384697	417527	396124	356115	408882	381974	393506	379571	668178	649629	664420	1.99385e+06	2.01187e+06	1.91843e+06	1.3722e+06	1.523e+06	1.5361e+06	787012	868056	921504	-	-
Walp007192	406.35	300.29	405.345	C22H47NO5	[M+H]+	2-aminodocoSane-1,6,19,20,21-pentaol	Lipids	Sphingolipids	-	2	442353	520532	484235	678700	773183	1.29701e+06	756541	320088	629518	886488	1.11759e+06	476994	740614	510417	326687	626954	690714	575715	860153	803007	734288	-	-
MW0155356	414.2	274.13	413.195	C22H27N3O5	[M+H]+	Phe-Thr-Phe	Amino acids and derivatives	Amino acids and derivatives	-	3	268385	299290	347905	1.4748e+06	607112	847520	1.47737e+06	1.43827e+06	1.69429e+06	726943	683096	635643	6.51217e+06	7.56541e+06	6.70831e+06	3.48554e+06	3.16754e+06	4.38753e+06	3.56172e+06	3.04551e+06	3.25774e+06	-	-
zjgp122326	286.09	124.04	285.085	C12H15NO7	[M+H]+	Pyridine-4-formyl-O-β-D-glucopyranoside*	Others	Others	-	1	281729	274114	265414	302579	299865	275923	442778	383271	465794	382075	401416	468426	1.85183e+06	1.8572e+06	1.65366e+06	1.52824e+06	1.53344e+06	1.56718e+06	816125	788021	699916	-	-
Lmmn003398	489.11	285.04	490.111	C23H22O12	[M-H]-	Kaempferol-3-O-(6''-O-acetyl)glucoside	Flavonoids	Flavonols	-	2	1.67723e+06	1.12271e+06	1.08968e+06	917294	1.05402e+06	919115	621709	640688	605508	928602	881526	864173	435546	413541	441534	512542	470478	565374	682567	780300	789724	-	-
pma1751	286.09	124.04	285.085	C12H15NO7	[M+H]+	N-(beta-D-Glucosyl)nicotinate*	Others	Vitamin	-	1	348881	298403	296835	303143	312862	329812	793466	722638	673694	442510	469668	430992	3.09045e+06	2.99837e+06	2.72291e+06	2.55369e+06	2.48372e+06	2.2885e+06	1.2213e+06	1.18636e+06	1.04888e+06	-	-
pme3188	323.03	211	324.036	C9H13N2O9P	[M-H]-	Uridine 5'-monophosphate	Nucleotides and derivatives	Nucleotides and derivatives	58-97-9	1	1.89262e+06	1.90106e+06	1.92098e+06	2.33672e+06	2.14745e+06	2.45545e+06	3.46105e+06	3.71898e+06	3.57152e+06	2.7417e+06	2.85539e+06	2.57186e+06	779142	699698	684578	804126	801291	844801	1.57835e+06	1.83848e+06	1.7866e+06	C00105	ko00240,ko01100,ko01232,ko01240
MWS0274	165.06	119.05	166.063	C9H10O3	[M-H]-	DL-3-Phenyllactic acid*	Organic acids	Organic acids	828-01-3	1	430091	386851	423228	425354	390992	387954	198679	238463	221524	356542	384825	327124	246061	254881	220115	374052	391860	358422	349616	299300	316451	-	-
Hmjn004446	593.13	285.04	594.137	C30H26O13	[M-H]-	Luteolin-7-O-(6''-caffeoyl)rhamnoside*	Flavonoids	Flavones	-	3	18609.5	25723.3	14602.6	25239.4	12760.1	21433.6	13215.5	15513.9	23776.6	30084.8	30043.4	27099.2	46627.8	56107.8	37735.9	44147.4	53933.6	39202.4	23402	25487.6	21748.3	-	-
mws1290	593.13	285.04	594.137	C30H26O13	[M-H]-	Kaempferol-3-O-(6''-p-Coumaroyl)glucoside (Tiliroside)*	Flavonoids	Flavonols	20316-62-5	3	18609.5	25723.3	14602.6	25239.4	12760.1	21433.6	13215.5	15513.9	23776.6	30084.8	30043.4	27099.2	46627.8	56107.8	37735.9	44147.4	53933.6	39202.4	23402	25487.6	21748.3	C17140	-
Wcsn009520	357.2	275.2	358.214	C22H30O4	[M-H]-	Cystomexicone A*	Others	Others	-	3	52303.8	63510.1	51521.8	46153.3	45092.9	44786.7	32247	39511.5	35132.2	39669.8	45930.5	45959	48175.4	55106.7	41652.7	60342.5	57640.5	45333.5	34997.7	40475	40143	-	-
Wcsn009636	357.2	275.2	358.214	C22H30O4	[M-H]-	Mediterraneone*	Others	Others	133301-13-0	3	52303.8	63510.1	51521.8	46153.3	45092.9	44786.7	32247	39511.5	35132.2	39669.8	45930.5	45959	48175.4	55106.7	41652.7	60342.5	57640.5	45333.5	34997.7	40475	40143	-	-
MA10074217	144.05	115.04	145.053	C9H7NO	[M-H]-	4-Hydroxyquinoline	Alkaloids	Quinoline alkaloids	611-36-9	3	23903	24630.4	23600.8	20098.9	18556.1	25068	307567	342993	362923	32474.3	31273	42258.6	16837.1	18605.6	14232.7	15611.9	20194.8	15368.3	63119.4	72966.1	64500.4	C06343	-
Hmgp002238	493.14	331.08	492.127	C23H24O12	[M+H]+	Jaceosidin-7-O-Glucoside*	Flavonoids	Flavones	25474-11-7	1	2.21996e+06	1.96382e+06	2.06579e+06	2.08069e+06	2.22886e+06	2.16986e+06	1.74051e+06	1.59581e+06	1.59597e+06	2.47506e+06	2.78506e+06	2.50609e+06	3.2913e+06	3.21942e+06	3.19695e+06	3.3468e+06	3.35104e+06	3.54535e+06	3.27301e+06	2.98275e+06	2.79526e+06	-	-
Hmln003169	387.14	329.14	388.152	C21H24O7	[M-H]-	Trachelogenin	Lignans and Coumarins	Lignans	34209-69-3	3	39969.8	36617.4	40016.3	52439.4	57919.6	54033.5	28406.2	25023.5	50897.2	64967.3	62181	61584.2	110733	99739.3	101654	126452	125228	122195	62794.5	73043	71539.1	C10891	-
Zmpp001726	184.1	124.07	183.089	C9H13NO3	[M+H]+	Epinephrine	Alkaloids	Alkaloids	51-43-4	3	1.49575e+06	1.5131e+06	1.61603e+06	1.59558e+06	1.80735e+06	1.71891e+06	1.2674e+06	1.46398e+06	1.62281e+06	1.59725e+06	1.41425e+06	1.4896e+06	2.21676e+06	2.24737e+06	2.05264e+06	2.12526e+06	2.08128e+06	2.05537e+06	1.68161e+06	1.91701e+06	1.6663e+06	C00788	ko00350,ko01100
Wchn004079	355.11	175.04	356.111	C16H20O9	[M-H]-	Juglanoside D*	Others	Others	-	3	3.00277e+06	2.8062e+06	2.6557e+06	2.39007e+06	2.90195e+06	2.65711e+06	3.63094e+06	3.6757e+06	3.52982e+06	2.63146e+06	3.0092e+06	2.90499e+06	1.38644e+07	1.6194e+07	1.65344e+07	2.67496e+07	2.63927e+07	2.38713e+07	8.51221e+06	8.83231e+06	9.90108e+06	-	-
Wbsp001110	175.09	70.07	174.079	C10H10N2O	[M+H]+	hupcrispatine	Alkaloids	Alkaloids	-	2	1.73489e+06	1.83784e+06	2.12058e+06	2.5872e+06	2438163	2.36431e+06	4.12081e+06	4.0535e+06	820169	2.77424e+06	3.01744e+06	3.29913e+06	9	9	9	2.59028e+06	1.4786e+06	760512	2.7893e+06	2.92049e+06	2.49299e+06	-	-
Zasn010461	269.25	269.25	270.256	C17H34O2	[M-H]-	Pentadecanoic acid,14-methyl-,methyl ester	Others	Others	5129-60-2	1	158218	207216	179433	165333	177519	163310	142686	124660	125319	146566	185734	166848	170256	175729	152860	165518	168767	161649	165504	177871	151407	-	-
pmp001201	162.11	79.1	161.105	C7H15NO3	[M+H]+	5-Aminocycloheptane-1,2,3-triol	Alkaloids	Alkaloids	-	3	130036	146664	139482	124240	127702	116973	128255	131421	143811	115736	108490	112832	95342.6	124071	116891	109326	108513	116356	133387	113867	127688	-	-
pmb2799	295.23	195.14	296.235	C18H32O3	[M-H]-	12,13-Epoxy-9-Octadecenoic Acid	Lipids	Free fatty acids	6799-85-5	1	89556.5	84311.2	88085.8	38410	37245.4	38319.9	41098.6	51392.9	95711.5	48713.7	55881.1	55037.3	41117.9	81742.4	31222.2	46066.3	35870.8	24372.3	63020.3	70852.6	60922.7	C14826	ko00591,ko01100
pme0490	124.04	78.03	123.032	C6H5NO2	[M+H]+	Nicotinic acid (Vitamin B3)	Others	Vitamin	59-67-6	1	1.87204e+06	1.67516e+06	1.79933e+06	3.83492e+06	3.63441e+06	3.86486e+06	6.93724e+06	6.30389e+06	6.50247e+06	2.67947e+06	2.95555e+06	2.94958e+06	1.62264e+06	1.79496e+06	2.03056e+06	1.84814e+06	1.72416e+06	2.20526e+06	3.49817e+06	3.20404e+06	2.9792e+06	C00253	ko00760,ko00960,ko01100,ko01110,ko01240
Lmrj002793	277.12	120.08	276.111	C14H16N2O4	[M+H]+	Cyclo(Phe-Glu)	Amino acids and derivatives	Amino acids and derivatives	-	3	19705.4	16310.1	13638.1	23855.5	27929.9	34077.6	488500	922985	569017	25884.8	54497	80025	169777	136345	143857	88572.2	117262	96132.4	124093	142518	143823	-	-
MWS0618	204.12	71.05	205.131	C9H19NO4	[M-H]-	Pantothenol	Others	Alcohol compounds	16485-10-2	3	20781.8	18395.4	19744	18889.9	24221.7	18610.6	28649.6	30863.7	36874.2	30789.3	26105.9	23896.8	53855.7	40469.2	53698.9	28636.1	43060.9	44098.6	30420.1	35342.2	31351.8	-	-
MWSHC2099	527.16	331.08	526.148	C27H26O11	[M+H]+	Salcolin A*	Flavonoids	Flavones	369390-51-2	1	222945	226981	240148	263680	285895	253903	221603	246800	215054	389770	288270	388585	1.72037e+06	1.50851e+06	1.50292e+06	1.51249e+06	1.70357e+06	1.64726e+06	851248	795860	723892	-	-
Lazn002030	481.17	271.1	482.179	C23H30O11	[M-H]-	Guaiacylglycerol-β-Guaiacyl Ether glucoside	Lignans and Coumarins	Lignans	-	3	223464	195346	172913	245228	186449	190930	115669	139914	139580	205725	210728	315460	375245	507338	634795	271602	373949	402238	274909	258615	303254	-	-
MWSmce324	187.04	131.05	186.032	C11H6O3	[M+H]+	Psoralen*	Lignans and Coumarins	Coumarins	66-97-7	3	116485	52193.2	98659.8	131294	93553.3	91542.7	173068	111195	81782.8	129592	41313.2	81218.2	74736.1	59210	60048.2	85867.6	68967	45197.3	84633.3	75566	72541.8	C09305	ko00999,ko01110
Latp005192	207.14	149.1	206.13	C13H18O2	[M+H]+	Ligupleurol	Terpenoids	Sesquiterpenoids	-	3	525414	457574	549405	509174	511024	539302	670292	712785	716055	494794	298614	496044	262678	454862	218889	356505	417439	358397	567431	493521	494820	-	-
pmp001287	120.08	103.05	119.073	C8H9N	[M+H]+	N-Benzylmethylene isomethylamine	Alkaloids	Alkaloids	-	1	2.07846e+06	2.07938e+06	2.10838e+06	3.65633e+06	3.51166e+06	3.48044e+06	1.05076e+07	1.05426e+07	1.03435e+07	3.33642e+06	3.0647e+06	3.25224e+06	1.03813e+07	1.04559e+07	1.01154e+07	6.12799e+06	6.24506e+06	6.07039e+06	6.86458e+06	6.26234e+06	5.83838e+06	-	-
Zjyp102910	235.17	133.1	234.162	C15H22O2	[M+H]+	11β-hydroxyl-3-oxo-4(5),6(7)-diene-eudesman-12-ol	Terpenoids	Sesquiterpenoids	-	3	63035.1	32612.2	52878.4	86116.1	58157.3	56290.8	264728	241963	232102	111188	64875.6	88384.4	38911.2	27715.3	31636.8	54301.2	48527.4	44865.9	115887	98408	108812	-	-
Wcfp003695	207.14	95.08	206.131	C13H18O2	[M+H]+	oleracone B	Others	Others	-	3	1.03827e+07	8.51091e+06	1.0326e+07	1.36179e+07	1.33872e+07	1.25947e+07	1.06642e+07	1.04129e+07	1.07088e+07	1.0952e+07	1.01983e+07	1.17322e+07	1.41873e+07	1.49986e+07	1.40727e+07	1.48906e+07	1.49168e+07	1.53423e+07	1.31436e+07	1.26226e+07	1.12e+07	-	-
mws0120	258.11	104.11	257.103	C8H20NO6P	[M+H]+	Choline Alfoscerate	Lipids	PC	28319-77-9	1	6.63073e+06	9.54767e+06	1.69122e+07	1.35742e+07	1.2482e+07	1.27872e+07	9.15112e+06	9.27764e+06	9.24133e+06	1.23971e+07	1.26583e+07	1.19187e+07	1.13827e+07	9.90372e+06	1.13354e+07	1.11984e+07	1.17815e+07	1.21676e+07	1.12098e+07	1.08296e+07	9.56409e+06	C00670	ko00564,ko00565
Zmjp003463	565.16	433.11	564.148	C26H28O14	[M+H]+	Vitexin-2''-O-xyloside*	Flavonoids	Flavones	-	1	113494	104952	192072	127835	121785	158518	1.15914e+06	1.20609e+06	1.17531e+06	117565	125925	110759	1.96878e+06	2.06069e+06	2.04295e+06	91052.3	53054.5	56706.1	757074	652334	666989	-	-
Lmtn001630	312.11	150.05	313.116	C14H19NO7	[M-H]-	2-Glucosyloxy-2-phenylacetic acid amide	Alkaloids	Alkaloids	-	3	120169	132679	134318	143965	140748	150676	95720.5	111398	159159	152932	134890	137645	157335	159597	161589	151285	143797	143220	126274	124350	143906	-	-
Zmbp002538	205.1	146.06	204.09	C11H12N2O2	[M+H]+	1-Methoxy-indole-3-acetamide	Alkaloids	Plumerane	-	1	696802	672355	711028	1.10641e+06	1.3931e+06	1.25603e+06	3.5798e+06	3.72872e+06	3.48364e+06	1.3172e+06	1.26208e+06	1.3368e+06	1.4091e+07	1.45976e+07	1.45004e+07	1.06875e+07	1.04172e+07	10432622	6.40318e+06	5.84214e+06	5.44087e+06	-	-
mws4170	179.06	59.01	180.063	C6H12O6	[M-H]-	D-Glucose*	Others	Saccharides	50-99-7	1	887972	777993	784675	984574	867197	855855	1.10752e+06	1.03439e+06	1.03785e+06	1.35705e+06	1.38081e+06	1.44172e+06	2.4316e+06	3.27606e+06	2.41638e+06	2.73847e+06	3.01555e+06	3.3111e+06	1.25499e+06	1064670	1.17481e+06	C00031	ko00010,ko00030,ko00052,ko00500,ko00520,ko01100,ko01110,ko02010
pme3009	175.02	98.98	174.016	C6H6O6	[M+H]+	Trans-Citridic acid	Organic acids	Organic acids	4023-65-8	3	131188	107614	112304	110285	93966.1	121243	115499	117206	105492	112848	125574	133294	124842	129861	118517	125149	104522	116262	128270	133434	113642	C02341	ko00660,ko01100
mws1417	160.04	116.05	161.048	C9H7NO2	[M-H]-	Indole-3-carboxylic acid*	Alkaloids	Plumerane	771-50-6	3	24045.8	79783.9	26166.8	72552.3	30013.1	85414.9	846998	882680	918883	56538.6	68368.9	79054.4	20863.2	25679.5	63725.9	21198.3	64682.8	62981.2	139243	163981	155178	C19837	-
MWS1777	128.03	93.06	127.019	C6H6ClN	[M+H]+	3-Chloroaniline	Alkaloids	Alkaloids	108-42-9	3	1.46178e+07	1.54666e+07	1.63919e+07	1.61646e+07	1.63629e+07	1.61529e+07	1.17669e+07	1.15908e+07	1.10808e+07	1.42906e+07	1.38626e+07	1.39492e+07	8.09488e+06	8192205	8.72349e+06	7.6611e+06	6.39194e+06	6973923	1.20063e+07	1.11351e+07	1.01796e+07	-	-
Lmmp000897	611.14	287.05	610.132	C30H26O14	[M+H]+	Gallocatechin-(4α→8)-gallocatechin	Flavonoids	Flavanols	-	3	1.48165e+06	1820169	2.04816e+06	2.56718e+06	2.75285e+06	2.48004e+06	1.74501e+06	1.5018e+06	1.87177e+06	2.90208e+06	2.70155e+06	2.73071e+06	2.38298e+06	2.53804e+06	2.16649e+06	2.32064e+06	2.23278e+06	2.14904e+06	2.45849e+06	2.19263e+06	2.1017e+06	-	-
Wbjp001317	203.08	130.07	202.074	C11H10N2O2	[M+H]+	vasicinone	Alkaloids	Alkaloids	486-64-6	3	1.02039e+07	1.07519e+07	1.09746e+07	1.29912e+07	1.15888e+07	1.21739e+07	1.78608e+07	1.88465e+07	2.18069e+07	1.56758e+07	1.54442e+07	1.30712e+07	2.68802e+07	2.38826e+07	2.13989e+07	2.47742e+07	2.87473e+07	2.5218e+07	1.86716e+07	1.92329e+07	1.6415e+07	-	-
Smjp001258	219.11	132.08	218.106	C12H14N2O2	[M+H]+	Abrine	Alkaloids	Plumerane	526-31-8	3	47736	49204.1	63058	24433.2	15310.9	44910.7	195821	246681	196478	77348.4	54750.5	54928.4	362610	388763	340877	310205	268726	256794	201447	213798	181250	C02983	-
MW0110297	281.15	235.15	280.142	C14H20N2O4	[M+H]+	Tyrosyl-Valine	Amino acids and derivatives	Amino acids and derivatives	17355-09-8	3	1.01752e+07	1.00016e+07	1.02935e+07	1.24444e+07	1.16742e+07	1.1482e+07	1.21848e+07	1.093e+07	1.23783e+07	1.46742e+07	13512376	1.38961e+07	2.10053e+07	2.07236e+07	2.04317e+07	1.8246e+07	1.82627e+07	1.82862e+07	1.5553e+07	1.4647e+07	1.31844e+07	-	-
Zjyp102940	221.15	119.09	220.146	C14H20O2	[M+H]+	Oxyphyllone C(iso-3)	Terpenoids	Sesquiterpenoids	-	3	89394.4	174042	58471.5	220872	204373	65798.1	204194	189253	127489	247656	255127	252299	301075	262673	279737	283865	259323	300144	264946	228433	264250	-	-
Hmqn004825	293.21	275.2	294.219	C18H30O3	[M-H]-	Rabdosia acid A*	Lipids	Free fatty acids	-	2	27705.1	37125.4	25857.1	61503.7	37992.1	40335.9	1.79653e+06	1.7383e+06	1.9292e+06	115150	122607	129394	108911	113519	123694	47733.8	36995.6	41699.2	446662	390061	386549	-	-
Cmbn007148	429.12	429.12	430.126	C22H22O9	[M-H]-	1-O-Feruloyl-3-O-caffeoylglycerol	Phenolic acids	Phenolic acids	-	1	145218	169441	163840	160209	175308	153154	146587	105491	114418	179986	138190	176382	51535.8	99166.3	40572.7	74209.8	79858.1	68000.6	117971	109747	99917.4	-	-
Zmmp003443	334.14	188.07	333.132	C16H19N3O5	[M+H]+	Bestim	Amino acids and derivatives	Amino acids and derivatives	66471-20-3	1	70846.5	59495.9	102255	90458.5	131070	111261	2.02303e+06	2.10044e+06	1.92302e+06	343796	283487	317757	4.15389e+06	4.59016e+06	4.65465e+06	2.65425e+06	2.63149e+06	3.12961e+06	1.70534e+06	1.83179e+06	1.55091e+06	-	-
Walp007043	274.27	88.08	273.267	C16H35NO2	[M+H]+	2-Aminohexadecane-1,4-diol	Lipids	Sphingolipids	-	2	1.24504e+07	1.36066e+07	1.45715e+07	1.4532e+07	1.19249e+07	1.25864e+07	1.13731e+07	7.96324e+06	1.06397e+07	1.79875e+07	1.84315e+07	1.20344e+07	1.04726e+07	8.86276e+06	7.32898e+06	9.59993e+06	9.63674e+06	1.01677e+07	1.83142e+07	1.65224e+07	1.55659e+07	-	-
pmb0557	621.11	287.06	621.109	C27H25O17+	[M]+	Cyanidin-3-O-(3'',6''-O-dimalonyl)glucoside	Flavonoids	Anthocyanidins	171828-60-7	1	232059	40618.6	25005	36433	18340	24663.9	1.12747e+08	1.25337e+08	1.11317e+08	3.01004e+07	2.69458e+07	2.87325e+07	2.3e+07	2.32033e+07	3.96737e+07	5.46898e+06	2.82227e+06	4.44274e+06	3.39411e+07	3.33391e+07	2.905e+07	C16289	ko00942
Jmwn002172	315.11	135.04	316.116	C14H20O8	[M-H]-	3,4-dihydroxyphenylethanol-β-D-glucopyranoside	Phenolic acids	Phenolic acids	-	3	1.20313e+06	1.32675e+06	1.31554e+06	1.43365e+06	1.3537e+06	1.46927e+06	1.24408e+06	1.232e+06	1.2686e+06	1.72437e+06	1.55992e+06	1.73317e+06	1.3216e+06	1.3063e+06	1.20212e+06	1.64045e+06	1.57091e+06	1.57305e+06	1.22112e+06	1.43533e+06	1.28858e+06	-	-
Hmhn002787	443.19	161.04	444.2	C21H32O10	[M-H]-	(1'R,3R,5R,8'S)-Dihydrophaseic acid-O-β-D-glucoside	Phenolic acids	Phenolic acids	-	3	60621.7	64323.3	69023	59033.1	73364.5	66441	132703	128253	135962	101576	117736	113986	712498	775042	744032	520690	549700	519920	273917	246807	291584	-	-
Waln011222	554.34	255.23	555.354	C26H54NO9P	[M-H]-	2-(2,3-dihydroxypropoxy)-3-(((2-(dimethylamino)ethoxy)(hydroxy)phosphoryl)oxy)propyl palmitate*	Lipids	LPE	-	1	30585.4	40820	32638.8	30987.3	35812.4	35649.6	114817	99048.2	117790	55595.5	42834.3	63262.5	44186.9	43928.7	46636.5	35232.1	27674.8	38082.5	54467.8	64394.8	59711.3	-	-
mws0180	153.019	109.029	154.027	C7H6O4	[M-H]-	2,5-Dihydroxybenzoic acid; Gentisic Acid*	Phenolic acids	Phenolic acids	490-79-9	3	139094	157510	194107	46344	55508.4	46557.6	179743	61033.4	29078.9	40371	54113.9	55062.9	139518	141742	157418	38941.8	45515.6	23869.6	46224.5	45250.2	39477.2	C00628	ko00350,ko01100
Zmtn001624	188.04	144.05	189.043	C10H7NO3	[M-H]-	N-Acetylisatin	Alkaloids	Plumerane	574-17-4	3	60323.2	64334.1	48388.7	62620.4	47790.9	53079.9	211761	214927	227957	79949.6	76367.1	73775.4	54186.5	60438.2	57060.3	52803.1	51972.4	57491.8	101640	92126.8	86173.1	C02172	ko00380
pme2960	273.08	153.02	272.068	C15H12O5	[M+H]+	Naringenin chalcone; 2',4,4',6'-Tetrahydroxychalcone*	Flavonoids	Chalcones	73692-50-9	3	232859	297033	256821	196846	176083	179595	212220	192268	185497	344295	288370	284438	378293	344969	329491	761188	695840	714368	383156	330712	334592	C06561	ko00941,ko01100,ko01110
mws0629	281.11	166.09	280.106	C13H16N2O5	[M+H]+	L-Aspartyl-L-Phenylalanine	Amino acids and derivatives	Amino acids and derivatives	13433-09-5	1	1.11315e+06	1.06816e+06	1.22571e+06	801340	817626	737526	2.9435e+06	2.9045e+06	2.83581e+06	1.06888e+06	1.10598e+06	1.03224e+06	85841.7	705191	556043	512203	466823	486168	1.22317e+06	1.19746e+06	1.0445e+06	-	-
Lmbp102601	163.04	89.04	162.032	C9H6O3	[M+H]+	7-Hydroxycoumarin;Umbelliferone	Lignans and Coumarins	Coumarins	93-35-6	2	86732.5	95445.3	103457	77246.4	110081	83809.8	192021	187798	157598	154852	147816	162061	5.5111e+06	5.3648e+06	5.58458e+06	5.47515e+06	5.02594e+06	5.77117e+06	2.21662e+06	2.27819e+06	1.94122e+06	C09315	ko00999,ko01110
pme2244	190.09	118.07	189.079	C11H11NO2	[M+H]+	3-Indolepropionic acid	Alkaloids	Plumerane	830-96-6	1	192204	120959	179363	261902	205340	232229	660633	649060	588207	286372	274609	259195	2.53796e+06	2.33601e+06	2.32337e+06	1.6769e+06	1.66105e+06	1.65917e+06	1.0225e+06	1.08399e+06	917242	-	-
pme1086	306.08	143.05	307.084	C10H17N3O6S	[M-H]-	Glutathione reduced form	Amino acids and derivatives	Amino acids and derivatives	70-18-8	1	392971	1.24111e+06	2.27715e+06	2.18981e+06	3.12896e+06	2.76085e+06	400550	354517	280452	1.11849e+06	930054	957336	327396	320109	331191	247031	310392	327377	298908	348178	345804	C00051	ko00270,ko00480,ko01100,ko01240,ko02010
Zmyp000878	284.1	152.06	283.092	C10H13N5O5	[M+H]+	Crotonoside; 2-Hydroxyadenosine	Nucleotides and derivatives	Nucleotides and derivatives	1818-71-9	1	1.40066e+07	1.11622e+07	1.3464e+07	9.15318e+06	7.77424e+06	8.8234e+06	2.34885e+07	2.09535e+07	2.35041e+07	1.16873e+07	1.14549e+07	1.01262e+07	2.25413e+06	1.99881e+06	2.02881e+06	3.17736e+06	2.88018e+06	2.47038e+06	1.08626e+07	9.69432e+06	9.24466e+06	C08432	-
pmn001571	313.11	298.08	314.115	C18H18O5	[M-H]-	Agrimonolide	Lignans and Coumarins	Coumarins	21499-24-1	3	8639.92	13294.7	12021.1	39479.9	43827.2	42958.1	6102.72	10788.8	9046.81	9331.63	10413.9	11317.3	7187.72	2239.83	6040.94	9	9	9	12795.5	15075.7	14518.9	-	-
Hmbn002692	517.16	175.04	518.164	C22H30O14	[M-H]-	6'-O-Feruloyl-D-sucrose	Phenolic acids	Phenolic acids	118230-77-6	1	428679	438479	450506	509444	486942	473963	542603	500949	548293	770013	749885	730805	1.31839e+06	1.29161e+06	1.44153e+06	1.58452e+06	1.64266e+06	1.46496e+06	826815	880861	975483	-	-
mws0102	160.04	116.05	161.048	C9H7NO2	[M-H]-	Indole-5-carboxylic acid*	Alkaloids	Plumerane	1670-81-1	3	38701.5	33332.2	35138	22981.8	23623	28912.8	978101	977965	1.01994e+06	64248.7	68434.9	77029.9	20103.9	21460.7	13589.2	16282.3	15385.9	23300.4	162638	192370	175718	-	-
MWS4354	282.12	150.08	281.112	C11H15N5O4	[M+H]+	N6-methyladenosine	Nucleotides and derivatives	Nucleotides and derivatives	1867-73-8	3	35263.1	43613.9	42211.9	65052.6	42482.6	69034.8	2.56626e+06	2.64581e+06	2.51073e+06	169539	209058	180764	57491.3	34264.3	61281.6	41858.7	49825.4	42592.7	593415	523820	507520	-	-
Lmsn002288	503.14	341.09	504.148	C21H28O14	[M-H]-	1-O-Caffeoyl-(6-O-glucosyl)-β-D-glucose	Phenolic acids	Phenolic acids	-	1	9489.02	10915.7	12179.3	12434.4	11968.8	13017.9	84794.7	88709	94428.9	52798.3	55021.5	54916.1	4.84485e+06	5.24441e+06	5.01738e+06	4.07066e+06	4.14024e+06	3.89032e+06	1.41152e+06	1.63144e+06	1.64733e+06	-	-
mws0224	150.06	61.01	149.051	C5H11NO2S	[M+H]+	DL-Methionine	Amino acids and derivatives	Amino acids and derivatives	59-51-8	3	874383	860991	816780	1.28076e+06	1.32178e+06	1.16279e+06	1.01699e+06	766144	661776	1.57084e+06	1.97836e+06	2.07754e+06	1.21004e+06	1.14769e+06	1.55306e+06	1.12961e+06	793773	1.18654e+06	1.23496e+06	1.19923e+06	1.04988e+06	C01733	-
Lmqp002784	138.06	77.04	137.048	C7H7NO2	[M+H]+	Salicylamide	Alkaloids	Phenolamine	65-45-2	3	270980	274647	272392	270924	294534	280168	140846	193195	141923	213933	187545	178369	118181	188513	158631	142339	136751	177477	206164	202905	176108	-	-
Lmhp002031	245.19	86.1	244.179	C12H24N2O3	[M+H]+	L-Leucyl-L-Leucine	Amino acids and derivatives	Amino acids and derivatives	3303-31-9	1	4.85518e+06	4.53737e+06	5.31653e+06	2.71968e+06	2.71692e+06	2.6656e+06	3.58739e+06	3.59015e+06	3.52992e+06	5.75879e+06	5.21678e+06	5.87705e+06	1.74224e+06	1.59657e+06	1.84172e+06	2.01907e+06	1.90647e+06	1.78705e+06	3.52963e+06	3.11714e+06	3.01474e+06	-	-
Lmln001195	297.1	135.07	298.105	C14H18O7	[M-H]-	Picein (4-Acetylphenyl-glucoside)	Phenolic acids	Phenolic acids	530-14-3	3	21480.3	21701.9	24815.1	28978.1	19278.7	21707.7	38323	33073.2	31902.5	32389.7	27688.6	28344	64494.7	80970	73680.6	51267.9	58785.9	52996.4	29230.2	33216.9	34465.8	C10720	-
Zmzp006857	569.16	331.08	568.158	C29H28O12	[M+H]+	Tricin-4'-O-[β-guaiacyl-(9''-O-acetyl)glycerol]ether	Flavonoids	Flavones	-	1	3.11486e+06	3.20022e+06	3.38041e+06	8.01919e+06	7.92157e+06	7.87879e+06	2.98983e+06	2.03823e+06	2.80927e+06	6.81153e+06	7.2345e+06	6.50552e+06	2.17301e+07	1.91774e+07	2.03572e+07	2.12751e+07	2.81011e+07	2.69748e+07	1.29385e+07	1.15711e+07	1.09827e+07	-	-
MWSHC20110	301.07	286.05	300.063	C16H12O6	[M+H]+	8-Methoxyapigenin*	Flavonoids	Flavones	57096-02-3	1	431161	387649	470639	547913	525584	543744	496848	570926	486784	671686	669437	683323	935787	930205	932913	1.76085e+06	1.84617e+06	1.89998e+06	896143	835818	755464	-	-
MWS0687	153.07	108.04	152.059	C7H8N2O2	[M+H]+	1-Methyl-6-Oxo-1,6-Dihydropyridine-3-Carboxamide	Alkaloids	Pyridine alkaloids	701-44-0	3	407634	450626	398378	267074	317641	302621	781793	811606	740459	439291	415743	392218	88565.8	73458.3	90366.9	116578	119309	115173	363995	382734	323337	-	-
pmn001337	431.1	269.1	432.106	C21H20O10	[M-H]-	Emodin-8-O-glucoside*	Quinones	Anthraquinone	23313-21-5	3	51439.7	38272.2	48606.4	50630.3	48870.2	34341.1	37605.3	43773.6	25074	44006.3	37693.2	39229.1	19080.3	17909.8	24965	22429.1	29071.6	28012.7	39659.5	40765.6	34631.3	C10345	-
Lmjp005016	331.08	298.05	330.074	C17H14O7	[M+H]+	Cirsiliol (3',4',5-Trihydroxy-6,7-Dimethoxyflavone)	Flavonoids	Flavanones	34334-69-5	3	134945	124056	137460	178085	191366	162737	121577	123425	126573	217173	224217	195912	440931	461763	451250	609803	592535	576112	328736	291638	279681	C10033	-
Hmcn001884	463.09	301.03	464.096	C21H20O12	[M-H]-	6-Hydroxyluteolin 5-glucoside*	Flavonoids	Flavones	-	2	158578	160096	193895	164904	157004	142412	184155	194079	173890	275865	347014	372352	767728	805786	802811	724972	648967	680681	372724	429192	437573	-	-
Lmyn006227	269.05	151	270.053	C15H10O5	[M-H]-	Galangin (3,5,7-Trihydroxyflavone)	Flavonoids	Flavones	548-83-4	1	74300.7	71730.8	71147.5	87791.2	86032.5	90132.9	150376	130581	146090	114907	122445	98898.2	195951	216193	198119	376203	421757	362818	161437	176040	191560	C10044	ko00941
MWS0155	462.07	96.97	463.074	C14H18N5O11P	[M-H]-	Adenylocuccinic Acid	Organic acids	Organic acids	19046-78-7	3	56259.5	57389	61259.2	146930	143719	154257	134863	115656	112553	68417.4	69208.7	75215.6	28115.3	27994	8062.74	25721	29480.2	24266	59111.5	68730.5	68899.2	C03794	ko00230,ko00250,ko01100,ko01232,ko01240
Zmyn014236	309.17	96.96	310.181	C14H30O5S	[M-H]-	2-Dodecoxyethyl Hydrogen Sulfate	Phenolic acids	Phenolic acids	48073-44-5	3	3.4525e+06	3.28985e+06	3.66067e+06	2.73143e+06	2.82642e+06	2.79803e+06	4.02148e+06	4.12633e+06	4.3934e+06	3.66517e+06	3.3756e+06	3.21522e+06	2.79609e+06	2.59933e+06	2.55245e+06	2.7147e+06	2.64416e+06	3.36901e+06	2.58046e+06	2.95131e+06	3.0413e+06	-	-
MWSmce585	104.07	59.01	103.063	C4H9NO2	[M+H]+	Methyl 3-aminopropanoate	Amino acids and derivatives	Amino acids and derivatives	4138-35-6	1	7.34357e+06	6.51732e+06	7.4445e+06	7.12386e+06	6.4412e+06	6.74096e+06	6.41833e+06	5.69724e+06	6.0744e+06	5.73972e+06	6.43335e+06	5.98864e+06	7.68967e+06	7.46642e+06	5.30051e+06	7.39275e+06	7.14943e+06	7.30111e+06	7.11768e+06	6.4929e+06	6.0022e+06	-	-
Zayn001165	295.07	133.01	296.074	C10H16O10	[M-H]-	(S)-Malic acid-1-O-beta-D-glucopyranoside	Organic acids	Organic acids	-	2	258072	417308	309402	360147	269025	369025	415456	282599	263014	346031	301317	333419	345861	365164	265215	221604	280002	298319	259244	270699	305053	-	-
Lmhp002772	249.16	147.04	248.153	C14H20N2O2	[M+H]+	p-Coumaroylcadaverine	Alkaloids	Phenolamine	-	2	321589	320317	239708	134248	77367	136707	2.54935e+06	2.54308e+06	2.51993e+06	899183	920168	1.03779e+06	2.02419e+06	2.24777e+06	2.34588e+06	2.43752e+06	2.47874e+06	2.4046e+06	1.49772e+06	1.26604e+06	1.3485e+06	-	-
MWS2417	167.03	121.03	168.042	C8H8O4	[M-H]-	3-Hydroxymandelate	Organic acids	Organic acids	17119-15-2	3	15614.7	17267.7	20064.9	10445.2	13699.2	14310.5	17940.4	14525.9	13058.8	12598.6	15072.3	15112	15340.6	8937.82	19173.8	17790	10972.5	9523.3	11571.3	13191.9	11277.4	-	-
pmn001459	547.17	205.05	548.174	C23H32O15	[M-H]-	Sibiricose A6	Phenolic acids	Phenolic acids	241125-75-7	3	17364	20919	14883.9	18547.4	25486.6	18156.4	20860	15651.5	17263	26146.3	24098.4	21661.2	29335.6	19425.2	23464.2	22529.5	15254.7	18509.2	26147.5	22865.4	26976.8	-	-
Zmyn000108	209.03	85.03	210.038	C6H10O8	[M-H]-	D-Saccharic acid*	Others	Saccharides	87-73-0	3	84091.2	97046.7	84772.7	106480	88613	99411.4	105080	103082	115918	138197	125202	126517	161554	163494	147807	151854	153906	142818	102994	91199.9	108078	C00818	ko00053,ko01100
pmn001320	237.08	163.04	238.084	C12H14O5	[M-H]-	1-O-p-Cumaroylglycerol	Phenolic acids	Phenolic acids	106055-11-2	1	18426.3	13593	8507.58	43345	21393.2	17505.8	54929.9	68291.6	38821	39790.3	35974.7	30027.5	106828	90922.3	97247.1	109386	114180	102133	74740.1	63087.2	67466.8	-	-
Yamp010029	505.35	229.15	504.345	C30H48O6	[M+H]+	2α,3β,23,29-tetrahydroxy olean-12-en-28-oic acid	Terpenoids	Triterpene	-	3	211960	219164	244271	278847	294445	285376	347502	330476	344984	198344	204926	225730	96034.1	94801.2	98714.3	117088	123589	119851	254576	217026	223986	-	-
Hmpp002612	611.16	287.05	610.153	C27H30O16	[M+H]+	Luteolin-7-O-gentiobioside	Flavonoids	Flavones	-	1	1.79319e+06	2.06109e+06	2.40483e+06	3.23339e+06	3.34634e+06	3.21589e+06	2.29713e+06	2.67313e+06	2.20045e+06	3.6024e+06	3.9757e+06	3.49031e+06	2.76595e+06	3.03809e+06	2963914	2.56716e+06	2.53239e+06	2.80872e+06	3.34253e+06	2.86989e+06	2.90865e+06	-	-
mws0639	153.02	109.03	154.027	C7H6O4	[M-H]-	2,3-Dihydroxybenzoic Acid*	Phenolic acids	Phenolic acids	303-38-8	3	391682	331083	393471	649846	623675	607752	487469	484709	522164	661654	638681	656059	444912	469808	486847	531644	533179	524045	526760	536204	614711	C00196	ko01110
mws0885	153.02	109.03	154.027	C7H6O4	[M-H]-	2,4-Dihydroxybenzoic acid*	Phenolic acids	Phenolic acids	89-86-1	3	431439	534532	584398	709225	690891	714030	378972	391863	414314	702952	682224	658547	419363	404451	150638	459220	476918	481707	448731	532896	484012	-	-
Yacp000453	116.07	70.06	115.063	C5H9NO2	[M+H]+	3-hydroxy-1-methylpyrrolidin-2-one*	Alkaloids	Pyrrole alkaloids	132996-63-5	1	349304	351158	288284	442496	433548	426850	8.26877e+06	8.29956e+06	8.36067e+06	1.56258e+06	1.91162e+06	1.89333e+06	2.06962e+07	20961218	2.13591e+07	8.84696e+06	8.85252e+06	9.35158e+06	9.58593e+06	9.05481e+06	8.06389e+06	-	-
MA10039641	341.11	89.02	342.116	C12H22O11	[M-H]-	Lactobiose*	Others	Saccharides	63-42-3	1	3.19863e+06	2.93275e+06	3.13262e+06	2.36134e+06	2.42251e+06	2.06483e+06	1.12214e+07	1.43305e+07	1.16291e+07	6.16022e+06	8.15931e+06	8.71973e+06	6.43658e+07	5.34212e+07	5.98993e+07	3.98598e+07	3.3904e+07	4.29371e+07	1.23577e+07	1.21944e+07	1.42138e+07	C00243	ko00052,ko01100,ko02010
MWS1844	203.14	129.07	202.136	C14H18O	[M+H]+	2-Pentyl-3-phenyl-2-propenal	Others	Aldehyde compounds	122-40-7	3	380718	334628	349077	289369	274746	315960	233370	210059	238970	290888	282934	288573	281127	319844	266941	344633	316941	312467	236428	205710	202685	C12288	-
MWSmce096	219.17	81.0684	218.167	C15H22O	[M+H]+	Nootkatone*	Terpenoids	Sesquiterpenoids	4674-50-4	3	197936	128717	153664	223243	184730	180538	87605.9	68727.7	68042.2	159955	129758	127641	88759.3	72656.2	79561.3	117359	88049.4	80572.1	136403	121422	115287	C17914	-
Lmhp010757	506.32	365.31	505.317	C25H48NO7P	[M+H]+	LysoPE 20:2	Lipids	LPE	-	1	31674.5	31924	30471.1	33881.4	31971	31969.3	32270.2	33533.8	29460.6	31871.1	39423.3	46276.9	30260.3	37893.4	40591.8	40963.9	40845.7	42231.4	45532.2	38427.6	40673.6	-	-
pmb4777	337.09	161.05	338.1	C16H18O8	[M-H]-	4-Hydroxy-7-methoxycoumarin-β-rhamnoside	Lignans and Coumarins	Coumarins	-	1	234928	203140	188940	271037	269216	261819	602998	361180	571631	570616	502179	508597	507584	651810	536791	647307	622509	534614	427471	470717	395412	-	-
Lmhp009890	546.36	184.07	545.348	C28H52NO7P	[M+H]+	LysoPC 20:3	Lipids	LPC	1199257-41-4	2	111713	115948	124522	113878	120927	125974	218190	223391	223853	178880	149216	150398	167302	171228	144815	206964	195211	185263	159070	148927	133396	-	-
pme3337	384.12	252.07	383.108	C14H17N5O8	[M+H]+	Succinyladenosine	Nucleotides and derivatives	Nucleotides and derivatives	4542-23-8	1	6.22934e+06	5.58652e+06	5.4962e+06	5.86331e+06	6.42898e+06	5.35982e+06	3.27258e+07	3.25471e+07	2.84875e+07	6.33507e+06	5.81099e+06	4.88295e+06	3.42938e+06	3.03234e+06	3.22903e+06	3.17921e+06	3.205e+06	3.28677e+06	1.11242e+07	1.00093e+07	9.35733e+06	-	-
MW0144607	274.18	86.1	273.169	C12H23N3O4	[M+H]+	Ala-Ile-Ala	Amino acids and derivatives	Amino acids and derivatives	-	3	705321	567404	555840	382048	445868	415212	349349	468548	357066	596613	777108	815538	179134	245493	202858	290994	245766	225240	385757	374099	325751	-	-
MW0107016	261.14	84.04	260.137	C11H20N2O5	[M+H]+	Glu-Ile	Amino acids and derivatives	Amino acids and derivatives	5879-22-1	3	483884	520123	556946	475122	484234	504911	3.83738e+06	3876336	3.79525e+06	765036	707928	867272	264609	291067	218177	297571	288766	294736	1.12243e+06	970711	963965	-	-
pme0274	132.1	69.07	131.095	C6H13NO2	[M+H]+	6-Aminocaproic acid	Organic acids	Organic acids	60-32-2	1	265926	263996	295100	505780	492364	533844	1.70311e+06	1.59236e+06	1.73188e+06	478459	554250	535077	1.29276e+06	1.35421e+06	1.33108e+06	1.1745e+06	1.20038e+06	1.21697e+06	1.06543e+06	964930	894492	C02378	ko01100
Qmyp101302	217.16	161.1	216.151	C15H20O	[M+H]+	Solanoid B(ISO2)	Terpenoids	Sesquiterpenoids	-	3	1.95344e+06	952521	1.5717e+06	1.17289e+07	7.83747e+06	8.78912e+06	948144	662121	593884	7.16757e+06	3.11144e+06	7.51587e+06	3.92192e+06	2.35337e+06	623731	4.32274e+06	4.71613e+06	639538	6.95378e+06	6.28484e+06	5.8404e+06	-	-
MWSHC20125	335.08	135.05	336.084	C16H16O8	[M-H]-	5-O-Caffeoylshikimic acid	Phenolic acids	Phenolic acids	73263-62-4	3	10792.3	42142.7	64167.9	60872	56686.2	58602.2	91338.1	90794.5	77580.3	53146.1	44389.6	64660.7	9	9	9	14874.1	17897.1	41907	25821.1	27741.4	30740.7	-	-
MWS1900	215.13	153.13	216.136	C11H20O4	[M-H]-	Undecanedioic acid	Lipids	Free fatty acids	1852-04-6	1	95516.8	98489.9	76161.5	81297.8	80395.6	72382.6	1.55494e+06	1.63195e+06	1.67136e+06	168451	196148	184889	84491.4	85162.6	75634.5	58522.7	62617.5	76786.8	370604	386749	325297	-	-
mws0028	167.03	108.02	168.042	C8H8O4	[M-H]-	Vanillic acid	Phenolic acids	Phenolic acids	121-34-6	3	204860	208018	180833	105680	104278	130521	82644	95224.3	90096.2	183408	128080	161428	76761.8	58743.4	65425.7	60370.5	75450.4	56811.3	94834.8	112008	109779	C06672	-
MW0151691	295.16	86.1	294.158	C15H22N2O4	[M+H]+	Ile-Tyr	Amino acids and derivatives	Amino acids and derivatives	-	3	1.60083e+06	1.43277e+06	1.80841e+06	967711	987306	901975	745809	856870	789878	1.80916e+06	1806555	1.78692e+06	671808	669081	573512	779753	644249	701007	1.12113e+06	943518	1.00015e+06	-	-
Lmsn000381	341.11	89.02	342.116	C12H22O11	[M-H]-	D-Maltose*	Others	Saccharides	69-79-4	1	2.34326e+06	2.27842e+06	2.42301e+06	2.27298e+06	2.37171e+06	2.30283e+06	1.22141e+07	9.4785e+06	9.3852e+06	7.62228e+06	8.71666e+06	6.81416e+06	5.98807e+07	4.67207e+07	4.36331e+07	3.60087e+07	3.82017e+07	3.87513e+07	1.08355e+07	1.29507e+07	1.20238e+07	C01971	-
HJN086	449.11	287.06	450.116	C21H22O11	[M-H]-	Eriodictyol-3'-O-glucoside*	Flavonoids	Flavanones	-	3	132125	158953	123760	148801	145213	144023	166066	154645	134773	317970	313330	289801	179779	190581	148504	302543	267130	288202	193615	226310	227416	-	-
Lmyn002403	313.09	101.02	314.1	C14H18O8	[M-H]-	Mandelic acid-β-glucoside	Organic acids	Organic acids	-	2	55568.5	57119.2	50556.2	52209.6	59932.9	48571.5	109539	124030	123387	80916.9	60665.7	91032.1	93354.2	92069	101939	87816.2	78790.5	104183	65539.5	77004.7	76634.7	-	-
pmb0719	659.2	331.08	658.19	C32H34O15	[M+H]+	Tricin-4'-O-(syringyl alcohol)ether-5-O-glucoside	Flavonoids	Flavones	-	1	540693	490425	495007	572700	532996	572911	421542	403666	382004	622960	1.45292e+06	1.28102e+06	698812	722193	658448	616196	628359	730723	580697	667970	569082	-	-
pmb0550	449.11	287.06	449.108	C21H21O11+	[M]+	Cyanidin-3-O-glucoside (Kuromanin)	Flavonoids	Anthocyanidins	47705-70-4	2	18340	139936	13270	7683.61	10005	20895.2	3.94908e+06	3.94432e+06	3.75064e+06	810744	893203	996279	753309	776896	1.93128e+06	184419	14915.4	90893.3	1.62498e+06	1.42287e+06	1.37789e+06	C08604	ko00942,ko01110
Lhhp120823	193.08	105.07	192.079	C11H12O3	[M+H]+	Eugenyl formate	Others	Others	-	1	657941	663836	763620	750829	700879	728987	2.08485e+06	2.29734e+06	2.05371e+06	1.03377e+06	1.00659e+06	1.17215e+06	1.75209e+06	1.76804e+06	1.89628e+06	1.49484e+06	1.38723e+06	1.45216e+06	1.48348e+06	1.38502e+06	1.24025e+06	-	-
mws0277	191.06	85.03	192.063	C7H12O6	[M-H]-	Quinic Acid	Organic acids	Organic acids	77-95-2	1	1.06821e+07	1.03954e+07	1.03763e+07	1.14143e+07	1.1458e+07	1.17803e+07	3.48543e+07	3.99549e+07	35363400	2.12091e+07	2.49772e+07	2.10866e+07	8.55682e+07	9.25798e+07	8.51376e+07	7.03203e+07	6.6045e+07	6.55191e+07	3.44709e+07	4.12512e+07	3.8238e+07	C00296	ko00400,ko01100
Lmyp003317	196.06	150.06	195.053	C9H9NO4	[M+H]+	6,7-Dimethoxy-2-benzoxazolinone (DMBOA)	Alkaloids	Alkaloids	29550-09-2	3	91502.3	86746.3	94287.3	81807.4	68118.5	100407	94920.8	74309.7	83480.3	67401.8	58209.5	50155.7	180598	177544	210816	309446	275417	344709	153401	129231	149078	-	-
zjgp122004	451.12	289.07	450.116	C21H22O11	[M+H]+	Okanin-3'-O-β-D-glucoside*	Flavonoids	Chalcones	-	2	152909	138306	116914	110169	70405.3	188418	182665	139791	112137	112591	100342	101775	112454	108545	131929	77939.7	68195.2	79077.9	142917	121572	124283	-	-
MWS20145	451.12	289.07	450.116	C21H22O11	[M+H]+	Eriodictyol-7-O-glucoside*	Flavonoids	Flavanones	38965-51-4	2	152909	138306	116914	110169	70405.3	188418	182665	139791	112137	112591	100342	101775	112454	108545	131929	77939.7	68195.2	79077.9	142917	121572	124283	-	-
Jmwn004308	637.21	475.16	638.221	C30H38O15	[M-H]-	4-Dihydroxyphenethoxy-8-O-β-D-[6-O-(4-O-β-D-glucopyranosyl)-feruloyl]glucopyranoside	Phenolic acids	Phenolic acids	-	3	59172.7	53627.1	60110.4	44089.6	49030.7	44680.4	64093.6	68607.6	67654.1	46487.3	63560	60478.4	46036.6	46468.8	50075.9	27970.6	30687.9	30304.2	54615.1	53257.5	46052.2	-	-
mws5035	279.17	120.08	278.163	C15H22N2O3	[M+H]+	L-Leucyl-L-phenylalanine	Amino acids and derivatives	Amino acids and derivatives	56217-82-4	2	5.54398e+06	5.07121e+06	5.15908e+06	3.01631e+06	3.01502e+06	2.80374e+06	3.75105e+06	3.88667e+06	3.64641e+06	6.56415e+06	3.98094e+06	6.65354e+06	948976	854263	968466	1.10719e+06	921507	943678	3.39212e+06	3.24453e+06	2.84414e+06	-	-
Zmdp000376	130.091	84.0806	129.09	C5H11N3O	[M+H]+	4-Guanidinobutanal	Others	Aldehyde compounds	-	3	2.18726e+06	1.87779e+06	2.21983e+06	2.05168e+06	2.14905e+06	2.05118e+06	4.50368e+06	4.11673e+06	4.55257e+06	3.20542e+06	3.07804e+06	3.28638e+06	7.71167e+06	8.50285e+06	8.75118e+06	6.60723e+06	6.62237e+06	7.20475e+06	4.60773e+06	4.82252e+06	5.46401e+06	-	-
pme0040	136.062	119	135.054	C5H5N5	[M+H]+	Adenine*	Nucleotides and derivatives	Nucleotides and derivatives	73-24-5	1	469278	684750	475607	729933	791926	858606	3.05709e+06	2.4808e+06	2.49589e+06	960169	1.11314e+06	1.11368e+06	579407	624529	642451	577823	629295	730273	1.28417e+06	1.07236e+06	1.18822e+06	C00147	ko00230,ko00908,ko01100,ko01110,ko01232
MWSHY0069	301.07	286.049	300.063	C16H12O6	[M+H]+	Hispidulin (5,7,4'-Trihydroxy-6-methoxyflavone)*	Flavonoids	Flavones	1447-88-7	1	461656	430831	421642	506156	549476	580959	463489	556495	476773	618653	653398	622803	1.07555e+06	998327	997842	1.77014e+06	1.80881e+06	1.74559e+06	902428	784386	767596	C10058	-
pme3081	169.1	134.06	168.09	C8H12N2O2	[M+H]+	4-(Aminomethyl)-5-(hydroxymethyl)-2-methylpyridin-3-ol	Alkaloids	Alkaloids	85-87-0	3	97963.8	99246.1	152683	129687	176627	142297	97173.8	92068.6	81515.4	144025	144377	125850	89879.4	96615.9	126068	115301	98417.2	28497.4	91717.7	109047	96725.6	C00534	ko00750,ko01100
pmf0297	297.32	183.21	298.324	C20H42O	[M-H]-	1-Eicosanol	Lipids	Free fatty acids	629-96-9	3	110812	125844	120739	111788	111122	110288	258151	252317	251058	152893	154329	160518	114026	117546	114423	118343	121268	116506	135152	148319	161865	-	-
Lmgp003546	493.134	331.08	492.127	C23H24O12	[M+H]+	4',5'-Dihydroxy-6,8-dimethoxyisoflavone-7-O-galactoside*	Flavonoids	Isoflavones	-	1	2.35675e+06	2.06663e+06	2.1735e+06	2.22126e+06	2.04309e+06	2.26733e+06	1.75939e+06	1.67385e+06	1.75809e+06	2.4033e+06	3.13122e+06	2.59211e+06	3.8883e+06	3.28672e+06	3.02532e+06	4.24164e+06	4.53783e+06	4.40017e+06	3.40515e+06	3.02952e+06	2.85967e+06	-	-
Lacn006274	575.17	371.11	576.184	C28H32O13	[M-H]-	Acetyl Phellatin	Flavonoids	Flavanones	-	2	125281	91078.4	96489.9	111808	123317	91242.5	58911.4	82512.6	73051	150636	58783.6	105901	75380.5	18579.6	49244.4	61042.3	72708.5	146333	80361.2	86186.4	95974.2	-	-
Lakn004098	281.14	171.12	282.147	C15H22O5	[M-H]-	Dihydrophaseic Acid	Terpenoids	Sesquiterpenoids	-	3	35145.6	34172.1	42835.7	32519.2	40111.6	34483.6	101634	91733.5	91992.5	78187.3	85242.7	81711.8	235629	207412	201323	296301	259934	294791	134086	137272	115696	-	-
Wchn005575	407.17	165.06	408.178	C21H28O8	[M-H]-	1-(4'-Hydroxy-3'-methoxyphenyl)-2-[4''-(3-hydroxypropyl)-2'',6''-dimethoxyphenyl]-propane-1,3-Diol	Others	Others	-	2	652028	622403	682417	670902	646373	641950	329810	345310	406045	404541	367116	365857	198057	172365	180218	268331	317954	325832	428036	359100	381293	-	-
pmb3042	491.12	329.1	492.127	C23H24O12	[M-H]-	Tricin-5-O-Glucoside	Flavonoids	Flavones	32769-00-9	3	749497	630980	682903	733529	694330	781839	511734	617621	591675	857922	806918	767145	1.14822e+06	1.17457e+06	1.07616e+06	968214	1.15956e+06	1.22269e+06	845701	1.01404e+06	941262	-	-
MWSmce564	219.17	159.12	218.167	C15H22O	[M+H]+	Germacrone*	Terpenoids	Sesquiterpenoids	6902-91-6	1	2.21284e+06	2.39043e+06	2.49714e+06	2.43046e+06	3.07473e+06	2.60453e+06	1.22953e+06	1.38069e+06	1.34949e+06	1.35628e+06	1.59074e+06	1.47682e+06	1.00496e+06	928348	968355	1.11337e+06	1.22933e+06	1.27391e+06	1.76445e+06	1.56738e+06	1.48101e+06	C16966	-
Zmyn000453	191.02	111.01	192.027	C6H8O7	[M-H]-	Isocitric Acid	Organic acids	Organic acids	320-77-4	1	1.23087e+07	1.06851e+07	1.19416e+07	1.47243e+07	1.43703e+07	1.51499e+07	6.35527e+07	6.10964e+07	6.17593e+07	2.02724e+07	2.18597e+07	2.10722e+07	1.02883e+08	9.09359e+07	1.01258e+08	7.33376e+07	7.58969e+07	6.86533e+07	4.04945e+07	4.3089e+07	4.83203e+07	C00311	ko00020,ko00630,ko01100,ko01110,ko01200,ko01210,ko01230,ko01240
Zmnn007376	227.07	93.03	228.079	C14H12O3	[M-H]-	Xanthyletin	Lignans and Coumarins	Coumarins	553-19-5	3	156920	145778	153207	176068	191620	159505	175740	139823	185520	300742	276394	250929	180611	188976	190956	283194	302917	282664	189438	227225	208162	C09317	-
MW0052877	221.19	109.1	220.183	C15H24O	[M+H]+	2-trans,6-trans-Farnesal	Others	Aldehyde compounds	502-67-0	3	236227	147509	181699	228313	189250	172889	367273	324770	341476	300295	174549	260490	137511	124385	126198	164556	141439	114941	200001	200253	170174	C03461	ko00900,ko00909,ko01110
MWS5164	203.15	70.07	202.143	C8H18N4O2	[M+H]+	N,N'-Dimethylarginine;SDMA	Amino acids and derivatives	Amino acids and derivatives	30344-00-4	3	693760	660175	645120	787028	796702	764093	1.41137e+06	1.4547e+06	1.44013e+06	624804	561864	675451	1.14803e+06	1.08871e+06	1.14823e+06	936762	995362	910572	852207	987427	841202	-	-
Walp007738	288.25	88.08	287.246	C16H33NO3	[M+H]+	14-Amino-15-hydroxy-11-methylpentadecanoic acid	Lipids	Sphingolipids	-	1	138851	165943	143373	148364	148502	160092	139385	106200	134882	192318	178382	114658	138339	144597	110329	129600	131251	134386	157006	153929	132222	-	-
Lagp003233	595.17	433.11	594.159	C27H30O15	[M+H]+	3'-Hydroxy-4'-O-β-D-glucosylpuerarin	Flavonoids	Isoflavones	-	2	4.43454e+06	5.11971e+06	5.48782e+06	4.45067e+06	3.89384e+06	4.0295e+06	4.78714e+06	5.44686e+06	6.06711e+06	4.26387e+06	5.73254e+06	4.59959e+06	9.22144e+06	1.04807e+07	1.01263e+07	8.57667e+06	9.02789e+06	8.7747e+06	6.20972e+06	5.67904e+06	5.16958e+06	-	-
pmb0475	671.18	509	670.174	C29H34O18	[M+H]+	Gallic acid-4-O-(6'''-feruloyl)sophoroside	Phenolic acids	Phenolic acids	-	1	615492	546684	661471	667980	677598	492427	539080	556783	582004	1.16474e+06	1.1134e+06	1.19432e+06	1.81863e+06	1.85037e+06	1.74406e+06	1.73367e+06	1.85598e+06	1.98615e+06	1.40247e+06	1.25567e+06	1.17155e+06	-	-
Lmrj002087	247.13	86.09	246.122	C10H18N2O5	[M+H]+	L-Isoleucyl-L-Aspartate	Amino acids and derivatives	Amino acids and derivatives	-	2	706755	680617	701560	703399	711718	659750	4.82872e+06	4.4654e+06	4.62523e+06	927199	907416	960289	117234	567377	651448	580219	523649	548697	1.38152e+06	1.29836e+06	1.15065e+06	-	-
Zmsp002859	193.09	105.07	170.094	C9H14O3	[M+Na]+	Comolactones A	Others	Others	-	3	609806	598477	710016	790649	857539	800970	2.18772e+06	2.32838e+06	2.28435e+06	1.10149e+06	1.10491e+06	1.29562e+06	1.69956e+06	1.9608e+06	2.14102e+06	1.64132e+06	1.20446e+06	1.79976e+06	1.54837e+06	1.49519e+06	1.29692e+06	-	-
Lmhn001386	299.04	167.03	300.048	C12H12O9	[M-H]-	Vnilloyltartaric acid	Phenolic acids	Phenolic acids	-	3	56707	54869.6	57585.7	94739.5	80293.3	82373.6	106726	123093	126157	74325	74297.4	69171.4	63273.3	61063.5	45133.3	61364	62523.8	58244.5	67734	80754.7	71374	-	-
pmb3081	289	96.97	290.004	C6H11PO11	[M-H]-	Glucaric acid-1-Phosphate	Others	Saccharides	-	3	343117	361538	261139	237954	969891	317665	420758	475499	332360	255160	250432	430493	630295	734580	1.12057e+06	550711	544722	379250	408205	412127	478861	-	-
Lmbn005172	165.06	119.05	166.063	C9H10O3	[M-H]-	2,6-Dimethoxybenzaldehyde*	Phenolic acids	Phenolic acids	3392-97-0	1	488545	407352	480240	445279	399359	477167	251484	275120	273569	355386	362360	370827	264694	258396	265022	405048	422766	430626	356657	395186	329390	-	-
pmp001269	286.31	268.301	285.303	C18H39NO	[M+H]+	Hexadecyl ethanolamine	Alkaloids	Alkaloids	-	3	245905	277593	278070	235411	220508	203977	97889.5	135678	124047	116601	105010	138201	57556.2	71572.4	62684.1	71594.1	65017.4	68828.5	147935	148293	125670	-	-
ML10195036	300.3	60.05	299.282	C18H37NO2	[M+H]+	3-Dehydrosphinganine	Lipids	Sphingolipids	16105-69-4	3	25769.9	24573.9	27428.5	35270.3	34615.3	30859.3	36230.2	46960.7	44093.6	22959.8	27425.3	27578.7	30595.3	34431.5	35095.9	48079.3	47437.5	48370.4	34617.8	39436.4	33116	C02934	ko00600,ko01100
Hmzp004605	463.13	301.08	462.116	C22H22O11	[M+H]+	Ladanetin-6-O-β-D-glucosid*	Flavonoids	Flavones	-	1	2.96066e+06	2.33512e+06	3.28542e+06	3.5451e+06	2.89034e+06	2.92357e+06	2.0624e+06	2.40798e+06	2.44836e+06	3.49333e+06	3.55425e+06	3.54399e+06	3.29423e+06	3.34803e+06	2.85293e+06	4.52898e+06	5.4576e+06	4.73088e+06	3.94627e+06	3.56401e+06	3.28338e+06	-	-
mws0006	214.028	117	215.035	C9H10ClNO3	[M-H]-	3-Chloro-L-tyrosine	Amino acids and derivatives	Amino acids and derivatives	7423-93-0	3	4460.39	4810.58	5529.41	4715.83	5038.58	3542.72	4799.88	5880.64	10385.6	5980.84	5681.96	6687.45	7307.27	7172.03	8441.42	6231.67	5069.49	6321.96	6173.2	5835.46	6976.32	-	-
Lmhp002001	265.15	72.08	264.147	C14H20N2O3	[M+H]+	L-Valyl-L-Phenylalanine	Amino acids and derivatives	Amino acids and derivatives	3918-92-1	2	1.48541e+06	1.54702e+06	1.58922e+06	892447	816069	827302	4.08195e+06	3.78599e+06	4.02546e+06	1.70144e+06	1.78989e+06	1.78103e+06	471105	493900	498261	432614	457931	482949	1.61776e+06	1.37901e+06	1.38669e+06	-	-
MWS201465	295.13	120.08	294.122	C14H18N2O5	[M+H]+	Glu-Phe	Amino acids and derivatives	Amino acids and derivatives	20556-22-3	2	608049	608214	671781	666387	674631	627454	2.2268e+06	2.2278e+06	2.20471e+06	908043	889232	967675	605872	576293	592925	530872	522972	458885	1.00218e+06	969660	837638	-	-
Wbmp006183	223.17	81.07	222.162	C14H22O2	[M+H]+	Kobusone	Terpenoids	Sesquiterpenoids	-	3	46263	41373.4	74287.4	80153.2	62955.7	60310.2	2.00192e+06	1.97617e+06	1.84261e+06	307810	343696	339496	31824	31349.5	39065	11380.8	67505.7	25454	537252	515630	447949	-	-
pmp001281	522.36	184.07	521.348	C26H52NO7P	[M+H]+	LysoPC 18:1	Lipids	LPC	-	1	1.43648e+07	1.68454e+07	1.45012e+07	1.16475e+07	1.41773e+07	1.44154e+07	3.39735e+06	4.19772e+06	4.19514e+06	9.95966e+06	8.77052e+06	1.05437e+07	1.94179e+06	1.84342e+06	1.96747e+06	3.21723e+06	3.64471e+06	3.36099e+06	7.26818e+06	8.10021e+06	6.73804e+06	-	-
Lmtn000940	345.08	139.04	346.09	C14H18O10	[M-H]-	1-O-(3,4-Dihydroxy-5-methoxy-benzoyl)-glucoside	Phenolic acids	Phenolic acids	-	1	276382	263609	302513	365540	392685	369934	393361	385855	401654	456054	424539	464425	581186	593680	518036	539295	575231	574481	359095	425631	422638	-	-
Ymmg000006	281.14	123.08	282.147	C15H22O5	[M-H]-	Rugosic acid A	Others	Others	-	3	38976.4	25788.2	47207.2	39522.2	33453.2	31757.1	81954.2	111254	81383.2	80196.2	75166.4	89629.1	170284	176830	194068	245900	247189	227007	105964	127823	118467	-	-
pmb2893	291.15	119.05	292.154	C14H20N4O3	[M-H]-	N-p-Coumaroylhydroxyagmatine	Alkaloids	Phenolamine	-	3	805696	854097	888832	8.31225e+06	7.83136e+06	7.98162e+06	2.1313e+06	2.34857e+06	2.18347e+06	3.87799e+06	4.13895e+06	4.49932e+06	943806	932861	1.07371e+06	4.67201e+06	5.02588e+06	4.77772e+06	3.08382e+06	3.456e+06	3.71978e+06	-	-
pmn001365	555.11	537.1	556.122	C27H24O13	[M-H]-	Salvianolic acid K	Phenolic acids	Phenolic acids	203733-40-8	3	53933.4	71956.3	75509	51313.7	54241.4	64594.3	67397.1	73321.9	70428.4	85443.2	102309	89373.5	91885.4	85993.4	79890.4	73943	83252.4	95916.9	79185.8	78029.8	66540.9	-	-
Lszp210010	325.14	191.08	324.132	C15H20N2O6	[M+H]+	Tatarine	Alkaloids	Alkaloids	-	1	1.04337e+07	9.95106e+06	1.10945e+07	1.32096e+07	1.00851e+07	1.25603e+07	1.2781e+07	1.32494e+07	1.37456e+07	1.25429e+07	1.31441e+07	1.12567e+07	1.47714e+07	1.23506e+07	1.37558e+07	1.32682e+07	1.18756e+07	1.39462e+07	1.29811e+07	1.26106e+07	1.08435e+07	-	-
pme0001	609.18	301.07	610.19	C28H34O15	[M-H]-	Hesperetin-7-O-neohesperidoside(Neohesperidin)*	Flavonoids	Flavanones	13241-33-3	2	560596	606840	574183	626168	692996	700878	475092	379747	428451	735375	656506	747013	441112	428525	468376	499389	605979	591281	530355	589316	640656	C09806	ko00941
mws0014	193.05	134.04	194.058	C10H10O4	[M-H]-	Ferulic acid	Phenolic acids	Phenolic acids	537-98-4	1	2.04907e+06	1.99902e+06	2.13463e+06	1.63872e+06	1.49226e+06	1.72266e+06	758317	959571	967588	1.82933e+06	2.02641e+06	2.20483e+06	1.38773e+06	1.60721e+06	1.39842e+06	1.73757e+06	1.72818e+06	1.537e+06	1.41846e+06	1.55183e+06	1.71172e+06	C01494	ko00940,ko01100,ko01110
pme1605	593.15	285.04	594.159	C27H30O15	[M-H]-	Kaempferol-3-O-robinobioside(Biorobin)	Flavonoids	Flavonols	17297-56-2	3	2.95744e+06	4.44801e+06	4.21651e+06	5.5688e+06	5.39754e+06	4.9134e+06	2.83161e+06	2.84948e+06	2.44758e+06	6.39487e+06	6.0594e+06	5.78087e+06	1.9153e+06	2.52671e+06	2.49583e+06	2.999e+06	2.65113e+06	3.08798e+06	3.6456e+06	3.6868e+06	3.09919e+06	-	-
Zmdp002216	261.14	86.1	260.137	C11H20N2O5	[M+H]+	L-γ-Glutamyl-L-leucine	Amino acids and derivatives	Amino acids and derivatives	2566-39-4	1	226601	243517	229367	225849	226320	184983	2.56539e+06	2.56613e+06	2.41781e+06	382532	390495	394863	1.45795e+06	1.58154e+06	1.47923e+06	1.17065e+06	1.14425e+06	1.07842e+06	1.09818e+06	1.01736e+06	908559	-	-
Hasp010605	353.27	261.22	352.261	C21H36O4	[M+H]+	(S)-2,3-dihydroxypropyl (9Z,12Z,15Z)-octadeca-9,12,15-trienoate	Others	Others	129828-41-7	3	5.71784e+06	5.94658e+06	5.72901e+06	5.02343e+06	4.58496e+06	4.736e+06	3.08247e+06	2.62019e+06	2.48347e+06	5.9876e+06	5.81267e+06	5.28433e+06	5.95993e+06	5.94021e+06	5.76429e+06	6.32856e+06	6.29424e+06	6.4986e+06	5.3309e+06	5.3231e+06	4.50074e+06	-	-
MWS2070	179.07	92.03	180.079	C10H12O3	[M-H]-	Propyl 4-hydroxybenzoate	Phenolic acids	Phenolic acids	94-13-3	3	49010.2	43879.3	48167.8	45956.4	41383.3	42527.1	39909.1	36325	36308.8	49316.4	34889.6	41509	36766.7	33050.1	39130.4	42533.8	40284.5	36264.7	42370.9	36001.4	42831.1	-	-
HJKP000649	136.07	91.05	135.068	C8H9NO	[M+H]+	N-benzylformamide*	Alkaloids	Alkaloids	6343-54-0	2	513488	486953	534737	877296	871580	846622	625450	614928	633354	798395	819414	723864	926319	959624	906669	770890	720205	729067	768420	764555	647170	C15561	-
mws2108	353.09	191.06	354.095	C16H18O9	[M-H]-	Cryptochlorogenic acid (4-O-Caffeoylquinic acid)*	Phenolic acids	Phenolic acids	905-99-7	1	20162.1	188403	388206	306397	331391	353104	210111	225957	197149	235699	224926	280383	24731.1	19067.6	23877.4	19333.3	33612.4	9233.48	98100.5	116594	115833	-	-
Hmln002199	505.1	300.03	506.106	C23H22O13	[M-H]-	Quercetin-3-O-(6''-O-acetyl)galactoside	Flavonoids	Flavonols	-	2	89065.3	139804	186422	197350	204553	167511	345065	389482	361381	326332	248282	330265	271295	221154	310375	243266	201788	222440	256840	305677	264624	-	-
pmb3074	337.09	191.06	338.1	C16H18O8	[M-H]-	5-O-p-Coumaroylquinic acid*	Phenolic acids	Phenolic acids	1899-30-5	1	494128	524437	509008	560378	480204	469278	273542	244280	270831	413277	389656	446516	32743.7	16827.1	40556.5	68938.2	68714.2	76475.9	277057	253296	306322	C12208	ko00940,ko00941,ko00945,ko01110
Zmdp001647	247.13	184.1	246.122	C10H18N2O5	[M+H]+	γ-Glutamyl-L-valine	Amino acids and derivatives	Amino acids and derivatives	-	1	620908	650290	667447	675837	651641	674793	2.09958e+06	2.26336e+06	2.26226e+06	664063	687135	665986	4809054	4.97891e+06	4.67295e+06	3.26834e+06	3.44611e+06	3.47067e+06	2.26979e+06	2.00825e+06	1.88628e+06	-	-
pmp000398	581.19	419.13	580.179	C27H32O14	[M+H]+	Liquiritigenin-7,4'-O-diglucoside	Flavonoids	Flavanones	-	2	180120	158867	271414	235200	209990	324788	128020	212950	187604	281592	140075	115050	160127	142618	191196	179960	115600	225906	185263	221189	218036	-	-
Wasn001627	295.1	89.02	296.111	C11H20O9	[M-H]-	Glucosyl 2,3-Dihydroxy-2-Methylbutanoic Acid	Organic acids	Organic acids	-	1	3.61387e+06	2.91619e+06	2.95479e+06	3.10218e+06	3.26893e+06	3.69285e+06	3.82231e+06	4.73188e+06	5.04734e+06	2.90745e+06	4.15641e+06	3.33889e+06	3.18056e+06	3.25019e+06	2.86643e+06	2.34819e+06	3.06968e+06	2.40151e+06	3.16591e+06	3.5458e+06	2.93589e+06	-	-
pme2827	239.24	223.24	240.245	C16H32O	[M-H]-	Palmitaldehyde	Lipids	Free fatty acids	629-80-1	3	5.3603e+07	5.24035e+07	5.41868e+07	6.40316e+07	5.74096e+07	6.19422e+07	3.8788e+07	3.66335e+07	3.98083e+07	5.14692e+07	5.33424e+07	5.30045e+07	4.90265e+07	4.99995e+07	4.59731e+07	4.71946e+07	4.53984e+07	4.64416e+07	3.41737e+07	3.54229e+07	4.08071e+07	C00517	ko00071
Lmcn009122	253.217	235.209	254.225	C16H30O2	[M-H]-	(7Z)-Hexadecenoic acid*	Lipids	Free fatty acids	2416-19-5	2	40243.3	34253.7	19286.1	32163.6	30057	22696.1	43645.7	45390.8	47538.7	28239.6	43394.1	32320.7	34179.3	32455.1	27595.8	20134.7	16413.1	35304.9	32109	30172	26522.9	-	-
MWS201442	267.13	120.08	266.127	C13H18N2O4	[M+H]+	Phe-Thr	Amino acids and derivatives	Amino acids and derivatives	51352-44-4	1	1.43644e+06	1.3853e+06	1.38511e+06	792301	859821	832064	1.34178e+06	1.32473e+06	1.36724e+06	1.66952e+06	1.75786e+06	1.64357e+06	471660	477295	511553	582902	508367	559127	1.13009e+06	1.00909e+06	935581	-	-
Lmgp001898	162.06	116.05	161.048	C9H7NO2	[M+H]+	4,6-Dihydroxyquinoline	Alkaloids	Quinoline alkaloids	3517-61-1	3	109438	68105.6	62085.3	37730.6	103169	216835	188986	208323	197807	179402	158779	104379	193750	161056	185910	152401	126099	61390.1	162213	135235	158370	C05639	ko00380,ko01100
Zmwp002855	298.09	136.06	297.1	C17H15NO4	[M+H]+	Oxoassoanine N-oxide	Alkaloids	Plumerane	-	2	7.6307e+06	7.41802e+06	6.11424e+06	6.20828e+06	6.80773e+06	6.45826e+06	1.17603e+07	1.35543e+07	1.34346e+07	8.22749e+06	8.43966e+06	8.59172e+06	2.55236e+06	2.49966e+06	1.46274e+06	2.71139e+06	2.39597e+06	3.39056e+06	3.91576e+06	3.44513e+06	3.2549e+06	-	-
Lmfn004093	435.13	315.09	436.137	C21H24O10	[M-H]-	Phloretin-4'-O-glucoside (Trilobatin)	Flavonoids	Chalcones	4192-90-9	1	493903	984370	922746	910552	756686	905894	306079	315231	321199	730865	726817	582106	44553.8	52175.6	79903.5	45160.4	13672.2	16739.2	457774	433968	378363	-	-
MWS20151	271.06	153.02	270.053	C15H10O5	[M+H]+	Apigenin; 4',5,7-Trihydroxyflavone	Flavonoids	Flavones	520-36-5	1	71980.8	80040.3	80737.4	90004.3	73889.5	102134	112966	107933	127224	84764	99450.6	92417.4	168169	143420	161325	283664	290239	263752	163566	153475	134937	C01477	ko00941,ko00944,ko01100,ko01110
Lahp004593	493.13	331.08	492.127	C23H24O12	[M+H]+	Flavoyadorinin A*	Flavonoids	Flavonols	-	1	1.94396e+06	2.22135e+06	1.9201e+06	2.38804e+06	2.22042e+06	2.09685e+06	1.69705e+06	1.63885e+06	1.74533e+06	2.77075e+06	2.65387e+06	2.42977e+06	3.44624e+06	3.2476e+06	2.94767e+06	3.58142e+06	3.96897e+06	3.77217e+06	3.36322e+06	3.09181e+06	2.77037e+06	-	-
Lmcn009539	293.25	293.25	294.256	C19H34O2	[M-H]-	E,E,Z-1,3,12-Nonadecatriene-5,14-diol	Lipids	Free fatty acids	-	1	1.23029e+07	8.96402e+06	8.44282e+06	8.21967e+06	7.81874e+06	10057837	1.0527e+07	1.09309e+07	1.20418e+07	1.24118e+07	9.69345e+06	9.08228e+06	8.09816e+06	8.38022e+06	8.57245e+06	1.15461e+07	1.01418e+07	9.81152e+06	6.24244e+06	6.99128e+06	7.57932e+06	-	-
Zmdp000972	136.04	91.05	135.035	C4H9NO2S	[M+H]+	S-Methyl-L-cysteine	Amino acids and derivatives	Amino acids and derivatives	1187-84-4	1	530964	496628	507633	830412	801801	736794	534471	511780	578878	744670	741614	729392	871663	848263	732684	632744	657395	622581	707148	727411	604847	C22040	ko02010
mws1515	193.16	175.15	192.151	C13H20O	[M+H]+	α-Ionone	Others	Ketone compounds	127-41-3	3	304062	348975	320614	307772	339063	303475	545992	656081	520933	305872	362721	284080	147987	138038	161409	217670	157653	146677	305782	280339	251796	C12286	-
mws1090	259.02	96.97	260.03	C6H13O9P	[M-H]-	Glucose-1-phosphate	Others	Saccharides	59-56-3	1	1.4332e+06	1.57016e+06	1.39433e+06	1.82786e+06	1.44067e+06	1.74983e+06	1.13694e+06	1.15939e+06	1.28657e+06	1.32394e+06	1.38455e+06	1.42143e+06	2.58757e+06	2.81615e+06	2.69851e+06	2.25483e+06	2.24697e+06	2.36401e+06	1.35008e+06	1.63166e+06	1.44888e+06	C00103	ko00010,ko00040,ko00052,ko00500,ko00520,ko00561,ko01100,ko01110,ko01240,ko01250
pme0170	217.13	158.08	216.122	C8H16N4O3	[M+H]+	N-Acetyl-L-Arginine	Amino acids and derivatives	Amino acids and derivatives	155-84-0	3	1.27875e+06	1.07151e+06	1.23005e+06	1.29893e+06	988352	1.12661e+06	3.06384e+06	2.82706e+06	2.5219e+06	823473	851835	988211	868334	781565	858995	560705	593022	674279	1.24136e+06	1.19812e+06	1.02956e+06	-	-
MWStz202	353.15	177.06	352.142	C20H20N2O4	[M+H]+	cis-Moschamine	Alkaloids	Plumerane	193224-24-7	1	49122.8	62689.5	41575.8	509770	656393	580073	8.33762e+06	9.9033e+06	7.71804e+06	1.19744e+06	1.18444e+06	1.05553e+06	713094	685178	750793	364742	221959	300330	2.11206e+06	1.77306e+06	1.81663e+06	-	-
Zmyn005252	285.24	239.24	286.251	C17H34O3	[M-H]-	3-Hydroxy-palmitic acid methyl ester	Lipids	Free fatty acids	51883-36-4	3	46609.9	31904.4	33636.8	29844	33487.1	30594.4	42408.7	39259.2	41599.4	35537.2	40872.6	35028.6	37935.4	33237.5	30259.7	41465.7	31223.8	38542.2	23601.1	26235.5	28685.4	C11849	-
Zjyp102905	235.17	119.09	234.162	C15H22O2	[M+H]+	7-epi-teucrenone	Terpenoids	Sesquiterpenoids	-	3	8.0895e+06	6.65357e+06	7.69971e+06	9.66124e+06	7.93449e+06	8.02935e+06	5.17354e+06	4.11683e+06	3.93157e+06	7.0272e+06	6.65404e+06	6.70811e+06	3.66216e+06	3.40489e+06	3.63605e+06	5.22736e+06	4.41461e+06	3.92608e+06	6.2911e+06	5.49517e+06	5.2321e+06	-	-
Lmbn001467	158.08	116.07	159.089	C7H13NO3	[M-H]-	5-Acetamidopentanoic Acid	Organic acids	Organic acids	1072-10-2	3	52956.4	58309.3	52492.1	58226.7	72746.3	64139.8	1.09629e+06	1.08972e+06	1.18195e+06	76591.8	100812	73523.3	49723	51421.2	54042.5	41866	41475.7	41483	248124	207965	246645	C03087	ko00310,ko01100
Zmdn001564	293.11	164.07	294.122	C14H18N2O5	[M-H]-	γ-Glutamylphenylalanine	Amino acids and derivatives	Amino acids and derivatives	7432-24-8	1	38696.3	36322.8	37017.1	32630.7	36085.4	51830.4	1.47487e+06	1.57229e+06	1.5984e+06	143477	157200	141550	800458	810996	729870	424841	443721	406248	444463	493894	540361	-	-
Zblp001009	272.11	110.06	271.106	C12H17NO6	[M+H]+	3-pyridine-methanol-O-β-D-glucopyranosyl	Alkaloids	Pyridine alkaloids	-	1	2.3751e+06	2.19789e+06	2.23572e+06	2.59051e+06	2.81982e+06	2.80239e+06	2.13185e+06	1.94406e+06	1.62188e+06	2.51919e+06	3.08937e+06	3.0777e+06	4.35372e+06	4.25555e+06	4.71147e+06	3.00504e+06	3.98447e+06	3.96214e+06	2.64673e+06	3.1189e+06	2.64595e+06	-	-
zjbp111616	221.19	109.1	220.183	C15H24O	[M+H]+	9β,10β-epoxyeremophila-11(13)-en	Terpenoids	Sesquiterpenoids	-	1	152344	81486.3	119941	175908	114865	134679	291412	289909	261760	233427	121529	198601	82130.6	71153.4	65392	150971	98016.4	66747.3	191935	157891	174463	-	-
Lmyp002912	196.06	150.06	195.053	C9H9NO4	[M+H]+	2-Hydroxy-7-methoxy-1,4-benzoxazin-3(2H)-one (HMBOA)	Alkaloids	Alkaloids	17359-53-4	3	71542.2	62799	76629.5	21752.9	75283.4	34582.8	97613.5	62037.1	90363.5	56180.3	73018.1	69913.4	355239	377148	445831	304372	305701	396740	214681	191085	177233	-	-
pmb0874	478.29	337.27	477.286	C23H44NO7P	[M+H]+	LysoPE 18:2(2n isomer)	Lipids	LPE	-	1	1.09555e+06	1.26631e+06	1.40789e+06	1.30884e+06	797195	1.13745e+06	298135	332351	471052	1.4316e+06	791183	1.11055e+06	347871	241892	268184	269354	309464	273113	961755	847049	796599	-	-
Lmqp003432	227.16	121.1	226.157	C13H22O3	[M+H]+	6,9-Dihydroxy-7-megastigmen-3-one	Terpenoids	Sesquiterpenoids	-	3	434959	484060	509725	409767	458991	404792	322406	467055	367382	411059	379666	480113	353683	271226	387299	375569	299174	362470	430349	444741	368574	-	-
Hmmp002324	947.28	785.22	946.295	C41H54O25	[M+H]+	Tricin-4'-O-rutinoside-7-O-rutinoside	Flavonoids	Flavones	-	3	97923.3	102423	55629.5	94090.1	117480	119349	151572	175143	105137	212231	276190	212682	232041	255713	188112	314447	201785	269625	156634	189325	167085	-	-
pmb0962	235.17	118.09	234.158	C10H22N2O4	[M+H]+	L-Lysine-Butanoic Acid	Amino acids and derivatives	Amino acids and derivatives	80407-71-2	3	62788.6	50683.8	40216	28707.7	27206.1	39024.4	1.78754e+06	1.61127e+06	1.77493e+06	2.11273e+06	1.92625e+06	1.87951e+06	4.59293e+06	4.5015e+06	4.5199e+06	3.37964e+06	3.34051e+06	3.51833e+06	1.66743e+06	1.51315e+06	1.37095e+06	-	-
mws1200	177.06	145.03	178.063	C10H10O3	[M-H]-	p-Coumaric acid methyl ester	Phenolic acids	Phenolic acids	19367-38-5	3	28657.8	26555.7	21068.8	29630.3	20258.8	32733.1	25827.1	28372.1	18737.8	33071.9	36363.8	36051.5	78710.8	76758.3	75198.4	93971.7	91700.2	95090.5	47269.8	55640.5	56829.7	-	-
Zmgp003335	613.17	289.07	612.169	C27H32O16	[M+H]+	Okanin-3',4'-di-O-glucoside	Flavonoids	Chalcones	-	3	2.18988e+06	2.88399e+06	2.97784e+06	4.77306e+06	4.14856e+06	4.79205e+06	3.4201e+06	3.181e+06	3.28467e+06	4.61695e+06	5.54765e+06	4.82782e+06	3.65292e+06	3.59994e+06	4.19511e+06	3.93217e+06	3.3557e+06	3.71739e+06	4.47755e+06	4.36036e+06	3.71658e+06	-	-
Lmjp007790	329.1	314.08	328.095	C18H16O6	[M+H]+	5-Hydroxy-3,7,4'-trimethoxyflavone	Flavonoids	Flavones	-	3	35274	31705.2	31268.2	381264	350834	307186	35930.5	27691.3	34765.6	48536	41496.6	49448.3	7252.02	10728.1	6710.21	4493.02	5999.48	7293.69	68193	62765.8	56012.4	-	-
MWS201437	247.13	86.1	246.122	C10H18N2O5	[M+H]+	Leu-Asp	Amino acids and derivatives	Amino acids and derivatives	32949-40-9	3	7.71062e+06	7.54951e+06	8.05054e+06	6.98726e+06	6.52594e+06	7.13188e+06	8.1839e+06	8.24562e+06	8.55623e+06	5.09368e+06	5.83885e+06	5.58499e+06	3.61536e+06	3.99921e+06	3.83478e+06	3.03241e+06	3.02392e+06	3.28071e+06	5.91624e+06	5.64728e+06	4.88038e+06	-	-
pmn001610	307.26	307.26	308.272	C20H36O2	[M-H]-	Eicosadienoic acid	Lipids	Free fatty acids	5598-38-9	3	35384.5	46530.2	41270.8	37354.2	43856.3	38083.1	71689.2	60357.7	62783.4	46110.1	58934.1	48589.7	43879.1	38550.5	42745.3	40071.9	44190.1	37773.7	46006.2	49148.4	40395.6	C16525	ko01040
NK10264324	127.04	81.03	126.032	C6H6O3	[M+H]+	Phloroglucinol; 1,3,5-Benzenetriol	Phenolic acids	Phenolic acids	108-73-6	3	308417	248983	286745	203051	224656	229525	230287	209797	323488	241371	251678	208014	309964	287213	284649	262109	252024	166659	268031	286375	235328	C02183	-
MWS201478	253.12	120.09	252.111	C12H16N2O4	[M+H]+	Phe-Ser	Amino acids and derivatives	Amino acids and derivatives	16053-39-7	2	1.72959e+06	1.64532e+06	1.84152e+06	1.06522e+06	1.17253e+06	1.08369e+06	1.71105e+06	1.8284e+06	1.8118e+06	2.18572e+06	2.25644e+06	2.30513e+06	714660	763945	735355	822974	830262	785770	1.50763e+06	1.28827e+06	1.26713e+06	-	-
Hmcp000220	142.12	84.08	141.115	C8H15NO	[M+H]+	Isopelletierine	Alkaloids	Piperidine alkaloids	-	3	352826	316709	341763	329515	312882	351241	80736.3	101123	102866	484385	455279	237980	527285	519229	519167	494234	322444	438078	411165	486337	412746	-	-
Zmln000899	343.11	181.05	344.111	C15H20O9	[M-H]-	Syringaldehyde-4-O-glucoside	Phenolic acids	Phenolic acids	-	2	179828	128657	138729	232251	180396	148696	206384	183539	174207	141182	234474	188126	296317	255237	309299	277439	199628	107462	234449	210479	192785	-	-
pmb0889	279.23	95.09	278.225	C18H30O2	[M+H]+	Punicic acid (9Z,11E,13Z-octadecatrienoic acid)	Lipids	Free fatty acids	544-72-9	3	517075	461062	442573	468281	389154	384768	6.99602e+06	6.8694e+06	6.68535e+06	1.19182e+06	1.16197e+06	1.12373e+06	245288	255351	243450	201950	197275	192314	1.90865e+06	1.86493e+06	1.58469e+06	C08364	-
Qmqp101722	247.17	145.1	246.162	C16H22O2	[M+H]+	Chloranthatone	Terpenoids	Sesquiterpenoids	-	3	635407	550540	732285	814478	942181	847350	378730	213982	214400	862719	480448	592429	278973	211547	259409	398271	294507	269321	483156	418920	402017	-	-
Zmhp003514	301.072	286.054	300.063	C16H12O6	[M+H]+	6,7,8-Tetrahydroxy-5-methoxyflavone*	Flavonoids	Flavones	-	3	445089	441560	472686	574540	611741	575726	551680	585952	554011	733574	720454	676670	1.1825e+06	1.01495e+06	1.12722e+06	1.99155e+06	1.85984e+06	1.88403e+06	958799	893388	787002	-	-
MWS201432	313.12	104.05	312.114	C14H20N2O4S	[M+H]+	Met-Tyr	Amino acids and derivatives	Amino acids and derivatives	13589-04-3	3	208159	215994	222110	125871	133856	122156	60396.2	59712.9	55789.7	259888	257062	259198	21107.5	18491.3	29714.8	40461	30954.6	29042.6	95013.4	89716.7	108429	-	-
pmp001264	274.27	256.27	273.267	C16H35NO2	[M+H]+	Hexadecylsphingosine	Lipids	Sphingolipids	-	1	1.3696e+07	1.53634e+07	1.54552e+07	1.43183e+07	1.32433e+07	1.32914e+07	1.15972e+07	8.65978e+06	1.15905e+07	1.78166e+07	1.83293e+07	1.26687e+07	1.09015e+07	9.13441e+06	7.32137e+06	9.41186e+06	9.78235e+06	9.90858e+06	1.86759e+07	1.7283e+07	1.53169e+07	-	-
Lmcp005571	249.15	119.09	248.141	C15H20O3	[M+H]+	Istanbulin B	Terpenoids	Sesquiterpenoids	12656-97-2	3	657693	499978	533721	674574	472639	504978	335584	314058	309228	550066	517423	521963	274639	247170	250270	364019	320517	284967	464789	433866	381248	-	-
pme3033	104.071	86	103.063	C4H9NO2	[M+H]+	N,N-Dimethylglycine	Amino acids and derivatives	Amino acids and derivatives	1118-68-9	3	721967	708590	761799	663607	716663	638132	964478	988823	881803	731872	725456	776200	591767	715258	698077	725489	577457	692888	729798	743903	617911	C01026	ko00260,ko01100
Hmcn001415	387.13	225.07	388.137	C17H24O10	[M-H]-	Majoroside	Terpenoids	Monoterpenoids	134140-02-6	3	81419	84376.4	88770.2	112731	100845	105200	91856.5	103862	92586.5	136006	138931	134495	179979	155996	211875	165127	185223	165373	152149	125092	144315	-	-
Wcgp010223	277.22	93.07	276.209	C18H28O2	[M+H]+	3-(Cyclohexen-1-yl)-2-hydroxy-4a,5-dimethyl-2,3,4,5,6,7,8,8a-octahydronaphthalen-1-one	Others	Others	-	3	1.43123e+06	1.4977e+06	1.09425e+06	670725	644527	599488	1.42277e+07	1.35846e+07	1.17776e+07	1.67007e+06	1.55144e+06	1.44116e+06	248176	294592	258307	236638	202979	183880	3.83735e+06	3.67745e+06	3.16172e+06	-	-
Zazp002547	205.1	146.06	204.09	C11H12N2O2	[M+H]+	cyclo-(Gly-Phe)	Amino acids and derivatives	Amino acids and derivatives	10125-07-2	2	711129	705920	703943	1.42504e+06	1.39284e+06	1.33901e+06	3.51345e+06	3.59658e+06	3.77223e+06	1.29371e+06	1.44743e+06	1.44425e+06	1.38157e+07	1.41937e+07	1.42729e+07	1.05603e+07	9.94135e+06	9.96026e+06	6.86641e+06	6.00072e+06	5.67422e+06	-	-
Wchn003922	311.08	193.05	312.084	C14H16O8	[M-H]-	(4r,5s,8s,9r,10r)-4-(3,4-dihydroxyphenyl)-8,9,10-trihydroxy-1,6-dioxaspiro[4.5]decan-2-one	Others	Others	-	3	186784	173339	198275	213014	182388	192205	254669	278748	244421	352878	367944	334741	302279	332498	323824	269762	291165	242213	226717	277014	256927	-	-
MW0156791	519.28	399.24	460.265	C19H36N6O7	[M+CH3COO]-	Ser-Ile-Asn-Lys	Amino acids and derivatives	Amino acids and derivatives	-	3	53390.7	52854.6	53469.5	38928	52555.8	83312.1	53651.9	58770.6	56903.8	21709.8	23872.9	68665.1	42150.6	58136.1	54845.8	88053.8	141288	73870.8	43654.6	44114.9	51931.5	-	-
mws0582	322.11	130.05	321.099	C11H19N3O6S	[M+H]+	S-(Methyl)glutathione	Amino acids and derivatives	Amino acids and derivatives	2922-56-7	1	197849	186882	219482	191727	210265	198614	229357	235443	224998	175008	186243	168191	283605	262397	331716	194593	170926	229806	216404	221528	183405	C11347	-
Zmxp002867	625.17	301.07	624.169	C28H32O16	[M+H]+	Chrysoeriol-5,7-di-O-glucoside	Flavonoids	Flavones	-	1	2.37751e+07	41650285	2.10617e+07	2.89094e+07	2.79374e+07	2.94201e+07	1.45235e+07	1.47332e+07	26047480	3.45402e+07	2.9428e+07	2.95782e+07	2.25508e+07	1.98714e+07	29590660	2.57992e+07	2.5111e+07	2.33476e+07	2.65091e+07	2.32329e+07	2.18561e+07	-	-
Lman004071	465.14	311.08	466.147	C22H26O11	[M-H]-	Grevilloside M	Phenolic acids	Phenolic acids	1407163-62-5	2	184713	193515	267197	245619	229669	254301	143443	139511	170038	229253	168175	179814	111482	147935	147650	128963	173463	150375	183754	165258	150453	-	-
Lmqn004838	315.01	299.99	316.022	C15H8O8	[M-H]-	3-O-Methylellagic acid	Tannins	Tannin	-	3	420929	435176	414014	382672	351612	422254	257180	284889	290308	308132	324988	332854	332221	322899	336132	337594	339844	347923	370677	305664	324558	-	-
pmp000194	519.11	271.06	518.106	C24H22O13	[M+H]+	6''-O-Malonylgenistin	Flavonoids	Isoflavones	51011-05-3	1	724552	736831	737758	560848	604350	631985	407567	423375	447754	459926	436386	512359	391889	420443	437478	485173	469010	437035	606343	559897	495745	C16192	-
HJAP064	565.12	317.08	564.111	C25H24O15	[M+H]+	Isorhamnetin-3-O-(6''-malonyl)glucoside*	Flavonoids	Flavonols	-	3	1.74273e+06	1.61341e+06	1.55489e+06	1.66916e+06	1.56835e+06	1.64693e+06	1.11318e+06	1.02805e+06	978557	1.40696e+06	1.11319e+06	1.34793e+06	1.2505e+06	1.22977e+06	1.15598e+06	1.05589e+06	1.33025e+06	1.3058e+06	1.47352e+06	1.48058e+06	1.23457e+06	-	-
Lmhp009497	502.29	361.27	501.286	C25H44NO7P	[M+H]+	LysoPE 20:4	Lipids	LPE	-	3	77387.2	71928	60849.9	48591.5	57380.6	57436.9	19038.6	19438.1	12384.5	57214.1	60117.7	58115.4	16408.4	16788	15651.2	17360.8	21168.9	18408.6	39130.1	37680.8	32215.7	-	-
Smsp010767	235.17	147.08	234.162	C15H22O2	[M+H]+	Confertifoline	Terpenoids	Sesquiterpenoids	1811-23-0	2	757371	657985	685606	805245	707405	706863	407793	409743	377773	559381	558173	545446	334694	301834	307539	434020	407833	376617	544088	483824	446087	C09376	-
Lhmp122021	531.15	177.05	530.142	C26H26O12	[M+H]+	3-O-caffeioyl feruloyl quinic acid	Others	Others	-	2	6670	8340	5005	9172.62	7863.93	10005	264011	248184	344526	42098.7	32895.8	36192	8340	22818.8	7863.93	8518.27	12448.3	25005	64872.5	57234.8	53288.8	-	-
Walp007137	378.32	286.28	377.314	C20H43NO5	[M+H]+	2-AminoicoSane-1,6,18,19,20-pentaol	Lipids	Sphingolipids	-	2	30401.3	58864.3	39891.6	39628.7	51583.1	121510	34485.3	28723.5	49567.5	45319.2	85577.5	30060.5	69403.5	43060.1	25977.1	52473.4	68147.9	25354.9	60725.3	52449.8	50330.1	-	-
pmb2554	529.156	193.1	530.164	C23H30O14	[M-H]-	5-O-Feruloyl quinic acid glucoside*	Phenolic acids	Phenolic acids	-	1	5577.67	6613.09	4489.45	13157.5	11545.2	10536.4	44533.9	38371.9	39718.8	20295.8	7802.46	13757.2	82506.4	100136	104293	64059.6	51314.8	59782	34863.1	29149.1	34960.1	-	-
Cmcp004880	341.19	309.15	340.179	C20H24N2O3	[M+H]+	Lochneridine	Alkaloids	Plumerane	5980-01-8	3	153420	142395	116931	95313.1	90865.7	87666.2	120183	150532	131803	136434	146804	207300	227611	95937.7	137223	199103	226789	181729	160755	132268	155020	-	-
Lhmp122023	441.1	193.05	440.096	C19H20O12	[M+H]+	3-O-caffeoyl malonyl quinic acid	Others	Others	-	3	213081	193581	196398	187278	162513	195089	129639	118059	153653	189436	164848	118065	88595.8	74293.6	108216	68673.4	91365.8	110174	127392	133492	109441	-	-
MWS3166	312.26	74.03	313.262	C18H35NO3	[M-H]-	N-Palmitoylglycine	Amino acids and derivatives	Amino acids and derivatives	2441-41-0	3	13364.3	11280.7	12470.2	9548.36	10587.6	10992.4	26594.1	25798.4	34262.5	12639.5	11676.4	10613.5	10714.2	10592.9	9313.39	13363.2	12437.9	12140.5	11749.9	10679	13084.4	-	-
pma6298	96.04	68.05	95.0371	C5H5NO	[M+H]+	3-Hydroxypyridine	Alkaloids	Pyridine alkaloids	109-00-2	3	102960	164060	90467.9	132569	99386.4	100339	91227.2	76336.1	69679.9	116551	101751	113707	155092	132157	126508	113803	118240	117978	99488.8	82671.7	85134	-	-
Lmpp003930	579.15	271.06	578.142	C30H26O12	[M+H]+	Apigenin-7-O-(6''-p-Coumaryl)glucoside	Flavonoids	Flavones	-	3	6.55276e+06	5.86392e+06	6.95281e+06	5.30588e+06	6.13019e+06	4.04307e+06	3.68944e+06	3.54903e+06	3.55396e+06	4.56508e+06	4.02511e+06	5.6e+06	2.01065e+06	1.89212e+06	2.24041e+06	3.04487e+06	2.61215e+06	3.18478e+06	4.16356e+06	3.39186e+06	3.80966e+06	-	-
Lmhp002153	251.14	147.04	250.132	C13H18N2O3	[M+H]+	N-p-Coumaroylhydroxyputrescine	Alkaloids	Phenolamine	-	2	355217	294059	342294	323015	344973	337151	5.40849e+06	5.32298e+06	5.34507e+06	300237	234701	325211	264964	264777	231990	529119	468797	546766	1.33554e+06	1.23203e+06	1.08767e+06	-	-
pmn001583	609.15	300.03	610.153	C27H30O16	[M-H]-	Quercetin-3-O-robinobioside	Flavonoids	Flavonols	52525-35-6	1	384202	794337	984982	623863	587463	651631	750245	442501	416654	1.06551e+06	1.01672e+06	1.02563e+06	49939.6	56906.5	58073.1	66507.9	63734.3	68917.9	335858	396290	408388	-	-
Wccp011838	282.28	69.07	281.272	C18H35NO	[M+H]+	Octadec-8-enamide	Alkaloids	Alkaloids	-	1	141619	84645.8	60234.1	90130.4	70937.5	70645.5	57856.6	56344.9	55647.2	139738	122064	81354.6	85919.7	65015.1	114545	71495.2	182139	78529.6	127190	122222	104259	-	-
Lmlp003161	265.15	177.06	264.147	C14H20N2O3	[M+H]+	N-Feruloylputrescine	Alkaloids	Phenolamine	501-13-3	1	2.69628e+06	2.59882e+06	2.70648e+06	4.03736e+06	4.15669e+06	4.00683e+06	4.99254e+07	5.12984e+07	5.26933e+07	1.25805e+07	1.19975e+07	1.32451e+07	1.64236e+07	1.58414e+07	1.67879e+07	1.68522e+07	1.55292e+07	1.53519e+07	2.00708e+07	1.7733e+07	1.63977e+07	C10497	ko00330,ko01100
pme3388	189.13	144.1	188.127	C7H16N4O2	[M+H]+	Homoarginine	Amino acids and derivatives	Amino acids and derivatives	156-86-5	3	230457	232455	234656	222781	236725	243243	279136	320599	309085	108747	236349	187544	338198	298618	297557	269867	271073	279020	200005	245313	218460	C01924	-
Hmgp002148	479.12	317.06	478.111	C22H22O12	[M+H]+	Nepetin-7-O-alloside	Flavonoids	Flavones	-	1	301990	370882	236668	294078	293505	249369	109652	302063	241137	185611	169671	207688	157434	95536.6	64261.5	121356	140357	197199	165866	204011	188465	-	-
Lmtp002642	565.16	457.11	564.148	C26H28O14	[M+H]+	Apigenin-8-C-(2''-glucosyl)arabinoside	Flavonoids	Flavones	-	1	2.20955e+07	2.53596e+07	1.09183e+07	2.54666e+07	2.48213e+07	2.10856e+07	1.80852e+07	9.39897e+06	1.73587e+07	2.2369e+07	2.29217e+07	2.66174e+07	2.37872e+07	2.47101e+07	2.24577e+07	2.13922e+07	2.03079e+07	2.16275e+07	2.34803e+07	2.19224e+07	1.91027e+07	-	-
pmb0764	144.048	113.2	143.041	C6H9NOS	[M+H]+	4-Methyl-5-thiazoleethanol	Others	Others	137-00-8	3	95376.2	101075	131957	50697.9	91159.3	66900.8	248528	220282	227020	76776.6	80303	76289.3	158505	142787	117557	93924.8	118456	115136	132872	139016	113498	C04294	ko00730,ko01100,ko01240
pmn001697	445.08	269.05	446.085	C21H18O11	[M-H]-	Apigenin-7-O-glucuronide	Flavonoids	Flavones	29741-09-1	2	19264.3	19209	11960.7	11137.5	20586.9	17922.3	19703.4	20671.6	6631.48	87066.8	15790	15706.1	3076.2	12111.9	8179.85	13099.3	9738.25	5719.5	19670.4	16043.3	17319.8	-	-
pmb3045	505.1	329.07	506.106	C23H22O13	[M-H]-	Tricin-7-O-Glucuronide	Flavonoids	Flavones	-	3	245968	232879	246731	205421	206548	246386	152098	152237	178604	258293	250547	256300	125677	112408	113715	212179	214290	186848	173418	212346	186036	-	-
pme1816	353.09	191.06	354.095	C16H18O9	[M-H]-	Neochlorogenic acid (5-O-Caffeoylquinic acid)*	Phenolic acids	Phenolic acids	906-33-2	1	11443.1	173156	360101	308213	333404	351163	197339	195654	193139	264516	240598	295867	15005	22529.9	75893.1	19741.8	13763.1	17157.1	133937	125759	108817	C17147	-
mws0178	353.09	191.06	354.095	C16H18O9	[M-H]-	Chlorogenic acid (3-O-Caffeoylquinic acid)*	Phenolic acids	Phenolic acids	327-97-9	1	11443.1	173156	360101	308213	333404	351163	197339	195654	193139	264516	240598	295867	15005	22529.9	75893.1	19741.8	13763.1	17157.1	133937	125759	108817	C00852	ko00940,ko00941,ko00945,ko01110
Zmcp102206	381.2	299.2	382.214	C24H30O4	[M-H]-	(Z)-3,8-Dihydro 6,6·;7,3'a-diligustilide	Others	Others	-	1	1.41411e+06	2.22906e+06	2.19952e+06	2.24816e+06	2.21581e+06	2.35626e+06	1.5873e+06	1.48188e+06	1.29846e+06	1.50933e+06	1.87525e+06	2.04834e+06	2.08553e+06	2.09783e+06	1.80304e+06	2.59506e+06	2.69053e+06	2.80131e+06	1.56785e+06	1.87626e+06	1.90189e+06	-	-
pme3732	244.09	112.05	243.085	C9H13N3O5	[M+H]+	Cytidine	Nucleotides and derivatives	Nucleotides and derivatives	65-46-3	3	1.00237e+06	611077	844771	951636	511016	723000	7.22e+06	7.20584e+06	6.43448e+06	1.10008e+06	1.47908e+06	1.89878e+06	138198	169101	215551	293991	224749	161377	2.4599e+06	2.18695e+06	2.69823e+06	C00475	ko00240,ko01100,ko01232,ko02010
MWSprf117	221.09	130.06	220.085	C11H12N2O3	[M+H]+	5-Hydroxy-DL-tryptophan(5-HTP)	Amino acids and derivatives	Amino acids and derivatives	56-69-9	1	517608	572488	737143	681292	751198	665927	1.40474e+06	1.36305e+06	1.33243e+06	659692	580517	578277	2.41892e+06	2.24543e+06	2.40024e+06	1.77185e+06	1.4504e+06	1.66013e+06	1.28284e+06	1.12728e+06	1.04578e+06	C01017	-
MW0107567	245.19	86.1	244.179	C12H24N2O3	[M+H]+	Ile-Ile	Amino acids and derivatives	Amino acids and derivatives	42537-99-5	3	2.07323e+06	2.21883e+06	2.12476e+06	2.04611e+06	1.66998e+06	1.53459e+06	5.01411e+06	5.3421e+06	5.08733e+06	1.69476e+06	1.64405e+06	1.97553e+06	952016	869337	945908	1.14107e+06	1.02765e+06	999290	1.95731e+06	1.70009e+06	2.09521e+06	-	-
Hmcn002743	417.15	181.04	418.163	C22H26O8	[M-H]-	Lirioresinol A	Lignans and Coumarins	Lignans	-	1	6256.23	5926.65	3374.6	10878.2	10684.8	14404	42970	56331.7	46045.4	33557	27238.9	27074.1	16240.8	17096	11947.1	23609.2	23214.8	20251.6	22950.4	28146.3	24707.8	-	-
ML10197929	130.09	88.04	131.07	C4H9N3O2	[M-H]-	Creatine	Organic acids	Organic acids	57-00-1	3	98369.3	114493	121307	96559.1	102875	115665	306208	376414	378528	86886.8	103538	105534	34250.1	45245.3	7269.8	10064.2	39907.1	40978.8	120667	129046	104717	C00300	ko00260,ko00330,ko01100
Qmyp101334	293.21	151.11	292.204	C18H28O3	[M+H]+	JiangxiBaiyingsu I	Terpenoids	Sesquiterpenoids	-	3	35824.6	26151.8	13444	32854	32083.7	24610.7	430022	405401	377473	152886	133134	138977	15608.1	6893.29	5785.65	35736.5	23012.4	19876.4	117499	115110	96530.2	-	-
Latp010375	235.17	133.1	234.161	C15H22O2	[M+H]+	Dihydroisoalantolactone	Terpenoids	Sesquiterpenoids	1856-58-2	2	619186	582698	599848	653968	656096	635665	360398	380333	354738	473726	458906	496209	279842	284001	274444	351297	323461	297071	471175	420308	382547	-	-
Qatp009254	219.17	119.08	218.167	C15H22O	[M+H]+	Cyclocolorenone	Terpenoids	Sesquiterpenoids	489-45-2	3	474314	399056	558561	473603	446916	441834	342669	454714	249056	551841	481047	493016	218905	335963	342371	440038	394066	237861	339784	335333	402609	-	-
pme1261	206.14	76.08	205.131	C9H19NO4	[M+H]+	D-Panthenol	Others	Alcohol compounds	81-13-0	3	90849.9	79121.9	80283	115564	64332.9	79097.5	75275.2	72943.8	52689.8	105655	102973	117939	173781	147266	141263	216865	190900	228988	120247	97564.2	107434	C05944	ko00770
MW0155333	628.3	330.18	627.29	C31H41N5O9	[M+H]+	Phe-Ser-Leu-Phe-Asp	Amino acids and derivatives	Amino acids and derivatives	-	3	221830	203445	242202	273897	284197	211237	243557	227394	183354	294002	219152	255286	200532	194129	201949	343441	268049	269604	252452	204909	224974	-	-
Wafn002827	357.12	195.07	358.126	C16H22O9	[M-H]-	Dihydroferulic acid glucoside	Phenolic acids	Phenolic acids	-	1	1.93534e+06	1.87684e+06	1.9739e+06	2.02182e+06	1.67844e+06	1.52131e+06	1.12921e+06	1.27244e+06	1.274e+06	1.80524e+06	1.91043e+06	2.01529e+06	2.60972e+06	2.48448e+06	2.97872e+06	2.48356e+06	2.87567e+06	2.82638e+06	1.97363e+06	1.63469e+06	1.67615e+06	-	-
MW0158525	555.25	99.04	556.253	C28H36N4O8	[M-H]-	Tyr-Leu-Phe-Asp	Amino acids and derivatives	Amino acids and derivatives	-	3	26303.7	44446.4	93064.6	69307.4	44268.5	88689.4	634894	408570	533395	176315	81411.4	194350	2.77837e+06	2.71687e+06	1.91034e+06	1.31939e+06	2.62006e+06	2.08854e+06	887771	962777	779627	-	-
MWS201421	297.13	104.06	296.12	C14H20N2O3S	[M+H]+	Met-Phe	Amino acids and derivatives	Amino acids and derivatives	14492-14-9	3	568343	793066	786251	344815	410528	356140	132047	153236	135144	792760	684248	645197	43094.3	41383.3	45015.3	43622.1	33518.8	43409.9	268790	263987	220876	-	-
MWSmce248	163.04	119.05	164.047	C9H8O3	[M-H]-	3-Hydroxycinnamic Acid*	Phenolic acids	Phenolic acids	14755-02-3	3	850807	845395	856220	797162	823549	829051	651362	811929	660053	918245	1.26321e+06	1.02406e+06	1.2553e+06	1.04284e+06	1.11665e+06	1.43318e+06	1.49384e+06	1.4551e+06	1.00744e+06	889512	1.09899e+06	C12621	ko00360,ko01100
MWS2430	241.22	241.21	242.225	C15H30O2	[M-H]-	13-methylmyristic acid	Lipids	Free fatty acids	2485-71-4	1	635669	551341	498448	465581	517627	524526	508816	423071	490264	580170	548487	596196	518563	538443	520219	486012	502390	482065	392227	465587	479931	-	-
MW0158922	492.21	99.04	493.217	C22H31N5O8	[M-H]-	Val-Asn-Phe-Asp	Amino acids and derivatives	Amino acids and derivatives	-	3	222135	102840	158692	160204	185683	134116	111181	86846.3	81247.4	77065.4	63906.8	50828.8	212884	253789	262684	352074	301060	300907	202920	165633	196128	-	-
pmb0579	669.18	207	668.174	C33H32O15	[M+H]+	Chrysoeriol-7-O-(6''-sinapoyl)glucoside	Flavonoids	Flavones	-	3	19331.5	23680.3	46397.6	32210.3	54394.5	40676.9	91836.9	84241	65850.1	88246.5	43388.9	91369.2	34730.3	45192.7	37719.2	16020.4	7656.04	18557.7	62921.7	73690.3	60710.4	-	-
Qmqp101719	217.16	131.09	216.151	C15H20O	[M+H]+	Isofuranodiene(ISO1)	Terpenoids	Sesquiterpenoids	-	1	2.47826e+06	1.58105e+06	1.92843e+06	3.10101e+06	2.1087e+06	2.2523e+06	1.39656e+06	984867	1.02838e+06	2.79472e+06	1.76075e+06	2.15022e+06	1.13228e+06	991874	998442	1.82121e+06	1.31248e+06	1.05747e+06	1.7515e+06	1.69861e+06	1.43105e+06	-	-
Qayp008402	701.37	539.32	700.367	C35H56O14	[M+H]+	Sileneoside H	Steroids	Steroidal saponins	-	3	99911.7	95925.1	87646.9	49735.3	42851.7	42693.5	39622.8	53141.7	53775.8	107195	92790.9	100791	81802.6	81535.4	100488	78365.1	95994.3	70467.9	75142	89619.4	74837.2	-	-
Zmpn001713	138.02	108.02	139.027	C6H5NO3	[M-H]-	3-Nitrophenol	Phenolic acids	Phenolic acids	554-84-7	3	102475	110510	90522.9	87307.4	82841.3	88218.2	68644.6	79350.4	60820.8	104345	101888	53892.3	107940	82453.8	75789.4	65939.9	75346.5	44081.4	84288.5	80795.3	98384.1	C14418	-
mws0371	327.23	283.24	328.24	C22H32O2	[M-H]-	Cis-4,7,10,13,16,19-Docosahexaenoic Acid	Lipids	Free fatty acids	6217-54-5	3	34705	32281.2	40475.7	43023.7	29668.9	24111.1	43204.3	51281	43118.8	38205.3	28007.3	29742.8	28060.3	26450.2	33467.9	44819.3	29698.2	27147	32449.6	38697.9	39681.5	C06429	ko01040
Lmgp004152	595.17	445.11	594.159	C27H30O15	[M+H]+	Diosmetin-8-C-(2''-O-arabinosyl)glucoside	Flavonoids	Flavones	-	1	939096	889566	864458	873667	816873	756117	654706	633936	675178	1.01484e+06	883546	1.04676e+06	740140	775273	831791	933071	868036	968784	864623	734221	903290	-	-
Zmdp001857	311.12	165.05	310.116	C14H18N2O6	[M+H]+	γ-Glutamyltyrosine	Amino acids and derivatives	Amino acids and derivatives	7432-23-7	2	123367	81127.3	72361.8	100634	132781	107961	786998	745722	801873	222949	189175	209236	599690	609015	513575	392626	373034	430302	402190	385819	327054	-	-
MW0134073	477.1	315.08	478.111	C22H22O12	[M-H]-	Isorhamnetin 3-galactoside	Flavonoids	Flavonols	6743-92-6	3	68110.2	374663	847452	614030	486704	525135	558296	510688	581883	740372	649798	725067	56060.9	68605.8	103770	62129.2	40517.8	61175.3	241464	298937	276293	-	-
Lmtn002233	327.11	165.05	328.116	C15H20O8	[M-H]-	Androsin	Phenolic acids	Phenolic acids	531-28-2	1	5.93175e+06	5.65087e+06	5.74385e+06	5.85985e+06	6.15481e+06	5.71466e+06	3.33228e+06	3.6916e+06	3.62462e+06	6.8902e+06	6.34186e+06	6.25009e+06	6.78519e+06	6.8356e+06	6.66651e+06	7.49929e+06	6.8373e+06	7.32304e+06	4.89223e+06	5.80437e+06	6.00503e+06	-	-
mws1189	193.04	72.99	194.043	C6H10O7	[M-H]-	D-Galacturonic acid*	Others	Saccharides	685-73-4	3	23391.9	33138.2	6151.26	14992.5	40882.8	28068.3	513719	499744	462500	230894	210061	234694	2.38704e+06	2.00019e+06	2.27155e+06	1.65051e+06	1.84565e+06	1.71177e+06	824493	879857	710755	C00333	ko00040,ko00053,ko00520,ko01100,ko01240,ko01250,ko02010
pmb1650	279.23	149.13	278.225	C18H30O2	[M+H]+	Octadeca-11E,13E,15Z-trienoic acid	Lipids	Free fatty acids	25575-00-2	3	1.62868e+07	1.19165e+07	2.67015e+07	1.95466e+07	2.16323e+07	1.38771e+07	2.98719e+07	1.82396e+07	1.6453e+07	1.78742e+07	2.81307e+07	1.51191e+07	1.33822e+07	5.66331e+06	1.91386e+07	1.48985e+07	1.97678e+07	2.52377e+07	1.24686e+07	1.31575e+07	1.52705e+07	-	-
pme3227	579.17	433.11	578.164	C27H30O14	[M+H]+	Vitexin-2''-O-rhamnoside	Flavonoids	Flavones	64820-99-1	2	255235	275270	288630	241875	179804	318695	3646095	1.5446e+06	2.00147e+06	158308	164139	145299	2.78572e+06	2.80479e+06	2.9282e+06	100040	135070	103215	1.40202e+06	1.29054e+06	1.1302e+06	C12628	ko00944
mws0895	431.1	269.05	432.106	C21H20O10	[M-H]-	Genistein-7-O-Glucoside (Genistin)	Flavonoids	Isoflavones	529-59-9	1	734978	769357	759745	745614	757733	660563	590807	634473	521278	660801	678239	527963	752271	754218	589431	744825	799011	802066	600790	737969	716167	C09126	-
pmp000548	301.071	286.04	300.063	C16H12O6	[M+H]+	Pratensein*	Flavonoids	Isoflavones	2284-31-3	3	475841	431721	492029	523227	593146	511011	556515	510891	501307	709483	672762	623803	1.10995e+06	1.04609e+06	885069	1.82332e+06	1.8744e+06	1.76907e+06	968364	940328	788243	C10520	-
Lmyp003024	194.04	110.06	193.037	C9H7NO4	[M+H]+	(2-Oxo-3H-1,3-benzoxazol-6-yl)acetate	Alkaloids	Alkaloids	-	3	51420.2	49017.5	40415.9	23340	69949.4	56054.6	46663.7	75641.4	78629	34673.9	30987.7	57389.1	69538.3	115962	20005	77417.2	65188.6	57756.1	79207.7	66311.1	65755.3	-	-
Zmfn008381	269.08	211.04	270.089	C16H14O4	[M-H]-	1,7-dihydroxy-3,4-dimethoxy-phenanthrene*	Quinones	PhenAnthraquinones	-	2	5214.65	7241.26	10688.3	3825.03	5647.81	8091.84	78969.2	78886.9	90788.8	12972.5	7978.86	13628.3	5171.46	7594.07	6576.91	4155.32	8790.93	5518.12	28517.9	25927.9	32144.1	-	-
pmb0819	157.08	130.07	156.069	C10H8N2	[M+H]+	3-Indoleacetonitrile	Alkaloids	Plumerane	771-51-7	3	238570	204120	216667	360816	374953	335491	848914	829093	851801	424141	386804	400459	2.97999e+06	3.07074e+06	2.9783e+06	2.26593e+06	2.23336e+06	2.38042e+06	1.28103e+06	1.59264e+06	1.45656e+06	C02938	ko00380,ko01100
mws1433	314.14	177.05	313.131	C18H19NO4	[M+H]+	N-Feruloyltyramine; Moupinamide	Alkaloids	Phenolamine	66648-43-9	1	2286.82	1447.29	5947.39	3698.28	7240.89	7507.98	490626	473719	471487	158289	149153	136153	1.57432e+06	1.61926e+06	1.42676e+06	844173	879112	863610	702687	629463	565829	C02717	-
Hmln001836	651.16	489.12	652.164	C29H32O17	[M-H]-	Kaempferol-3-O-(6''-Acetyl)glucosyl-(1→3)-Galactoside	Flavonoids	Flavonols	-	3	13714.1	141996	84830	186039	165099	130669	177139	228770	231445	275047	305627	309790	784758	814819	853598	724784	586469	681939	355423	435164	427334	-	-
pme0253	174.11	86.1	173.105	C8H15NO3	[M+H]+	N-Acetyl-L-leucine	Amino acids and derivatives	Amino acids and derivatives	1188-21-2	3	203485	231860	196810	96962.5	121953	196810	2.3563e+06	2.43805e+06	2.37668e+06	136040	143013	280280	172722	412265	375500	167315	281950	240205	528954	428250	462228	C02710	-
mws0103	146.06	91.05	145.053	C9H7NO	[M+H]+	Indole-3-carboxaldehyde	Alkaloids	Plumerane	487-89-8	3	171704	151057	182172	155801	149326	152014	1.84025e+06	2.14918e+06	2.19765e+06	236368	225668	260553	95175.1	185142	91474.3	128140	148375	140496	513204	458646	413181	C08493	-
MWSmce548	118.09	58.07	117.079	C5H11NO2	[M+H]+	Betaine	Alkaloids	Alkaloids	107-43-7	1	67602.1	61274.1	59151.2	42248.1	40559.2	41016	530173	509278	521568	639785	683172	749075	938903	953132	954772	859289	853633	909421	698126	614837	563425	C00719	ko00260,ko01100,ko02010
Lmyn005812	675.36	397.14	676.367	C33H56O14	[M-H]-	Gingerglycolipid A	Lipids	Glycerol ester	145937-22-0	1	496852	522711	825796	373403	435003	401347	863945	790634	661734	802753	581647	611209	837915	623100	774264	558746	694607	471048	489139	592358	596405	-	-
Hmbp006861	445.149	177.05	444.142	C23H24O9	[M+H]+	1,2-O-Diferuloylglycerol*	Phenolic acids	Phenolic acids	-	1	2113.68	934	965.066	2944.08	1463.58	1079.58	21313.7	15490	24594.1	21711.8	18262.9	22247.1	70349.8	83534.9	47105.4	37310.4	45853.8	38698.1	19489.8	23803.4	20241.8	-	-
pmp000091	445.15	177.05	444.142	C23H24O9	[M+H]+	1,3-O-Diferuloylglycerol*	Phenolic acids	Phenolic acids	83008-46-2	1	2113.68	934	965.066	2944.08	1463.58	1079.58	21313.7	15490	24594.1	21711.8	18262.9	22247.1	70349.8	83534.9	47105.4	37310.4	45853.8	38698.1	19489.8	23803.4	20241.8	-	-
pmp000585	519.11	433.11	518.106	C24H22O13	[M+H]+	Apigenin-7-O-(6''-malonyl)glucoside	Flavonoids	Flavones	86546-87-4	1	1.7981e+06	1.79581e+06	1.58026e+06	1.59808e+06	1.51657e+06	1.42062e+06	990780	900124	1.01742e+06	1.25374e+06	1.18414e+06	1.161e+06	896737	1.1048e+06	850263	1.20498e+06	1.02485e+06	944008	1.1293e+06	1.27835e+06	1.03017e+06	C10020	-
Lahp002608	188.07	118.07	187.063	C11H9NO2	[M+H]+	3,5-Dihydro-2H-Furo[3,2-C]Quinolin-4-One*	Alkaloids	Quinoline alkaloids	-	1	472196	463958	440117	749784	778919	731823	2.04361e+06	2.10205e+06	1.95952e+06	744623	805781	765086	8.15888e+06	8.48204e+06	7.89394e+06	5.68949e+06	5.38193e+06	5.62228e+06	3.72261e+06	3.51258e+06	2.99962e+06	-	-
pmb0504	469.23	177.05	468.222	C21H32N4O8	[M+H]+	N-(4'-O-glycosyl)-feruloyl agmatine	Alkaloids	Phenolamine	-	3	188608	233237	191927	539834	390691	439634	1.07396e+06	909493	977128	528073	530976	500773	1.33379e+06	1.19643e+06	1.22592e+06	1.75684e+06	1.81377e+06	1.76582e+06	990639	918268	796072	-	-
Labp005025	535.14	287.09	534.137	C25H26O13	[M+H]+	Malonyl isoSakuranin	Flavonoids	Flavanones	-	2	924952	1.3914e+06	1.10429e+06	1.0991e+06	1.45976e+06	801761	685494	687387	901637	898002	853431	1.30101e+06	579876	656803	595810	694579	526923	699695	827486	884729	711426	-	-
Lmzp002365	465.14	303.09	464.132	C22H24O11	[M+H]+	Hesperetin-7-O-glucoside*	Flavonoids	Flavanones	31712-49-9	2	185222	202209	96269.6	289733	230449	205997	145304	180339	138183	248085	240082	235744	226309	21579	178057	236819	242354	189708	256350	219935	273413	C16422	ko00941
Lafp004391	457.21	209.15	456.199	C22H32O10	[M+H]+	Malonyl byzantionoside A*	Terpenoids	Sesquiterpenoids	-	1	151776	317655	242745	196797	172898	143581	121757	164287	143572	209232	125156	120365	140327	198065	629725	163812	146343	733555	218167	210034	176573	-	-
Zahp006511	280.25	67.05	279.256	C18H33NO	[M+H]+	N-((9E,11E)-13-methylpentadeca-9,11-dien-1-yl)acetamide	Alkaloids	Alkaloids	-	3	16831.8	17890.4	16952.6	12092.3	9947.95	10836.1	27679	26451.9	29378.1	15033.8	14400.1	14964.8	12851.5	10965.7	13227.9	11296.6	9282.47	11208.9	17867.6	15720.6	14401	-	-
Lmtp002474	565.16	427.1	564.148	C26H28O14	[M+H]+	Apigenin-6-C-(2''-glucosyl)arabinoside	Flavonoids	Flavones	-	1	3.21e+07	3.04542e+07	2.99646e+07	2.79102e+07	2.39315e+07	2.63188e+07	1.94518e+07	2.51333e+07	2.20939e+07	2.40926e+07	3.0401e+07	2.96137e+07	2.25801e+07	3.4123e+07	2.79005e+07	2.43877e+07	2.03401e+07	2.29375e+07	2.65022e+07	2.52695e+07	2.13817e+07	-	-
MWSslk006	197.08	65.04	196.074	C10H12O4	[M+H]+	Ethyl Vanillate	Phenolic acids	Phenolic acids	617-05-0	3	13068.9	16317.6	20276.4	31690.9	39393.2	28911.5	14538.7	16205	14917.8	36909.9	31611.1	32274.4	6241.94	4510	5325.01	10312.7	10899.8	6026.75	21612.8	18475.8	17598.3	-	-
mws0027	197.05	123.01	198.053	C9H10O5	[M-H]-	Syringic acid	Phenolic acids	Phenolic acids	530-57-4	3	5005	10576.8	9547.8	13558.8	12646.5	15224.8	36098	48454.4	33320.1	19021.4	22877.9	19442.2	46688.9	23749.6	30298.5	38890.8	28814.3	48864.1	28745	33388.5	27089	C10833	-
Wbmp007967	365.27	365.27	364.261	C22H36O4	[M+H]+	Vitexifolin F	Terpenoids	Ditepenoids	-	3	2.23901e+06	2.32594e+06	2.42903e+06	2.43007e+06	2.69953e+06	2.41383e+06	6.36674e+07	6.90064e+07	6.0612e+07	7.66378e+06	6.84896e+06	7.13786e+06	5.31744e+06	5.36192e+06	4.33092e+06	3.40988e+06	3.16301e+06	3.17175e+06	1.93461e+07	1.60726e+07	1.607e+07	-	-
Lmlp006175	435.13	273.09	434.121	C21H22O10	[M+H]+	Isosalipurposide (Phlorizin Chalcone)	Flavonoids	Chalcones	4547-85-7	3	402351	385016	270247	306299	299596	297342	301701	318092	310288	385079	266508	333883	218942	250107	228357	330283	369943	329155	329112	308647	264157	C16406	ko00941
mws0097	357.134	151	358.142	C20H22O6	[M-H]-	Pinoresinol*	Lignans and Coumarins	Lignans	487-36-5	3	35771.9	41694.7	33679	34015	32915.5	51028.8	32901.5	26643	40171.4	53976.4	62768.8	63723.2	212195	197015	209070	157046	153943	147797	85301	97336.6	78295.2	C05366	ko00999,ko01100,ko01110
pmb2657	289.12	131.08	290.123	C10H18N4O6	[M-H]-	Argininosuccinic acid	Organic acids	Organic acids	2387-71-5	3	7589.52	8139.69	8201.16	13231.7	5749.85	11992.5	63177.7	65912	62826.1	23144.9	23352.9	24592.9	9244.45	9389.74	6553.4	9605.28	8351.87	10850.5	16539.2	17153.4	20255.6	C03406	ko00220,ko00250,ko01100,ko01110,ko01230
MW0151683	279.17	86.1	278.163	C15H22N2O3	[M+H]+	Ile-Phe	Amino acids and derivatives	Amino acids and derivatives	-	3	4.59831e+06	4.23006e+06	4.51302e+06	2.30504e+06	2.19338e+06	2.25545e+06	1.77554e+06	1.8124e+06	1.72853e+06	3.25912e+06	3.56702e+06	3.78774e+06	770428	730597	726007	920975	789075	781906	2.22772e+06	1.92934e+06	1.79841e+06	-	-
pme3017	104.07	58.07	103.063	C4H9NO2	[M+H]+	2-Aminoisobutyric acid*	Organic acids	Organic acids	62-57-7	2	1.19715e+07	1.16737e+07	1.24508e+07	1.1888e+07	1.18922e+07	1.19743e+07	1.16257e+07	1.10268e+07	1.07296e+07	1.12584e+07	1.10057e+07	1.15054e+07	1.53392e+07	1.52174e+07	1.39556e+07	1.52131e+07	1.494e+07	1.41183e+07	1.35038e+07	1.2239e+07	1.08039e+07	C03665	-
pmf0397	311.3	311.3	312.303	C20H40O2	[M-H]-	Arachidic acid	Lipids	Free fatty acids	506-30-9	3	5.10763e+06	4.81458e+06	4.79395e+06	4.57183e+06	4.60975e+06	4.75559e+06	5.76102e+06	5.92883e+06	6.14631e+06	5.91759e+06	6.33146e+06	5.90072e+06	5.74728e+06	5.61383e+06	5.45758e+06	5.57919e+06	5.47968e+06	6.56593e+06	4.47402e+06	5.46537e+06	5.45431e+06	C06425	ko01040
MWS4525	166.07	124.05	165.065	C6H7N5O	[M+H]+	6-O-methylguanine	Nucleotides and derivatives	Nucleotides and derivatives	20535-83-5	2	479122	452326	521487	778938	675062	684306	1.04753e+06	981313	993162	661291	769862	727299	796705	847617	769441	662359	703607	704394	782094	775209	638146	-	-
Hmjp006104	344.15	177.05	343.142	C19H21NO5	[M+H]+	N-Cis-Feruloyl-3'-O-methyldopamine*	Alkaloids	Phenolamine	-	3	4815.89	5389.16	8964.72	1332.47	5889.29	3114.98	64577.6	70588.9	55483.9	43333.3	33884.7	39506.6	124104	112160	106174	85010.3	104106	67155.8	70779.7	65491.6	56654	-	-
Zmdn006929	255.07	213.06	256.074	C15H12O4	[M-H]-	Aloe-Emodin-9-Anthrone	Quinones	Anthraquinone	6247-99-0	3	2823.95	2979.27	3525.26	11535.7	5415.37	4363.03	10224.3	9899.62	9047.63	4796.52	13824.4	4140.95	3101.67	3924.03	5705.37	5666.78	5626.19	5461.57	5991.23	6628.89	5299.95	C16760	-
Lhcp090201	517.39	443.34	516.381	C32H52O5	[M+H]+	3-(Acetyloxy)-13,15-dihydroxyoleanan-12-one (Rubiprasin A)	Terpenoids	Triterpene	125263-65-2	1	88105	76397.9	54462.8	55261.4	57276	124883	145873	154827	78190.8	114989	105354	54334	55859.7	31780.2	39558.5	33025.5	75374.4	66550.6	105705	87636.5	108130	-	-
Lwhp010632	174.09	159.07	173.084	C11H11NO	[M+H]+	1,2-dimethylquinolin-4(1H)-one	Alkaloids	Quinoline alkaloids	6760-40-3	2	33340	46175.7	25268.5	67003.6	43176.7	69264.3	1.48342e+06	1.52645e+06	1.48917e+06	126120	115005	117725	66886.7	69580.1	75603.6	75150.1	64391.8	65644.5	353448	323525	282175	-	-
Hmmn002544	355.1	193.05	356.111	C16H20O9	[M-H]-	Ferulic acid-4-O-glucoside	Phenolic acids	Phenolic acids	117405-51-3	1	1.50949e+06	1.52972e+06	1.74868e+06	1.1979e+06	1.25759e+06	1.29644e+06	959803	841891	926623	1.53259e+06	1.41857e+06	1.44147e+06	1.75713e+07	1.78953e+07	1.732e+07	1.64401e+07	1.53139e+07	1.64076e+07	7.79003e+06	6.5602e+06	8.16683e+06	-	-
Lmbn001609	145.05	83.05	146.058	C6H10O4	[M-H]-	2-Acetyl-2-Hydroxybutanoic Acid	Organic acids	Organic acids	-	3	54622.5	62105.4	49622.8	42703.6	38070.2	27698.6	80400.4	75002.5	78184.6	35237.6	44378.9	33224.6	37270.2	33255.9	16088.5	34520.2	32153.7	26807.6	40132.6	37251.6	32058	C06006	ko00290,ko01100,ko01110,ko01210,ko01230
Lmmn003663	329.09	167.04	330.095	C14H18O9	[M-H]-	5-Glucosyloxy-2-Hydroxybenzoic acid methyl ester	Phenolic acids	Phenolic acids	-	3	558129	427113	266039	301497	182421	115702	388712	326482	349847	413171	402231	415698	52970.6	33333.6	187669	170793	199266	294179	304044	242453	274694	-	-
MWS0559	161.05	71.01	162.053	C6H10O5	[M-H]-	1,6-anhydro-β-D-glucose	Others	Saccharides	498-07-7	2	3388.36	3481.91	16160.1	9	9	9	52501.2	44237.6	37074.7	8873.03	44818.8	21176	145176	132892	114643	159315	163650	148502	40558.5	33201.8	33967.9	-	-
MW0168269	275.16	105.07	274.157	C17H22O3	[M+H]+	Podocarpa-8,11,13-trien-16-oic acid, 12-hydroxy-	Terpenoids	Ditepenoids	-	3	369503	374844	394797	339615	330698	338483	2.76666e+06	2.6722e+06	2.70535e+06	692069	638015	678628	250844	251181	255861	179889	163168	155419	985748	840492	797794	-	-
pmp000004	331.08	316.06	330.074	C17H14O7	[M+H]+	4',5,7-Trihydroxy-3',6-dimethoxyflavone (Jaceosidin)	Flavonoids	Flavones	18085-97-7	3	2.33189e+06	2.1615e+06	2.31591e+06	3.15336e+06	3.16321e+06	3.04327e+06	1.98232e+06	2.01208e+06	1.98653e+06	4.0374e+06	3.78715e+06	3.84052e+06	8.33429e+06	8.00813e+06	8.44838e+06	1.01155e+07	1.03894e+07	9.69244e+06	5.51718e+06	4.78932e+06	4.42985e+06	-	-
mws1138	551.15	303.04	550.144	C24H26N2O13	[M+H]+	Betanin (Betanidin-5-O-glucoside)	Alkaloids	Plumerane	7659-95-2	3	165622	293522	234968	328434	311634	282176	556090	270756	206830	230246	211278	365219	149987	92803.4	146188	67946.8	100478	90633.3	289534	233058	249498	C08540	ko00965,ko01110
pmb0863	492.31	184.07	491.301	C24H46NO7P	[M+H]+	LysoPC 16:2(2n isomer)	Lipids	LPC	-	1	53505.8	84967.6	120768	103697	46550.2	84032.8	72332	64364.1	70645.9	78810.3	64711	52240.9	22578.8	22987.6	17779.8	27221.4	22427.9	24915.3	67172.5	53521.2	61478.5	-	-
Qmjp080407	291.19	233.16	290.188	C18H26O3	[M+H]+	14(15)-Bisnor-13-oxolabd-8(17),11(E)-dien-19-oic acid	Terpenoids	Sesquiterpenoids	-	3	352560	313722	301400	276664	278800	267074	377520	469697	462144	235877	237868	270810	176067	160873	191552	183576	214533	171151	366039	300126	305460	-	-
mws0344	165.04	75.01	166.048	C5H10O6	[M-H]-	D-Xylonic acid	Others	Saccharides	526-91-0	1	1.74844e+06	1.70099e+06	1.90016e+06	2.20104e+06	1.97023e+06	2.07764e+06	3.07308e+06	2.80835e+06	3.01741e+06	3.05684e+06	2.80888e+06	3.03365e+06	5.17431e+06	5.43943e+06	4.56604e+06	4.42805e+06	4.98149e+06	4.66827e+06	2.10984e+06	2.62686e+06	2.52607e+06	C00502	ko00040,ko01100
Qagp003587	219.15	131.05	218.142	C13H18N2O	[M+H]+	N-Monocinnamoylputrescine	Alkaloids	Phenolamine	-	3	196005	192142	164677	402172	372999	380661	1.05279e+06	797592	1.06382e+06	293316	238821	292023	385081	390765	370514	676455	637388	729166	562463	451516	487017	-	-
MWSslk146	595.17	433.12	594.159	C27H30O15	[M+H]+	4'-O-Glucosylvitexin	Flavonoids	Flavones	38950-94-6	2	2.63059e+06	2.73017e+06	2.46623e+06	2.90029e+06	2.91167e+06	2.63401e+06	2.16257e+06	2.22346e+06	1.91529e+06	2.30481e+06	2.25331e+06	2.40671e+06	1.87777e+06	2.11452e+06	1.73184e+06	2.30456e+06	2.08036e+06	2.09113e+06	2.58978e+06	2.06423e+06	2.30879e+06	-	-
pme2743	194.08	91.05	193.074	C10H11NO3	[M+H]+	N-Phenylacetylglycine	Amino acids and derivatives	Amino acids and derivatives	500-98-1	3	508234	513326	570988	463844	504664	488078	355542	375676	381958	495737	439115	437739	263739	328485	244122	415328	395370	412929	352913	374655	438010	C05598	ko00360
MW0150283	537.23	347.1	536.223	C23H32N6O9	[M+H]+	Gly-Ala-Asn-Phe-Glu	Amino acids and derivatives	Amino acids and derivatives	-	3	57682.5	63195.3	61210.8	55278.7	73372.5	72805.4	314473	322171	328195	164379	129654	127744	1.14749e+06	1.14899e+06	1.11516e+06	627248	676799	641689	584940	523514	465497	-	-
Wccp002870	295.13	120.08	294.122	C14H18N2O5	[M+H]+	(S)-2-Amino-5-(((S)-1-Carboxy-2-Phenylethyl)Amino)-5-Oxopentanoic acid	Alkaloids	Alkaloids	-	3	480998	435909	502537	459381	442399	478549	1.97683e+07	1.93526e+07	1.79031e+07	1.56775e+06	1.55773e+06	1.5726e+06	8.55538e+06	8.75974e+06	7.5696e+06	3.8621e+06	3.85596e+06	4.06402e+06	6.17414e+06	5.7861e+06	4.92195e+06	-	-
pme0152	129.07	84.04	128.059	C5H8N2O2	[M+H]+	5,6-Dihydro-5-methyluracil	Nucleotides and derivatives	Nucleotides and derivatives	696-04-8	3	443077	64741	114539	369318	370055	449775	9	9	9	450575	322643	550965	372370	397352	325828	374296	392848	386564	435168	423517	350191	C00906	-
Zbzn008048	293.18	221.15	294.183	C17H26O4	[M-H]-	Embelin	Quinones	Quinones	550-24-3	3	2.55562e+06	2.37786e+06	1.97746e+06	2.13575e+06	1.77383e+06	2.5071e+06	1.67673e+06	1.72362e+06	2.29351e+06	1.97345e+06	1.90974e+06	2.40081e+06	2.03804e+06	2.07975e+06	1.30242e+06	2.33635e+06	2.05752e+06	2.193e+06	1.06093e+06	1.32104e+06	1.13478e+06	-	-
MWSslk002	433.11	271.06	432.106	C21H20O10	[M+H]+	Sophoricoside*	Flavonoids	Isoflavones	152-95-4	1	1.22116e+06	2.15213e+06	1.78278e+06	1.97044e+06	1.88579e+06	1.63195e+06	1.22162e+06	1.29539e+06	1.31849e+06	1.61901e+06	1.62327e+06	1.57796e+06	1.17851e+06	1.16315e+06	1.33114e+06	1.71205e+06	1.75542e+06	1.89149e+06	1.77246e+06	1.64896e+06	1.41003e+06	-	-
mws0675	335.06	123.06	334.057	C11H15N2O8P	[M+H]+	β-Nicotinamide mononucleotide	Nucleotides and derivatives	Nucleotides and derivatives	1094-61-7	3	2.52697e+06	2.57439e+06	2.47314e+06	1.65724e+06	1.53549e+06	1.59175e+06	909548	945847	980788	2.18507e+06	2.10141e+06	2.24138e+06	265791	305846	343018	379524	335063	380414	1.23859e+06	1.36653e+06	1.0848e+06	C00455	ko00760,ko01100
pmb1312	689.21	331.08	688.2	C33H36O16	[M+H]+	Tricin-4'-O-(guaiacylglycerol)ether-7-O-glucoside	Flavonoids	Flavones	-	1	4.47221e+06	4.55348e+06	4.61388e+06	4.61438e+06	4.25231e+06	3.78791e+06	4.43651e+06	4.80607e+06	4.17299e+06	5.95536e+06	5.40866e+06	5.56239e+06	1.45664e+07	1.40972e+07	1.30062e+07	1.08653e+07	1.17895e+07	1.14705e+07	9.72856e+06	7.75467e+06	9.19554e+06	-	-
Yalp005502	197.12	133.1	196.11	C11H16O3	[M+H]+	Melazolide B	Terpenoids	Monoterpenoids	-	3	248649	184461	235056	227365	216324	219804	7.82123e+06	7.39967e+06	7.20691e+06	792686	775666	902054	151248	165866	138405	204341	265831	176424	1.49139e+06	1.43123e+06	1.19326e+06	-	-
Zmfn000481	535.04	323.03	536.044	C14H22N2O16P2	[M-H]-	Uridine-5'-Diphosphate-D-Xylose	Nucleotides and derivatives	Nucleotides and derivatives	3616-06-6	1	1.71811e+06	1.78513e+06	1.76764e+06	2.53103e+06	2.21477e+06	2.67609e+06	1.37779e+06	1.1901e+06	1.38265e+06	1.8954e+06	2.03557e+06	1.97405e+06	1.42976e+06	1.34359e+06	1.17036e+06	1.51649e+06	1.58283e+06	1.60154e+06	1.41784e+06	1.53139e+06	1.77227e+06	C00190	ko00520,ko00908,ko01100,ko01250
MW0146081	391.15	335.05	390.139	C14H22N4O9	[M+H]+	Asp-Gln-Glu	Amino acids and derivatives	Amino acids and derivatives	-	3	302228	267686	308487	357972	328965	376143	251134	263094	318895	282444	305003	328473	734986	748660	738414	411464	493560	471601	410152	462581	367657	-	-
pmd0147	548.37	184.07	547.364	C28H54NO7P	[M+H]+	LysoPC 20:2	Lipids	LPC	-	3	246667	245632	249344	278209	309759	265135	292367	290890	292111	335337	326513	327387	110554	108078	107212	151235	138602	139627	207683	251067	206000	-	-
Wayn000884	353.07	111	354.08	C12H18O12	[M-H]-	Citric acid glucoside	Organic acids	Organic acids	-	2	31489.2	23646.8	23356.2	26546.6	22122.7	21852.3	38418.8	40940.5	52176.4	30144.2	41279.7	33442.5	32050.2	45134.8	27428.8	30087.7	60126.2	41287.3	42398.8	33910.9	36459.7	-	-
mws1336	138.06	120.04	137.048	C7H7NO2	[M+H]+	4-Aminobenzoic acid	Phenolic acids	Phenolic acids	150-13-0	3	1.0197e+06	1.02935e+06	1.07523e+06	902136	954773	950904	687415	718502	569641	926242	884475	991483	285538	307220	281383	408445	377517	342014	762448	640113	616726	C00568	ko00790,ko01100,ko01240
pmb0855	496.34	184.07	495.332	C24H50NO7P	[M+H]+	LysoPC 16:0	Lipids	LPC	17364-16-8	1	6.94755e+06	7.01694e+06	7.08565e+06	7.74773e+06	7.82975e+06	7.29958e+06	2.66894e+07	2.63956e+07	2.67498e+07	1.30049e+07	1.18529e+07	1.12838e+07	1.21947e+07	1.20456e+07	1.18346e+07	1.13587e+07	1.0601e+07	1.01478e+07	1.44978e+07	1.25203e+07	1.15655e+07	-	-
Lmgp002593	123.04	77.04	122.037	C7H6O2	[M+H]+	3-hydroxybenzaldehyde	Phenolic acids	Phenolic acids	100-83-4	3	234677	197875	243878	225384	180274	226884	259252	223191	248813	235484	203169	275479	262517	278296	313236	268256	242886	254718	227280	180279	200272	C03067	-
pma0134	121.05	93.06	120.042	C4H8O4	[M+H]+	D-Threose	Others	Saccharides	95-43-2	3	3.09267e+06	2.78294e+06	3.06506e+06	3.20051e+06	3.2544e+06	3.37093e+06	2.4707e+06	2.1407e+06	2.08351e+06	3.61562e+06	3.66819e+06	3.91452e+06	4.78322e+06	4.70756e+06	4.81796e+06	4.85904e+06	4.5387e+06	4.99933e+06	3.96693e+06	3.54684e+06	3.13913e+06	C06463	-
Zmtp102902	339.11	177.05	338.1	C16H18O8	[M+H]+	α-Hydrojuglone glucoside	Quinones	Quinones	-	3	760259	639972	797864	673831	509141	498634	1.34588e+06	1.20497e+06	1.16632e+06	1.02576e+06	1.12235e+06	1141225	3.3105e+06	2.74529e+06	3.40463e+06	2.71449e+06	2.88923e+06	3.1106e+06	2.07091e+06	1.86884e+06	1.63766e+06	-	-
pmb0508	277.17	147.04	276.159	C14H20N4O2	[M+H]+	p-Coumaroylagmatine	Alkaloids	Phenolamine	7295-86-5	1	323828	318876	354696	1.87547e+06	1.81713e+06	1.77128e+06	500355	563298	512540	755962	842820	760389	470523	366901	452393	1.25075e+06	1.23114e+06	1.19e+06	1.00775e+06	805728	862098	C04498	ko00330,ko01100
ML10177402	152.03	108.05	153.043	C7H7NO3	[M-H]-	4-Aminosalicylic acid	Phenolic acids	Phenolic acids	65-49-6	3	170652	170659	158769	169134	135196	172224	140152	148518	146558	172544	174407	184312	135333	100724	108624	136304	174046	169524	171995	173223	139775	C02518	-
Lskp211408	497.31	335.26	496.304	C27H44O8	[M+H]+	polypodin B	Steroids	Steroid	-	3	29281.5	38778.8	34937.5	15705.4	28722.6	32726.8	34348.6	25048.6	27551.6	38160.8	34799	48414.3	61433.7	51669.5	55199.6	61012.6	41018	57782	51106.4	41353.1	42672.8	-	-
MWS201414	230.11	70.07	229.106	C9H15N3O4	[M+H]+	Pro-Asn	Amino acids and derivatives	Amino acids and derivatives	107856-82-6	3	470256	427360	461438	464120	510282	495456	643142	740956	656112	499345	468507	455583	754179	687501	734506	673447	639390	610302	641878	659924	527708	-	-
HJAP011	463.11	343.08	462.116	C22H22O11	[M+H]+	Chrysoeriol-8-C-glucoside (Scoparin)	Flavonoids	Flavones	301-16-6	1	615276	717835	604221	722516	639914	627674	336551	364639	360757	627608	700967	720311	787175	462966	388886	663210	381846	429908	570196	468805	467128	-	-
Lmhp010190	522.36	184.07	521.348	C26H52NO7P	[M+H]+	LysoPC 18:1(2n isomer)	Lipids	LPC	-	1	1.25022e+07	1.71485e+07	1.46343e+07	1.69031e+07	1.61695e+07	1.51788e+07	5.106e+06	5.00019e+06	5.03864e+06	1.13361e+07	1.19169e+07	8.41851e+06	2.03641e+06	1.65189e+06	1.99687e+06	2.93408e+06	3.60359e+06	3.34008e+06	1.02592e+07	9.0821e+06	8.11062e+06	-	-
MW0106931	439.22	147.04	438.211	C20H30N4O7	[M+H]+	Glu-Tyr-Lys	Amino acids and derivatives	Amino acids and derivatives	-	3	94181.1	66458	88912.7	281148	337618	436716	230581	381222	248382	391947	372126	376292	890014	862063	943294	1.22426e+06	1.4716e+06	1.37233e+06	674278	614251	531763	-	-
pmb0484	104.11	60.08	104.107	C5H14NO+	[M]+	Choline	Alkaloids	Alkaloids	62-49-7	3	807561	795038	853561	758214	760248	770504	747642	752702	804656	764256	758245	802223	1.0558e+06	1.04386e+06	1.17236e+06	1.1376e+06	1.04719e+06	1.04662e+06	973846	923298	771511	C00114	ko00260,ko00564,ko01100,ko02010
pmb0881	478.29	337.27	477.286	C23H44NO7P	[M+H]+	LysoPE 18:2	Lipids	LPE	-	1	1.6215e+06	1.60992e+06	1.27358e+06	1.19763e+06	774367	1.26045e+06	364393	288589	475376	1.30832e+06	1.06314e+06	1.28067e+06	250331	243284	214866	306328	370636	304426	937951	790919	752369	-	-
Zblp004717	625.17	317.07	624.169	C28H32O16	[M+H]+	3'-methoxyquercetin-3-O-L-rhamnosyl(1→2)-glucopyranoside*	Flavonoids	Flavonols	-	3	191719	171464	45010	280124	264874	225532	89111.5	129309	133097	272734	201778	197348	97959	103504	87894.1	127497	36031.3	127574	156878	194598	162493	-	-
pme3381	165.06	106.04	166.063	C9H10O3	[M-H]-	3-Hydroxyphenylacetic Acid Methyl Ester	Phenolic acids	Phenolic acids	42058-59-3	3	19779	17168.4	16925.3	24269.5	21178.6	22813.4	30773	37008.1	26988.4	33783.1	23048	27464.5	19360.2	20450	22150.8	23888.9	16549.1	18131	22381.9	26206.4	28410.5	-	-
Lafp007563	219.17	121.1	218.167	C15H22O	[M+H]+	Costal	Terpenoids	Sesquiterpenoids	-	1	262444	168839	243383	353742	222918	220329	174283	406444	367552	508838	215236	361114	197759	121804	145357	273271	170179	129322	257534	207289	215421	-	-
MW0139483	609.15	327.05	610.153	C27H30O16	[M-H]-	Quercetin 3-(2-glucosylrhamnoside)	Flavonoids	Flavones	143016-74-4	3	847332	1.10301e+06	1.23041e+06	1.47334e+06	1.58706e+06	1.64873e+06	1.27449e+06	1.40891e+06	1.38653e+06	2.07546e+06	1.77273e+06	1.96393e+06	1.73106e+06	1.75476e+06	1.42415e+06	1.63708e+06	1.78229e+06	1.45581e+06	1.64031e+06	1.43199e+06	1.82149e+06	-	-
zjbp111643	219.17	81.07	218.167	C15H22O	[M+H]+	neopetasane*	Terpenoids	Sesquiterpenoids	-	3	213165	165030	191194	243188	201690	295291	135136	125191	141130	199923	168336	182104	114970	78758.6	89412.6	111740	136577	83964.3	127753	153195	161608	-	-
Lmtn002997	493.1	331.05	494.106	C22H22O13	[M-H]-	Mearnsetin-3-O-glucoside	Flavonoids	Flavones	-	3	190730	259272	359062	310444	353758	319949	258721	236260	263356	462590	407644	261527	69866.7	73702.3	80947.4	103535	109976	108509	167754	208530	174172	-	-
mws0154	173.05	93.03	174.053	C7H10O5	[M-H]-	Shikimic acid	Organic acids	Organic acids	138-59-0	3	88940.6	72835.1	93118.6	96499.1	90523.6	87940.8	181596	178226	196903	178873	197447	184889	341230	306268	337720	292408	288036	276435	166695	172843	207157	C00493	ko00400,ko00999,ko01100,ko01110,ko01230,ko01240
Hmcp001579	671.18	347.07	670.175	C29H34O18	[M+H]+	Limocitrin-3-O-sophoroside*	Flavonoids	Flavonols	-	3	175082	101251	191889	138667	120756	171843	332884	135159	211222	136459	245336	184096	173772	175076	271069	214989	160348	104870	177017	151239	140601	-	-
Wasn000410	245.04	153	246.05	C6H15O8P	[M-H]-	sn-glycero-3-phospho-(1'-sn-glycerol)	Others	Others	-	3	1.45134e+06	1.35154e+06	1.4e+06	1.14113e+06	1.208e+06	1.19819e+06	1.92858e+06	1.8869e+06	1.8693e+06	1.66349e+06	1.60738e+06	1.82228e+06	3.83869e+06	3.09363e+06	3.98594e+06	2.15324e+06	3.20795e+06	2.51901e+06	1.95187e+06	1.72685e+06	1.53566e+06	-	-
Zblp005777	314.14	177.06	313.131	C18H19NO4	[M+H]+	N-trans-ferulicacidacylp-hydroxyphenylethylamine	Alkaloids	Phenolamine	-	1	4342.63	1664.52	1966.02	6237.43	3526.45	5425.78	512988	501656	531242	131646	145180	150555	1.85318e+06	1.67821e+06	1.62434e+06	930056	899601	980233	749486	590580	656126	-	-
Lmhp008833	494.32	184.07	493.317	C24H48NO7P	[M+H]+	LysoPC 16:1(2n isomer)	Lipids	LPC	-	1	757181	752397	614207	576305	497357	592286	159552	193129	186549	460585	484885	351003	94654	36203.2	106349	204464	138654	54376.4	371709	297291	312726	-	-
MWSmce689	293.25	95.09	292.24	C19H32O2	[M+H]+	Methyl linolenate	Lipids	Free fatty acids	301-00-8	3	79197.1	89576.6	85334.1	75356.3	102683	103192	217637	212778	208720	98958.5	107871	111840	34807.8	33974.4	51956.6	51153.1	55189.9	46669	97676.4	106715	83803.7	-	-
pmf0472	565.16	271.06	564.148	C26H28O14	[M+H]+	Apigenin-7-O-(2''-apiosyl)glucoside (Apiin)*	Flavonoids	Flavones	26544-34-3	3	3.13693e+06	3.24384e+06	3.0577e+06	3.31074e+06	2.77213e+06	3.13859e+06	2.02319e+06	1.84486e+06	1.99785e+06	2.92461e+06	2.93774e+06	2.67905e+06	1.5117e+06	1.39434e+06	1.3606e+06	1.5518e+06	1.5433e+06	1.68568e+06	2.18015e+06	2.37927e+06	1.8685e+06	C04858	ko00944
MW0150131	431.19	369.19	430.185	C21H26N4O6	[M+H]+	Glu-Pro-Trp	Amino acids and derivatives	Amino acids and derivatives	-	3	82893.9	71864.3	97380.3	72807.4	54674.6	57863.8	67737.9	44194.2	54925.8	44939.4	45530.5	55812.4	40519.7	50370.9	36149.9	45889.5	57848.2	51486.4	55250.8	46469.7	44176.2	-	-
pma0461	277.22	93.07	276.209	C18H28O2	[M+H]+	14,15-Dehydrocrepenynic acid	Lipids	Free fatty acids	4154-44-3	3	1.11317e+06	1.164e+06	1.17656e+06	633409	663474	640648	1.50668e+07	1.33943e+07	1.30027e+07	1.67609e+06	1.72524e+06	1.62701e+06	254460	245631	1.05026e+06	214095	211816	184184	3.9509e+06	3.39293e+06	3.12876e+06	-	-
Li512111	519.11	315.05	520.122	C24H24O13	[M-H]-	Isorhamnetin-3-O-(6''-acetylglucoside)	Flavonoids	Flavonols	-	2	352693	344353	337355	460226	413175	388488	233885	259830	263683	429904	489626	528902	315615	308582	310267	434710	411308	382381	310237	384171	386455	-	-
Lagp004545	609.15	361.1	608.138	C27H28O16	[M+H]+	5,2',5'-Trihydroxy-3,7,4'-trimethoxyflavone-2'-O-β-D-malonylglucoside*	Flavonoids	Flavones	-	2	1.4718e+06	1.77884e+06	1.87253e+06	1.40737e+06	1.28915e+06	1.47039e+06	806051	1.17423e+06	1.28884e+06	1.40626e+06	1.77343e+06	1.75215e+06	1.05147e+06	1.03402e+06	646939	1.19063e+06	892223	1.19474e+06	1.31503e+06	1.0371e+06	1.24375e+06	-	-
Lmhp011388	353.27	261.22	352.261	C21H36O4	[M+H]+	2-α-Linolenoyl-glycerol*	Lipids	Glycerol ester	55268-58-1	1	1.00418e+06	930508	930800	951251	902095	906244	1.60615e+06	1.56906e+06	1.52652e+06	829061	834340	791558	2.37158e+06	2.1937e+06	2.24856e+06	1.94688e+06	1.92593e+06	1.82778e+06	1.6523e+06	1.35772e+06	1.34209e+06	-	-
MWSmce265	247.09	229.09	246.089	C14H14O4	[M+H]+	Decursinol	Lignans and Coumarins	Coumarins	23458-02-8	3	401276	246495	252575	352039	225008	234239	202751	198535	204924	252167	239566	249317	103298	82827.2	75688.6	170803	115951	114738	226561	190464	181054	C09259	-
mws5038	341.109	89.0249	342.116	C12H22O11	[M-H]-	Isomaltulose*	Others	Saccharides	13718-94-0	1	3.12599e+06	2.11152e+06	2.65596e+06	1.70595e+06	2.07361e+06	1.89935e+06	9.71576e+06	1.27571e+07	1.19454e+07	9.42252e+06	6.51572e+06	7.67647e+06	4.80348e+07	6.54654e+07	4.58531e+07	3.4154e+07	2.66324e+07	3.60864e+07	1.12533e+07	1.14408e+07	1.38878e+07	C01742	-
pmb0682	801.22	445.11	800.216	C38H40O19	[M+H]+	Apigenin-8-C-glucoside-7-O-(6''-sinapoyl)glucoside	Flavonoids	Flavones	-	3	215484	237131	342307	282871	270777	192078	556090	305765	572820	547830	534922	531071	522698	390971	336034	761015	676412	422344	520602	544188	430303	-	-
Lmgp003803	655.19	331.08	654.18	C29H34O17	[M+H]+	5,7,4'-Trihydroxy-6,8-dimethoxyisoflavone-7-O-galactoside-rhamnose*	Flavonoids	Isoflavones	-	1	504230	529320	597925	432594	320420	293335	534372	502454	477281	564921	550804	528211	4.01846e+06	3.98651e+06	3.02987e+06	2.38189e+06	2.06131e+06	2.52404e+06	1.65768e+06	1.83987e+06	1.44294e+06	-	-
Zmhp002409	611.16	491.12	610.153	C27H30O16	[M+H]+	Isoluteolin-6,8-di-C-glucoside	Flavonoids	Flavones	-	3	832121	898926	1.04431e+06	1.33786e+06	1.3212e+06	1.32355e+06	862317	976807	976154	1.46039e+06	1.5394e+06	1.37697e+06	1.23465e+06	1.37136e+06	1.29561e+06	1.31253e+06	1.21317e+06	1.20412e+06	1.45126e+06	1.19678e+06	1.1745e+06	-	-
Lmyn003028	431.16	269.1	432.163	C19H28O11	[M-H]-	Benzyl-β-gentiobioside*	Phenolic acids	Phenolic acids	56775-64-5	3	8744.94	9749.21	7885.88	20373.7	12310.2	26341.1	87684.5	72327.5	75355.8	53107.6	65205	41303.4	28065.2	43898.8	34247.4	41701.9	35888.8	24352.8	43037.7	33832.9	40191.8	-	-
Hmyn007081	481.25	245.04	482.264	C22H43O9P	[M-H]-	LysoPG 16:1	Lipids	Glycerol ester	-	1	783929	738446	107202	479873	497676	455047	997315	1.00869e+06	962482	641782	575537	544128	45745.6	41878.8	47877.4	91985	92761.2	85726.3	555779	460145	448194	-	-
Wbsp007290	277.18	137.06	276.173	C17H24O3	[M+H]+	Lycoposerramine E	Alkaloids	Alkaloids	-	3	77110.5	75725.3	73649.9	130906	128444	128412	1.57754e+07	1.60553e+07	1.63862e+07	1.9603e+06	1.93866e+06	2.01838e+06	394544	433690	407406	154700	148349	141702	4.51069e+06	4.1955e+06	3.54236e+06	-	-
Cmyp002064	463.12	301.08	462.116	C22H22O11	[M+H]+	Yuanhuanin*	Flavonoids	Flavones	83133-14-6	1	3.48159e+06	3.34186e+06	3.60762e+06	3.716e+06	3.45925e+06	3.95033e+06	2.65004e+06	2.65549e+06	2.71505e+06	4.00783e+06	4.1521e+06	3.84208e+06	3.61184e+06	4.10116e+06	3.48712e+06	5.4037e+06	5.40026e+06	4.92904e+06	4.83562e+06	4.30671e+06	3.79087e+06	-	-
MW0103070	235.17	107.09	234.162	C15H22O2	[M+H]+	Valerenic acid	Terpenoids	Sesquiterpenoids	3569-10-6	3	164908	90302.8	127584	164311	105237	118761	306009	310345	180980	201836	96985.3	138024	63404.8	65132.8	58451.8	107964	67975.9	64032.1	170962	151428	134085	C09743	-
pmb3064	499.15	163.2	500.153	C22H28O13	[M-H]-	3-O-p-Coumaroylquinic acid-O-glucoside	Phenolic acids	Phenolic acids	-	1	33650.8	35026.9	41508.8	25410.8	37898	34757.9	33922.6	33594.4	36586.3	41933.1	39625.4	43255.1	82390.4	83376.7	78114.3	61445.8	58338	61420.3	41975.5	41645.4	51296	-	-
Lmnp202580	565.155	433.11	564.148	C26H28O14	[M+H]+	Apigenin-8-C-(2''-xylosyl)glucoside*	Flavonoids	Flavones	-	1	108025	140109	122338	101979	138619	138389	1.01494e+06	988071	901902	120343	115166	97593.5	1.55967e+06	1.83628e+06	1.70548e+06	38277.6	43723.6	40307.9	738544	763175	604137	-	-
pmb1207	339.09	177.05	338.079	C19H14O6	[M+H]+	O-Feruloyl 3-hydroxycoumarin	Lignans and Coumarins	Coumarins	-	2	527645	514265	392464	271128	388150	420625	246885	550385	462477	488608	561071	611315	1.00392e+06	1.02322e+06	1.04684e+06	1.09754e+06	1.11277e+06	1.11181e+06	811494	782220	641437	-	-
Lmhp002764	211.13	70.07	210.137	C11H18N2O2	[M+H]+	Cyclo(Pro-Leu)	Amino acids and derivatives	Amino acids and derivatives	5654-86-4	3	45389.4	40506.7	52253.1	44001	44754.7	30266.3	165100	109497	101916	46431	37815	40456.3	24754.3	31789.9	19796.6	15815.5	14440.2	18340	54396.2	47521	42689.7	-	-
HJAP005	495.11	333.07	494.106	C22H22O13	[M+H]+	Laricitrin-3-O-glucoside*	Flavonoids	Flavonols	39986-90-8	3	1.86819e+06	1.70281e+06	1.85649e+06	1.8016e+06	1.63703e+06	1.7512e+06	1.47418e+06	1.39629e+06	1.43309e+06	2.08065e+06	2.03618e+06	2.04519e+06	2.66581e+06	2.24962e+06	2.24169e+06	2.6619e+06	2.8124e+06	2.49712e+06	2.70527e+06	2.48324e+06	2.11556e+06	-	-
Lmjp003231	495.11	333.07	494.106	C22H22O13	[M+H]+	Patuletin-3-O-glucoside*	Flavonoids	Flavonols	-	3	1.86819e+06	1.70281e+06	1.85649e+06	1.8016e+06	1.63703e+06	1.7512e+06	1.47418e+06	1.39629e+06	1.43309e+06	2.08065e+06	2.03618e+06	2.04519e+06	2.66581e+06	2.24962e+06	2.24169e+06	2.6619e+06	2.8124e+06	2.49712e+06	2.70527e+06	2.48324e+06	2.11556e+06	-	-
Wafp004334	476.2	177.05	475.184	C24H29NO9	[M+H]+	N-Feruloyltyramine 4'-glucoside	Alkaloids	Phenolamine	-	3	315963	336255	286891	512123	485845	529747	112634	122774	105208	201815	107247	98463.4	40567.2	34847.1	31950	98370	25671.4	25048.2	146372	176440	186198	-	-
HJAP135	505.123	257.08	504.126	C24H24O12	[M+H]+	Pinocembrin-7-O-(6''-O-malonyl)glucoside	Flavonoids	Flavanones	-	3	35730.4	37882.2	31054.4	30009.8	17957.9	34755.2	16994.6	19494.7	34145.1	23023.1	18696	25413.5	33661.9	25782.3	25574	25713.9	19225.1	28879.5	26536.2	31774	25346.9	-	-
MWStz152	206.08	118.07	205.074	C11H11NO3	[M+H]+	2-(Acetylamino)-3-phenyl-2-propenoic acid	Alkaloids	Alkaloids	5469-45-4	3	113801	103309	98923.2	159538	285290	175115	279172	310772	250454	167959	225704	143795	776810	161953	215165	369811	318645	341916	292350	228503	259968	-	-
MWStz282	206.081	118.065	205.074	C11H11NO3	[M+H]+	3-Hydroxy-3-acetonyloxindole	Alkaloids	Plumerane	33417-17-3	3	113801	103309	98923.2	159538	285290	175115	279172	310772	250454	167959	225704	143795	776810	161953	215165	369811	318645	341916	292350	228503	259968	-	-
mws0943	151.05	71.01	152.059	C7H8N2O2	[M-H]-	1,4-Dihydro-1-Methyl-4-oxo-3-pyridinecarboxamide	Alkaloids	Pyridine alkaloids	769-49-3	3	17373.1	22289.3	35680	41160.5	2367.69	27862.3	36779	55771.4	38046.1	60924.7	62040.9	56096.6	108027	130449	109872	127287	127205	129727	52170.1	57672.3	66504.9	C05843	ko00760,ko01100
Hmgp002953	653.17	331.08	652.164	C29H32O17	[M+H]+	Tricin-7-O-(2''-O-rhamnosyl)galacturonide*	Flavonoids	Flavones	89915-54-8	1	4.61562e+06	5.40775e+06	5.36822e+06	6.23077e+06	5.79326e+06	5.51703e+06	2.81229e+06	2.36071e+06	2.25208e+06	3.93628e+06	3.77552e+06	4.21446e+06	1.60119e+06	1.65112e+06	1.55223e+06	2.77271e+06	2.99712e+06	2.18364e+06	3.33523e+06	2.87259e+06	2.62043e+06	-	-
mws1292	565.16	409.09	564.148	C26H28O14	[M+H]+	Isoschaftoside	Flavonoids	Flavones	52012-29-0	1	2.60985e+07	2.91705e+07	2.51941e+07	2.76162e+07	2.19463e+07	2.52354e+07	1.779e+07	1.85118e+07	1.70149e+07	2.25012e+07	2.17083e+07	2.63405e+07	2.78109e+07	1.56482e+07	2.83147e+07	2.24044e+07	2.61152e+07	2.61736e+07	2.55598e+07	2.47009e+07	2.01739e+07	-	-
Lmgn000219	101.02	55.02	102.032	C4H6O3	[M-H]-	Succinic semialdehyde	Organic acids	Organic acids	692-29-5	3	13356.2	1670	11751	14991.9	14480.8	22538.8	8946.33	12563.9	4739.03	19114.8	20388.8	20833.2	21705	19753	18290.7	19196.5	25008.2	21696.5	15952.4	17673.3	13782.6	C00232	ko00250,ko00350,ko00650,ko00750,ko00760,ko01100,ko01200
MWSmce581	137.03	91.02	138.032	C7H6O3	[M-H]-	2,4-Dihydroxybenzaldehyde	Others	Aldehyde compounds	95-01-2	3	93777.5	94599.9	88100.7	96137.4	82561.4	95708.1	53907.4	48062.7	50148.5	100805	105397	93688.4	30783	26465.9	32209.7	53549	64086.1	52094.6	58170	50323.5	64570.1	-	-
Lmlp002990	595.17	313.07	594.159	C27H30O15	[M+H]+	Isosaponarin(Isovitexin-4'-O-glucoside)	Flavonoids	Flavones	19416-87-6	1	2.21392e+07	1.76593e+07	1.90442e+07	1.71113e+07	1.90608e+07	2.13789e+07	1.4053e+07	1.53196e+07	1.45345e+07	1.74252e+07	1.75491e+07	1.69046e+07	1.50743e+07	1.53121e+07	1.47084e+07	1.6926e+07	1.37365e+07	1.44545e+07	1.75168e+07	1.52722e+07	1.37009e+07	-	-
ML10180524	244.09	112.05	243.085	C9H13N3O5	[M+H]+	Cytarabine	Nucleotides and derivatives	Nucleotides and derivatives	147-94-4	3	3.18747e+06	2.54108e+06	2.58789e+06	2.56869e+06	2.26094e+06	2.33774e+06	3.11665e+07	2.4862e+07	2.46224e+07	4.65595e+06	4.82466e+06	5.49028e+06	767558	821838	1.0052e+06	858790	741956	906610	8.7403e+06	7.25965e+06	6.97139e+06	C02961	-
Lmqp002349	859.21	697.16	858.207	C36H42O24	[M+H]+	Kaempferol-3-O-(6''''-malonyl)sophorotrioside	Flavonoids	Flavonols	-	2	2.03342e+06	883556	29712.2	66155.5	22604	27475.7	88365	46680	126730	141378	165417	153448	440154	399939	528148	799260	507409	684350	2.01199e+06	1.76053e+06	1.57164e+06	-	-
Zjyp102909	235.17	119.09	234.162	C15H22O2	[M+H]+	11α-hydroxyl-3-oxo-4(5),6(7)-diene-eudesman-12-ol	Terpenoids	Sesquiterpenoids	-	3	8.08361e+06	5.12019e+06	6.81933e+06	1.04986e+07	7.59127e+06	7.79972e+06	4.83389e+06	3.48712e+06	3.56655e+06	8.92873e+06	6.49123e+06	7.36864e+06	4.0015e+06	3.46719e+06	3.69855e+06	5.51522e+06	4.27047e+06	3.46235e+06	6.53835e+06	5.58827e+06	5.1401e+06	-	-
MWSmce461	102.05	56.05	101.048	C4H7NO2	[M+H]+	L-Azetidine-2-carboxylic acid*	Alkaloids	Alkaloids	2133-34-8	1	2.10678e+06	2.04583e+06	2.04409e+06	2.05342e+06	2.14458e+06	2.0382e+06	1.5124e+06	1.34549e+06	1.49905e+06	582779	1.41138e+06	592125	1.58731e+06	1.50007e+06	1.60299e+06	1.69717e+06	627774	881829	1.8396e+06	1.43726e+06	1.72027e+06	-	-
Latp007842	263.16	145.1	262.156	C16H22O3	[M+H]+	4α-Hydroxy-1α,5αH-guaia-10(14),11(13)-dien-12,8α-olide	Terpenoids	Sesquiterpenoids	-	3	463114	384055	386094	454114	331541	375760	205817	204683	199564	372358	347369	378179	160222	165993	155625	246359	225241	222348	376027	326042	294294	-	-
Cmmn012461	299.2	299.2	300.209	C20H28O2	[M-H]-	Dehydroabietic acid	Terpenoids	Ditepenoids	1740-19-8	2	1.26753e+06	1.71243e+06	1.67968e+06	1.72027e+06	1.85442e+06	1.80326e+06	1.70305e+06	1.6087e+06	1.54178e+06	1.40878e+06	1.58907e+06	1.69724e+06	1.79431e+06	1.71141e+06	1.64346e+06	2.31079e+06	2.26333e+06	1.96257e+06	1.40072e+06	1.73775e+06	1.76515e+06	C12078	-
MWS00204g	104.07	58.07	103.063	C4H9NO2	[M+H]+	N-Ethylglycine*	Amino acids and derivatives	Amino acids and derivatives	627-01-0	2	11733918	1.14298e+07	1.25476e+07	1.16276e+07	1.13788e+07	1.13162e+07	1.12608e+07	1.12454e+07	1.07823e+07	1.13453e+07	1.00856e+07	1.08621e+07	1.50414e+07	1.38065e+07	1.45598e+07	1.47233e+07	1.35675e+07	1.43498e+07	1.26598e+07	1.23789e+07	1.00175e+07	-	-
Hamp011640	256.26	102.09	255.256	C16H33NO	[M+H]+	palmitic amide	Others	Others	-	2	263947	267069	166023	164947	159691	146083	210185	171001	201087	228995	225977	182458	194450	154295	248222	135393	320523	166833	195277	161921	155817	-	-
Wahp006589	303.09	153.02	302.079	C16H14O6	[M+H]+	Homeriodictyol	Flavonoids	Flavanones	-	3	24548.8	24588	29034.7	18743	17882.7	20421.1	19022	21504	24393.3	43269	45181.1	42268.9	54995.4	49886.9	60160	51124.9	47027.2	48644.4	49196.9	39659.7	40231.9	-	-
pmb0862	440.28	184.07	439.27	C20H42NO7P	[M+H]+	LysoPC 12:0	Lipids	LPC	20559-18-6	3	15766.9	14496	10503.8	16450.1	12906.7	11217.5	76421.5	79575.4	73959.1	24421	20948	25843.5	24485.4	23145	26098.9	21731.1	23566.8	15357	34459.3	29052	27210.7	-	-
Hmgp002327	188.07	118.06	187.063	C11H9O2N	[M+H]+	3-amino-2-naphthoic acid	Alkaloids	Alkaloids	-	1	421015	433572	446051	756806	825846	840744	2.0661e+06	2.04549e+06	1.79281e+06	783018	759990	692722	8.00065e+06	7.61802e+06	7.7601e+06	5.76008e+06	5.15419e+06	5.74726e+06	3.84019e+06	3.37022e+06	2.99424e+06	-	-
Zmcp102201	205.09	149.02	204.079	C12H12O3	[M+H]+	Senkyunolide B	Others	Lactones	93236-67-0	1	1.57716e+06	1.95284e+06	1.91478e+06	1.14102e+06	1.70591e+06	1.99003e+06	1.22325e+06	1.05946e+06	1.28772e+06	1.28795e+06	2.04567e+06	1.27228e+06	1.73435e+06	1.42106e+06	1.36931e+06	1.01088e+06	1.52747e+06	1.14466e+06	1.71577e+06	1.78738e+06	2.15416e+06	C09921	-
Zmln002252	223.03	149.03	224.032	C10H8O6	[M-H]-	Sideretin (5,7,8-Trihydroxy-6-methoxycoumarin)	Lignans and Coumarins	Coumarins	-	1	123359	130249	127598	183434	171537	165599	165468	172988	164619	239911	212019	260558	224799	217841	241477	283249	333848	301282	191681	187580	233633	C22007	ko00999,ko01110
MWS1983	343.12	89.03	344.132	C12H24O11	[M-H]-	Maltitol	Others	Saccharides	585-88-6	3	127427	100525	110789	117815	110933	104021	214422	208258	195201	212713	203724	195737	1.45777e+06	1.75015e+06	1.16267e+06	743314	887463	959230	276503	355707	318503	-	-
pmf0293	269.29	209.23	270.292	C18H38O	[M-H]-	1-Octadecanol	Lipids	Free fatty acids	112-92-5	3	171149	191135	196608	190718	205040	200436	204669	203182	206452	221859	211109	223984	219559	228860	226394	220867	215173	248941	180677	221812	229810	-	-
pmb0578	655.17	207	654.159	C32H30O15	[M+H]+	Luteolin-7-O-(6''-sinapoyl)glucoside	Flavonoids	Flavones	-	3	72892	344945	534641	1.10077e+06	942372	791711	1.02859e+06	1.72612e+06	1.62049e+06	1.8603e+06	1.44218e+06	844173	171020	132248	475264	111147	21701.7	22760.5	1.11498e+06	884111	1.10114e+06	-	-
mws1329	463.09	301.04	464.096	C21H20O12	[M-H]-	Quercetin-7-O-glucoside*	Flavonoids	Flavonols	491-50-9	2	103443	102057	130116	159361	200648	144306	169600	174321	217071	254959	223591	230274	714199	528741	431140	752296	708951	772605	446757	348041	417483	C12639	-
Zblp004317	206.08	120.09	205.074	C11H11NO3	[M+H]+	(S)-3-(2-oxopropyl)-3-hydroxyindolin-2-one	Alkaloids	Plumerane	-	2	378489	297538	414552	480944	476976	472813	812444	746522	706605	540781	379601	425315	482231	275581	409223	355507	343618	393253	514439	476179	399972	-	-
mws1333	341.11	113.02	342.116	C12H22O11	[M-H]-	Melibiose	Others	Saccharides	585-99-9	1	885109	813231	796753	778659	678868	713426	3.16188e+06	3.18643e+06	3.18988e+06	2.14408e+06	2.41337e+06	3.07814e+06	1.67016e+07	1.63559e+07	1.80508e+07	1.40573e+07	1.2325e+07	1.17369e+07	3.61817e+06	3.92846e+06	4.61507e+06	C05402	ko00052,ko01100,ko02010
mws0437	151.06	59.01	152.069	C5H12O5	[M-H]-	D-Arabitol	Others	Saccharides	488-82-4	3	57375.8	55568.4	68179.3	68446.6	87029.9	66700.6	123946	106791	106338	156590	137170	151573	215769	226292	204067	219519	265206	221706	90038.1	107702	115803	C01904	ko00040,ko01100
HJAP104	107.05	77.04	106.042	C7H6O	[M+H]+	Benzaldehyde	Phenolic acids	Phenolic acids	100-52-7	3	1.39202e+06	1.27499e+06	1.23706e+06	1.25983e+06	1.1246e+06	1.10641e+06	1.90324e+06	1.75543e+06	1.82582e+06	2.03223e+06	1.93374e+06	1.85311e+06	1.07611e+06	992766	1.1671e+06	1.11586e+06	1.07867e+06	992050	1.50472e+06	1.27733e+06	1.18015e+06	C00261	ko01100
Wbmp003302	165.09	91.05	164.084	C10H12O2	[M+H]+	Frambinone	Others	Ketone compounds	-	2	421301	671089	471705	411714	554589	407553	685149	420279	438283	694348	661704	711622	699548	1.01399e+06	868685	884743	714112	539092	694399	757871	587582	-	-
Lmqn008288	299.26	299.26	300.266	C18H36O3	[M-H]-	3-Hydroxyoctadecanoic Acid	Lipids	Free fatty acids	45261-96-9	1	1.22335e+06	1.72308e+06	1.70473e+06	1.73257e+06	1.82734e+06	1.84649e+06	1.71832e+06	1.67245e+06	1.45812e+06	1.35093e+06	1.66756e+06	1.73421e+06	1.71379e+06	1.75834e+06	1.76492e+06	2.36489e+06	2.23811e+06	2.1809e+06	1.39287e+06	1.73355e+06	1.76506e+06	-	-
MW0158615	541.21	199.1	482.201	C21H30N4O9	[M+CH3COO]-	Tyr-Thr-Ala-Glu	Amino acids and derivatives	Amino acids and derivatives	-	3	334555	309375	325798	354746	391229	281533	313198	367273	316306	331567	309250	275825	670596	717446	609299	687378	713672	650298	356934	420430	460673	-	-
Wcgp010745	275.2	149.1	274.193	C18H26O2	[M+H]+	3-(4-hydroxycyclohex-1-en-1-yl)-4a,5-dimethyl-3,4,4a,5,6,8a-hexahydronaphthalen-1(2H)-one	Others	Others	-	3	74744.1	68274.1	73818.7	67067.4	68861.1	63476.1	379442	358186	380815	108501	86390.2	102917	46256.5	20077.7	16957.8	19736.5	48030.2	16337.8	158151	145176	122535	-	-
pmp001232	191.11	135.08	190.099	C12H14O2	[M+H]+	Neoligustilide	Others	Lactones	-	3	523533	406159	464772	489175	464675	490072	221786	278052	213760	449885	375661	400722	229029	212112	248753	295663	219942	231386	368024	338335	284959	-	-
pme3961	252.11	136.06	251.102	C10H13N5O3	[M+H]+	2'-Deoxyadenosine*	Nucleotides and derivatives	Nucleotides and derivatives	958-09-8	3	2.71827e+06	2.49746e+06	2.68038e+06	1.75158e+06	1.91578e+06	1.88737e+06	8.50492e+06	8.42848e+06	8.94502e+06	3.27781e+06	3.21328e+06	3.37508e+06	325776	302681	312105	599759	552798	567728	3.33189e+06	2.94649e+06	2.57838e+06	C00559	ko00230,ko01100,ko01232,ko02010
pmb0235	323.09	177.05	322.084	C19H14O5	[M+H]+	O-Feruloyl coumarin	Lignans and Coumarins	Coumarins	-	3	843599	766258	726107	3.04075e+06	3.07066e+06	2.7259e+06	1.78208e+06	1.69049e+06	1.60714e+06	1.61405e+06	1.89604e+06	1.81387e+06	379834	367975	381763	1.08001e+06	942883	921391	1.55787e+06	1.25061e+06	1.26516e+06	-	-
Lmhp010514	506.32	365.31	505.317	C25H48NO7P	[M+H]+	LysoPE 20:2(2n isomer)	Lipids	LPE	-	1	25544.2	21344.3	32875.7	36268.5	43821.7	32877.3	27968.7	41153.2	35952.4	37067.6	50210	46012	39363.9	42648.4	41640.6	43116.6	50641.7	48266.4	42126.8	37879.1	32559.8	-	-
Lmxp011770	279.159	149.023	278.152	C16H22O4	[M+H]+	Diisobutyl phthalate*	Phenolic acids	Phenolic acids	84-69-5	3	6.13654e+06	1.02457e+07	1.12079e+07	1.04076e+07	1.36367e+07	1.07682e+07	1.03948e+07	1.20648e+07	1.10647e+07	6.66001e+06	4.75532e+06	1.14244e+07	1.31027e+07	8.71415e+06	1.29032e+07	9.0142e+06	7.38738e+06	5.67916e+06	1.11721e+07	1.01089e+07	1.29967e+07	C15205	-
MWSslk108	204.13	85.03	203.116	C9H17NO4	[M+H]+	O-Acetyl-L-carnitine	Alkaloids	Alkaloids	3040-38-8	1	69587.8	66447.1	108566	133697	107074	61347	63645.1	85132.7	98981	77838.1	148371	111060	434228	524312	501692	397453	388053	345551	187296	236419	235500	-	-
Lmyp004963	579.17	415.11	578.164	C27H30O14	[M+H]+	Apigenin-6-C-(2''-rhamnosyl)glucoside	Flavonoids	Flavones	-	3	602997	438471	452732	445185	256646	545697	133835	190426	152576	446152	409682	294443	214931	211539	201097	273131	291299	238611	272132	272013	215812	-	-
pmb2826	147.03	87.01	148.037	C5H8O5	[M-H]-	L-Citramalic acid	Organic acids	Organic acids	6236-09-5	1	209184	220306	219496	233330	221949	245314	543262	529151	525825	351967	344628	299254	180753	153592	173151	206712	211808	201110	254372	300135	234314	C02614	ko00660,ko01100
pmb3002	607.17	299	608.174	C28H32O15	[M-H]-	Chrysoeriol-7-O-rutinoside	Flavonoids	Flavones	-	1	4.07523e+06	3.58914e+06	4.35189e+06	4.1108e+06	5.74048e+06	4.99298e+06	3.0867e+06	2.85655e+06	2.97817e+06	5.23618e+06	5.31428e+06	4.90764e+06	2.75937e+06	3.06047e+06	2.80779e+06	3.40426e+06	3.97447e+06	3.94651e+06	3.75226e+06	3.83739e+06	4.70297e+06	-	-
pme3967	312.13	180.09	311.123	C12H17N5O5	[M+H]+	2-(Dimethylamino)guanosine*	Nucleotides and derivatives	Nucleotides and derivatives	2140-67-2	3	816286	988182	826768	953885	842980	986037	1.71284e+06	1.84391e+06	1.80986e+06	694890	676519	740639	595462	578342	562307	594185	514160	477603	1.08545e+06	976328	837815	-	-
pma3101	256.08	124.04	256.082	C11H14NO6+	[M]+	Nicotinate D-ribonucleoside	Others	Vitamin	17720-18-2	3	1.23428e+06	1.72094e+06	1.72363e+06	2.03848e+06	1.91201e+06	1.85795e+06	3.02123e+06	3.05227e+06	3.13626e+06	1.49284e+06	1.40698e+06	1.32526e+06	964726	1.04349e+06	1.15137e+06	1.29871e+06	1.30852e+06	1.43996e+06	1.89008e+06	1.4594e+06	1.68012e+06	C05841	ko00760,ko01100
Lmmp002013	267.17	179.07	266.163	C14H22N2O3	[M+H]+	Dihydroferuloylputrescine	Alkaloids	Phenolamine	-	3	57407.1	44501.3	41469.2	58584.5	60559.6	61824.3	620515	558195	623953	167438	152814	160206	184893	186961	217476	227105	193698	215993	224058	261717	203479	-	-
mws0920	301.04	151	302.043	C15H10O7	[M-H]-	Tricetin (5,7,3',4',5'-Pentahydroxyflavone)	Flavonoids	Flavones	520-31-0	3	103575	92394.3	83954.7	86470.7	85844.2	86701	53232.4	61764.3	52452.9	74514	80567.1	61778.5	49883.5	45801.4	43473.2	62523	64636.5	70531.2	71287	80453.8	62115.9	C10192	ko00941
Hmln101664	697.24	535.18	698.242	C32H42O17	[M-H]-	Nortrachelogenin-4'-O-gentiobioside	Lignans and Coumarins	Lignans	-	1	88749.7	97650.2	114858	86103.9	91559.4	93658	86317.1	108315	89547.8	141410	126556	116985	606729	629035	659125	370238	399419	379038	221277	286306	251134	-	-
Qmgp102003	468.31	184.07	467.304	C29H41NO4	[M+H]+	O-Acetyljervine	Alkaloids	Steroid alkaloids	14788-78-4	2	514896	505108	472420	484564	497353	481718	1.18247e+06	1.18739e+06	1.2043e+06	674570	659498	642569	428643	466049	459168	498261	438589	447640	701062	594889	546253	-	-
HX1353	177.05	89.04	176.047	C10H8O3	[M+H]+	7-methoxycoumarin	Lignans and Coumarins	Coumarins	-	1	3.98031e+06	4.10194e+06	4.05248e+06	3.30197e+06	5.00828e+06	2.99554e+06	3.54492e+06	4.14594e+06	4.3952e+06	3.54411e+06	3.66121e+06	3.88002e+06	1.25323e+07	1.2004e+07	1.27772e+07	1.79993e+07	1.70429e+07	1.86765e+07	1.05916e+07	8.17795e+06	9.32265e+06	-	-
Wbtn006810	287.05	135.04	288.063	C15H12O6	[M-H]-	6,7-dihydroxy-1,3-dimethoxyxanthen-9-one*	Flavonoids	Other Flavonoids	-	3	10049.3	12117.7	16166.6	12005.5	18031.6	15310.4	26796.8	30241.9	31710.7	51294.1	61962.2	55210.2	6590.06	8323.82	9053.67	8581.12	3716.18	5879.94	27483.3	21440.8	26526.7	-	-
MW0151043	545.19	401.15	546.207	C24H30N6O9	[M-H]-	His-Phe-Glu-Asp	Amino acids and derivatives	Amino acids and derivatives	-	3	177088	225666	223784	312092	339625	343755	1.55057e+06	1.31433e+06	1.23602e+06	764016	522832	686554	1.12876e+06	938713	901667	1.18097e+06	1.02754e+06	958017	956566	783375	1.01054e+06	-	-
Qmqp101714	211.11	168.09	210.105	C15H14O	[M+H]+	Chlorantene J	Terpenoids	Sesquiterpenoids	-	1	141687	90585.6	161914	191375	166104	135878	126563	83995.1	68325.5	386778	130721	182643	120057	113994	95927	156603	95429.1	67155.9	154976	123229	126390	-	-
Lmmp005689	301.07	258.05	300.063	C16H12O6	[M+H]+	Cajanin	Flavonoids	Isoflavones	32884-36-9	1	63627.5	46263.3	61064.7	45409.2	61518.6	54142.4	79613.6	75543	70723.3	90516.4	83783	73685.8	126360	126111	130172	227547	218492	213853	111354	103297	85905.6	C10203	-
Zmdp004112	519.114	271.065	518.106	C24H22O13	[M+H]+	Genistein-7-O-(6''-malonyl)glucoside	Flavonoids	Isoflavones	-	3	279402	307840	370008	56685	270624	286609	202440	268790	215603	297454	148067	263540	156746	244785	229969	197614	314913	315393	318465	260410	252542	-	-
MWSmce040	153.05	65.04	152.047	C8H8O3	[M+H]+	Isovanillin	Phenolic acids	Phenolic acids	621-59-0	3	386879	369687	337897	384660	429848	392262	392901	391573	474255	430483	332754	375235	333367	266141	236779	312039	382805	304539	405448	389139	315170	-	-
Lskp211409	497.31	335.26	496.304	C27H44O8	[M+H]+	Ergosta-5,24(28)-diene-3,20,26-triol (Podecdysone C)*	Steroids	Steroid	19458-46-9	2	63472.5	82295.7	62564.9	54093.9	64550.7	44617.9	31566	33351.5	38667.7	60174.5	47186.6	87318.3	59133.1	56466	54253.5	66262.7	52613.3	85374.2	57059.7	46249.6	45545.9	C16500	-
Zmyn000110	258.04	78.96	259.046	C6H14NO8P	[M-H]-	D-Glucosamine 1-phosphate	Others	Saccharides	2152-75-2	3	38898.1	53146.6	43245.1	39313.9	46228.7	37319.3	67815.2	70424.9	76680	47788.8	47812.4	45417.1	156903	153818	156517	93667.8	103025	102170	81100.9	66354.1	64218.9	C06156	ko00520,ko01100,ko01250
mws0036	609.18	301.09	610.19	C28H34O15	[M-H]-	Hesperetin-7-O-rutinoside (Hesperidin)*	Flavonoids	Flavanones	520-26-3	2	176656	215987	226652	224535	245026	236656	150772	150239	167406	228566	248636	263005	169928	140273	151936	193275	206813	175537	208927	170890	220951	C09755	-
Lcmp123014	303.23	257.23	302.225	C20H30O2	[M+H]+	16-Hydroxyferruginol	Terpenoids	Ditepenoids	-	3	330979	352309	342407	1.97437e+06	2.14555e+06	2.15669e+06	441139	489339	483095	1.82524e+06	1.64152e+06	1.96271e+06	966681	908792	847027	1.11058e+06	1.03574e+06	1.10846e+06	1.17216e+06	1.02351e+06	903052	-	-
pmp001080	609.18	301.07	608.174	C28H32O15	[M+H]+	Diosmetin-7-O-Neohesperidoside (Neodiosmin)*	Flavonoids	Flavones	38665-01-9	1	2.28467e+06	1.6988e+06	2.18315e+06	2.30378e+06	2.21592e+06	1.75344e+06	1.23286e+06	1.7143e+06	1.3417e+06	2.45233e+06	2.40947e+06	2.2702e+06	1.37635e+06	1.03185e+06	1.17834e+06	1.69339e+06	1.7579e+06	1.52042e+06	1.81301e+06	1.47666e+06	1.90731e+06	-	-
Zalp003512	369.12	177.06	368.111	C17H20O9	[M+H]+	methyl 5-caffeoylquinate*	Phenolic acids	Phenolic acids	-	2	71393.9	63956	99893.3	111078	293640	82188.9	124759	208131	143152	84867	106907	123133	199367	211213	157516	171635	205403	231742	106017	103791	130536	-	-
mws1383	243.09	145.08	242.08	C12H10N4O2	[M+H]+	Lumichrome	Alkaloids	Alkaloids	1086-80-2	3	96908.6	44585.4	41815.4	42398.3	34477.9	40242.1	447291	460872	458483	105430	86394.1	85931.5	8224.13	18745.7	15621.6	24665.2	22981.3	28563.6	106995	120549	92580.2	C01727	ko00740
Lmhp008718	506.32	184.07	505.317	C25H48NO7P	[M+H]+	LysoPC 17:2	Lipids	LPC	-	1	81078.6	162967	182362	135868	110472	182068	143365	103676	107169	167950	160994	147691	87197.2	96996.6	85318	71887.5	119994	47649.3	121643	93593.9	106247	-	-
Lhmp122112	497.31	335.26	496.304	C27H44O8	[M+H]+	5-Pregnene-3,17,20-triol-20-O-glucoside*	Steroids	Cardiac glycoside	-	2	70258.2	80990.7	107277	65567.9	43339.3	58118	55703.4	29353	35153.4	67501.7	43134.6	88040.5	63494.9	73247.7	59259.1	63096.3	78286	97741.7	85955.4	72345.9	66840.8	-	-
pme3311	338.99	96.97	339.996	C6H14O12P2	[M-H]-	D-Fructose-1,6-biphosphate	Others	Saccharides	488-69-7	3	172550	177601	210700	184033	202264	206896	112289	94951.8	103835	165489	168353	142360	176621	139733	116089	268755	385505	292303	135751	158878	176924	C00354	ko00400,ko00710,ko01100,ko01110,ko01200
pme0151	115.05	98.02	114.043	C4H6N2O2	[M+H]+	5,6-Dihydrouracil	Nucleotides and derivatives	Nucleotides and derivatives	504-07-4	3	93132.9	72857.1	100418	73037.3	72513.3	48601.7	108212	57767	97648	78370	67914.2	76565.2	31689.9	34649.4	9423.89	32551.5	18809.4	33795.5	75142.2	61537.3	59282.3	C00429	ko00240,ko00410,ko00770,ko01100
Lhlp120627	195.14	67.05	194.131	C12H18O2	[M+H]+	Carvylacetate	Terpenoids	Monoterpenoids	97-42-7	2	210249	214287	234611	100229	106789	110092	727591	747627	746482	279147	272472	281062	41842.7	47660.6	45410.5	46811.8	50137.6	42736.2	241641	243285	191198	-	-
Lmhp008440	438.26	297.24	437.254	C20H40NO7P	[M+H]+	LysoPE 15:1	Lipids	LPE	-	1	19755.4	23696.2	21391.9	25331	25989	20578.2	19364.9	21870.2	21227.8	41539.5	38169.6	32568.6	46140.1	29539.4	48964.4	40834	32358.9	71151.2	26757	33210.4	34471.2	-	-
pme0010	106.05	70.03	105.043	C3H7NO3	[M+H]+	L-Serine	Amino acids and derivatives	Amino acids and derivatives	56-45-1	3	141124	161167	165438	183638	182353	198987	236106	236465	242182	167308	148316	164812	335490	330145	318243	425780	425419	420462	255476	280210	214973	C00065	ko00260,ko00261,ko00270,ko00460,ko00470,ko00564,ko00600,ko00630,ko00920,ko00970,ko01100,ko01110,ko01200,ko01230,ko01240,ko02010
Wasn001007	337.08	277.06	338.085	C12H18O11	[M-H]-	Isoascorbic acid 2-O-glucoside	Others	Vitamin	-	2	439269	443084	374714	503189	546824	500832	425360	521855	498794	641712	652631	764143	678982	788006	725123	627718	818911	710516	519799	653078	528176	-	-
Wafp003601	321.19	177.06	320.185	C16H24N4O3	[M+H]+	N-Feruloylmethylagmatine	Alkaloids	Phenolamine	-	1	6.55706e+07	5.73036e+07	6.48226e+07	5.29911e+07	5.19162e+07	5.33428e+07	1.85721e+07	2.02789e+07	1.80366e+07	2.34427e+07	2.40044e+07	2.58005e+07	9.03959e+06	8.21815e+06	1.01918e+07	9.76936e+06	8.89834e+06	9.68245e+06	3.26211e+07	2.83047e+07	2.5079e+07	-	-
pmb0542	535.11	287.06	535.108	C24H23O14+	[M]+	Cyanidin-3-O-(6''-O-malonyl)glucoside	Flavonoids	Anthocyanidins	171828-62-9	1	38277.4	25005	16675	11064.2	11064.2	23936.5	4.08222e+07	4.01847e+07	3.96307e+07	8.93303e+06	8.67763e+06	9.50328e+06	1.02373e+07	9.97554e+06	1.74112e+07	3.1239e+06	1.30153e+06	1.90218e+06	1.40948e+07	1.25936e+07	1.07949e+07	C12643	ko00942
pmb1466	511.12	331.08	510.116	C26H22O11	[M+H]+	Tricin-4'-O-syringic acid	Flavonoids	Flavones	-	3	45008.7	34565.2	30812.4	40303.4	51425.8	41114.5	33978.6	15487.1	30037.2	30673.6	33100.6	31998.1	70042.7	46696.9	51880.1	70587.8	53211.3	50435	48900.2	41982.5	37657.2	-	-
Zmhn001703	331.07	169.02	332.074	C13H16O10	[M-H]-	5-O-Galloyl-D-hamamelose*	Phenolic acids	Phenolic acids	-	2	215688	164394	147911	181323	168625	154757	112380	109320	115011	246451	266422	234696	729786	678031	624066	585627	602342	581416	340627	277224	359567	-	-
Qmqp102535	253.18	121.1	252.173	C15H24O3	[M+H]+	Ilicic acid	Terpenoids	Sesquiterpenoids	4586-68-9	2	274909	143311	209830	314986	178089	206618	173234	124233	113295	283801	167568	217696	94447.4	98670.2	105916	177040	122378	95988.6	179760	146707	141698	-	-
mws0976	243.06	153.03	244.07	C9H12N2O6	[M-H]-	β-Pseudouridine	Nucleotides and derivatives	Nucleotides and derivatives	1445-07-4	3	565636	487944	587208	442668	441149	447171	1.08789e+06	1.35296e+06	1.52234e+06	482275	488164	519318	76310.2	54967.8	55288.2	92538	110169	102582	506727	418254	544838	C02067	ko00240,ko01100
Yajn004424	391.16	59.01	392.168	C17H28O10	[M-H]-	2-((6-hydroxy-4-(hydroxy(methoxy)methyl)-7-methyl-1,4a,5,6,7,7a-hexahydrocyclopenta[c]pyran-1-yl)oxy)-6-(hydroxymethyl)tetrahydro-2H-pyran-3,4,5-triol	Terpenoids	Monoterpenoids	-	3	111053	136364	179754	166103	152253	91234.3	217194	182495	160522	239468	221518	260252	95010.6	31675	80294.9	148212	150191	138743	186981	146757	153540	-	-
Hmsp003093	179.03	77.04	178.027	C9H6O4	[M+H]+	3,7-Dihydroxychromen-4-one	Others	Chromone	-	3	1.95871e+06	1.98363e+06	1.56122e+06	1.98537e+06	1.972e+06	1.94031e+06	1.89442e+06	1.79971e+06	1.81569e+06	2.19189e+06	2.31126e+06	2.2847e+06	1.61793e+06	1.83021e+06	1.33829e+06	1.9804e+06	2.01744e+06	2.02633e+06	2.23898e+06	1.79482e+06	1.78987e+06	-	-
pmp000588	549.12	463.12	548.117	C25H24O14	[M+H]+	Diosmetin-7-O-(6''-malonyl)glucoside	Flavonoids	Flavones	-	1	2.99396e+06	2.6336e+06	2.95886e+06	2.60891e+06	2.69765e+06	2.94832e+06	1.93247e+06	1.80927e+06	1.70093e+06	2.68035e+06	2.35955e+06	2.73403e+06	2.27857e+06	2.33695e+06	2.28106e+06	2.38577e+06	2.48277e+06	2.6841e+06	2.95682e+06	2.57156e+06	2.26782e+06	-	-
Wbmp010259	301.22	255.21	300.209	C20H28O2	[M+H]+	3-Hydroxyabieta-8,11,13-trien-7-one	Terpenoids	Ditepenoids	-	2	181376	165196	159298	544768	493420	538384	100630	129882	128552	303502	319857	389847	162429	150341	157415	201426	197359	216316	271232	223458	212265	-	-
Lmhp009129	482.32	184.07	481.317	C23H48NO7P	[M+H]+	LysoPC 15:0(2n isomer)	Lipids	LPC	-	1	161850	195310	123018	218726	254616	234765	701315	709517	593228	530273	475707	451378	519617	495793	591612	491038	521810	438125	519421	482847	398388	-	-
mws2608	222.1	84.05	221.09	C8H15NO6	[M+H]+	N-Acetyl-D-galactosamine	Others	Saccharides	1811-31-0	3	37079.6	58130.8	45515.6	58058.1	47036.5	45929.6	24236.6	14459.5	20167.2	24938.5	37033.4	53616.4	58109.4	46629.3	56184.5	34980.5	67445.3	49899.4	48440.7	49188.9	38358.2	C01132	ko00052,ko00520,ko01100,ko01250
Qmyp081701	335.26	95.05	334.214	C20H30O4	[M+H]+	13-Epipreleoheterin	Terpenoids	Ditepenoids	-	3	593642	605665	1.0535e+06	602147	600710	632659	462682	565797	382652	750994	534326	835273	785793	786004	755868	700544	714072	880624	706244	541270	611061	-	-
pme0256	151.03	108.02	152.033	C5H4N4O2	[M-H]-	Xanthine	Nucleotides and derivatives	Nucleotides and derivatives	69-89-6	3	80710.3	76016.2	80529.1	141903	142348	149204	929483	876769	826371	224228	189931	239840	60943.5	58286	45996.2	45286.7	64518.8	61444.7	173051	226662	202529	C00385	ko00230,ko00232,ko01100,ko01110,ko01232
MWS201479	239.1	136.08	238.095	C11H14N2O4	[M+H]+	Tyr-Gly	Amino acids and derivatives	Amino acids and derivatives	673-08-5	3	1.1471e+06	994502	1.13007e+06	835596	815549	763354	1.5205e+06	1.41463e+06	1.5645e+06	1.17386e+06	1.21453e+06	1.14704e+06	593723	584190	595221	563114	584523	585602	1.02958e+06	825093	820115	-	-
mws1179	433.11	271.07	434.121	C21H22O10	[M-H]-	Naringenin-7-O-glucoside (Prunin)*	Flavonoids	Flavanones	529-55-5	3	119412	123544	122775	113126	112640	101042	73275.7	82894.3	72619.7	113292	108982	110383	87314.3	77290.4	85121.2	125714	115149	107022	89267.9	106199	116986	C09099	ko00941
pme1119	269.09	137.05	268.081	C10H12N4O5	[M+H]+	Inosine	Nucleotides and derivatives	Nucleotides and derivatives	58-63-9	3	51072	54659.7	61990.2	55411.4	66976.7	66458.4	19146.5	19522.6	21775.7	60198.2	42253.8	49954.7	40569.8	28908.9	23652.8	41440.2	37171.5	25154.8	35063.7	45433	38251.9	C00294	ko00230,ko01100,ko01232,ko02010
mws0984	236.08	164.06	237.086	C9H11N5O3	[M-H]-	L-Sepiapterin	Nucleotides and derivatives	Nucleotides and derivatives	17094-01-8	3	34581.5	36451.3	40378.9	34309.5	36420.3	42061.5	50909.8	48234.3	43838.3	68501	58615.4	61257.5	56117	49786.2	53793.3	64189.9	62551.6	52220.8	41981.2	46997.2	54755.2	C00835	ko00790,ko01100
MW0152400	512.34	350.29	511.337	C25H45N5O6	[M+H]+	Leu-Leu-Leu-Pro-Gly	Amino acids and derivatives	Amino acids and derivatives	-	3	448215	453540	541441	623029	562825	530592	395160	374413	425330	470299	477752	392520	393885	399877	456175	396545	436081	406598	507064	458808	386466	-	-
pmp001251	520.34	184.07	519.332	C26H50NO7P	[M+H]+	LysoPC 18:2(2n isomer)	Lipids	LPC	-	1	3.83753e+06	3.67858e+06	2.96181e+06	3.39799e+06	3.01232e+06	3.07588e+06	1.03067e+06	995223	1.12574e+06	2.60412e+06	2.49044e+06	2.38934e+06	547139	518136	505846	864869	783391	712334	2.29345e+06	1.89971e+06	1.78085e+06	-	-
[truncated: 461 more rows]
