# Supplementary material for: A TAF10‐ERF109 Transcriptional Module Directs Flavonoid‐Based Stress Resilience and Yield Enhancement in Foxtail Millet and Wheat
Source: Plant Biotechnol J. 2026 Jun 26:10.1111/pbi.70711. Online ahead of print. doi: 10.1111/pbi.70711 (PMC13398824; doi:10.1111/pbi.70711)
Supplement: Supplementary file 5 — Table S4: Primers used in this study. [file PBI-9999-0-s003.xlsx]

## Sheet: Sheet1
Primers	Sequence (from 5ʹ to 3ʹ)
TAF10-case9-F	ATATATGGTCTCGATTGATGGGCAGCAACAGCAGCGGTTTTAGAGCTAGAAATAGCAAG
TAF10-case9-R	ATTATTGGTCTCGAAACCCCATGCCCGGAGCCATGCCAATCTCTTAGTCGACTCTACCA
Cas9-F	CTCCGTTTTACCTGTGGAATCG
Cas9-R	CGGAGGAAAATTCCATCCAC
Cas9-F1	TTCAGAGGTCTCTCTCGACTAGTATGGAATCGGCAGCAAAGG
Cas9-R1	AGCGTGGGTCTCGACCGACGCGTATCCATCCACTCCAAGCTC
TAF10-mut-F	CTCCCACGGTGAGCGCT
TAF10-mut-R	GGAGGAGAGGAACTCGGTGA
35S	TACGCAGCAGGTCTCTCAAGACGAT
TAF10-1305-F	ACGAATTCGAGCTCGGTACCATGATGGGCAGCAACAGC
TAF10-1305-R	TTGCATGCCTGCAGGTCGACCTCCTCCCTTGTCGAAGGAG
TAF10-qrt-F	CGAGTTCCTCTCCTCCCTCA
TAF10-qrt-R	CTCGTTAAGCGGAGGTCAGG
ACTIN-F	GGCAAACAGGGAGAAGATGA
ACTIN-R	GAGGTTGTCGGTAAGGTCACG
PAL-qrt-F	AAGCTCATGTCGTCGACGTT
PAL-qrt-R	TCTTCTTGGCCACCGTCATC
C4H-qrt-F	AATGTGATGGCCCAGACTGG
C4H-qrt-R	TGCGACGTTGATGTTCTCGA
4CL-qrt-F	GCCGAGCTCAAGATCATCGA
4CL-qrt-R	CTCCGGGTTGTTCAGGTACC
DFR1-qrt-F	GCACCTCGACATCCTCAGAG
DFR1-qrt-R	ACGCTGCTGTCAAGGATCTC
DFR2-qrt-F	CTGCCAAGAGAACCCCAACT
DFR2-qrt-R	CTTTCTCGGGGTGCATCTGT
UGT1-qrt-F	TGTCTGGCTTGGCTTGACAA
UGT1-qrt-R	TTGCACAATCCGTTGCCAAG
UGT2-qrt-F	CCTGCCATCCAACAAGACCT
UGT2-qrt-R	TAGGAAGCGAGGACGACAGA
UGT3-qrt-F	CCTACCTTGACCTGGTGCTG
UGT3-qrt-R	AGCTTCCTCGATCTCCAGGT
F3'H-qrt-F	CAAGCTCGTCCTCAAGACCC
F3'H-qrt-R	TGTGCACGATGCCGAGATAA
CHI-qrt-F	AGCAGATTGTTCAGGTCGGG
CHI-qrt-R	AGATCGCTTTGAGAACCGCA
F3H-qrt-F	ACAACTGGCGCGACTATCTC
F3H-qrt-R	CGATCTCCCTGAATGACGGG
FLS-qrt-F	CGAAAGTTGCCGGCTTCAAA
FLS-qrt-R	GCTGGCAAAGGTGATGTTGG
PAL-GFP-F	GGGGCCCGGGGTCGACATGGAGTGCGAGAACGGTC
PAL-GFP-R	GTCTTTGTAGTCCATGGTACC GCAGATGGACAGGGGCTC
F3’H-GFP-F	GGGGCCCGGGGTCGACATGTCCATGGCCGTGGCATTGGCGGC
F3’H-GFP-R	GTCTTTGTAGTCCATGGTACCGTCGGAGGCGGCGTAAAGGTGCGC
F3'H-1305.1-F	ACGAATTCGAGCTCGGTACCATGTCCATGGCCGTGGCATTGGCGGC
F3'H-1305.1-R	TTGCATGCCTGCAGGTCGACGTCGGAGGCGGCGTAAAGGTGCGC
ERF109-BD-F1	GGAGGACCTGCATATGATGACCAACCGCATCTTCTCCGCCATGG
ERF109-BD-R1	CGACGGATCCCCGGGAATTCCGCATTGTTGTTCTCCGC
ERF109-BD-F2	GGAGGACCTGCATATG AACAACAATGCGGCCGTG
ERF109-BD-R2	CGACGGATCCCCGGGAATTC ATTCCAAGCGCTCGAAGTT
ERF109-qrt-F	GAAACAGGGGAGCAGCTCTG
ERF109-qrt-R	ATTCCAAGCGCTCGAAGTTG
ERF109-Flag-F	CTGAATTCGAGCTCGATGACCAACCGCATCTTCTC
ERF109-Flag-R	ATGCCTGCAGGTCGAATTCCAAGCGCTCGAAGTT
ERF109-1305.1-F	ACGAATTCGAGCTCGGTACCATGACCAACCGCATCTTCTC
ERF109-1305.1-R	TTGCATGCCTGCAGGTCGACATTCCAAGCGCTCGAAGTT
ERF109-His-F	TACCCTCGAGGGATCCATGACCAACCGCATCTTCTC
ERF109-His-R	TAGACTGCAGGTCGACATTCCAAGCGCTCGAAGTT
ERF109-nYFP-F	GATCCATCGATAGTACTGTCGACATGACCAACCGCATCTTCTC
ERF109-nYFP-R	TCCATCCCGGGAGCGGTACCATTCCAAGCGCTCGAAGTT
ERF109-nLUC-F	ACGGGGGACGAGCTCGGTACCATGACCAACCGCATCTTCTC
ERF109-nLUC-R	ACGAGATCTGGTCGACATTCCAAGCGCTCGAAGTT
TAF10-MBP-F	ATCGAGGGAAGGATTTCAGAATTCGGATCCATGATGGGCAGCAACAGC
TAF10-MBP-R	CGGCCAGTGCCAAGCTTGCCTGCAGGTCGACCTCCTCCCTTGTCGAAGGAG
TAF10-Flag-F	CTGAATTCGAGCTCGATGATGGGCAGCAACAGC
TAF10-Flag-R	ATGCCTGCAGGTCGACTCCTCCCTTGTCGAAGGAG
TAF10-GFP-F	GGGGCCCGGGGTCGAC ATGATGGGCAGCAACAGC
TAF10-GFP-R	GTCTTTGTAGTCCATGGTACC CTCCTCCCTTGTCGAAGGAG
TAF10-cLUC-F	GTCCCGGGGCGGTACCATGATGGGCAGCAACAGC
TAF10-cLUC-R	AGCTCTGCAGGTCGACCTCCTCCCTTGTCGAAGGAG
TAF10-cYFP-F	GGATCCATCGATAGTACTGTCGACATGATGGGCAGCAACAGC
TAF10-cYFP-R	GTCGACAGTACTATCGATGGATCCCTCCTCCCTTGTCGAAGGAG
FLS-Pgreen-F	GGCGAATTGGGTACCTTAGCTGAAAGATGCTGCCA
FLS-Pgreen-R	ATCGATACCGTCGACGTGCGAGTGCGAGCTCC
F3H-Pgreen-F	GGCGAATTGGGTACCGCTCGAAACAGAAAGTAACTGC
F3H-Pgreen-R	ATCGATACCGTCGACGGCTACATAAATAGACGTCACG
PAL-PGreen-F	GGCGAATTGGGTACCAGAGGCATCATATATCACAGTCAAAT
PAL-PGreen-R	ATCGATACCGTCGACTTCGAAACGGCGGAGAG
F3'H-C-Pgreen-F	GGCGAATTGGGTACCATATCACTTCAGTAGGGCCGT
F3'H-C/T-Pgreen-R	ATCGATACCGTCGACTGATGAAATGGTCTCTAAGGTTCATA
F3'H-T-Pgreen-F	GGCGAATTGGGTACCATATCACTTCAGTAGGACCGT
F3'H-Pgreen-F	GGCGAATTGGGTACCAACATGAACAATCTATGTACAAATAGT
F3'H-Pgreen-R	ATCGATACCGTCGACTAAAGAGAGATGTTATTTTGCTAATTAG
EMSA probes of ERF109
EMSA-F3'H-F'	GTGTGGTCCTTCTCAGTTTTTTCCCCCCGACAAAGCTTGAAATCAT
EMSA-F3'H-F'-mut	GTGTGGTCCTTCTCAGTTTTTTCCCCAAAAAAAAGCTTGAAATCAT
EMSA-F3'H-F	GTGTGGTCCTTCTCAGTTTTTTCCCCCCGACAAAGCTTGAAATCAT
EMSA-F3'H-R	ATGATTTCAAGCTTTGTCGGGGGGAAAAAACTGAGAAGGACCACAC
EMSA-PAL-F'	GCCACAAACCACATCTCTCGATGGCTCCGCCGGGCGGCTGCCGCAAAGCCGCCACGGCGCAGCTCTACGTAGCCG
EMSA-PAL-F'-mut	GCCACAAACCACATCTCTCGATGGCTCCGCCGGGCGGCTGCCGCAAAAAAAAAACGGCGCAGCTCTACGTAGCCG
EMSA-PAL-F	GCCACAAACCACATCTCTCGATGGCTCCGCCGGGCGGCTGCCGCAAAGCCGCCACGGCGCAGCTCTACGTAGCCG
EMSA-PAL-R	CGGCTACGTAGAGCTGCGCCGTGGCGGCTTTGCGGCAGCCGCCCGGCGGAGCCATCGAGAGATGTGGTTTGTGGC
EMSA-FLS-F'	CAGGGGAGAGCACCAAGCCTCCATGCCGCCAGCGTGGCACGACGC
EMSA-FLS-F'-mut	CAGGGGAGAGCACCAAGCCTCCATAAAAAAAGCGTGGCACGACGC
EMSA-FLS-F	CAGGGGAGAGCACCAAGCCTCCATGCCGCCAGCGTGGCACGACGC
EMSA-FLS-R	GCGTCGTGCCACGCTGGCGGCATGGAGGCTTGGTGCTCTCCCCTG
EMSA-F3H-F'	GGGGAGAGCACCAAGCCTCCATGCCGCCAGCGTGGCACGACGC
EMSA-F3H-F'-mut	GGGGAGAGCACCAAGCCTCCATAAAAAAAGCGTGGCACGACGC
EMSA-F3H-F	GGGGAGAGCACCAAGCCTCCATGCCGCCAGCGTGGCACGACGC
EMSA-F3H-R	GCGTCGTGCCACGCTGGCGGCATGGAGGCTTGGTGCTCTCCCC
EMSA-F3'H-C-F'	GTTGCTTCAGAAATATCACTTCAGTAGGGCCGTCTCTTCAGTTCTCAACCAAGCATT
EMSA-F3'H-C-F	GTTGCTTCAGAAATATCACTTCAGTAGGGCCGTCTCTTCAGTTCTCAACCAAGCATT
EMSA-F3'H-C-R	AATGCTTGGTTGAGAACTGAAGAGACGGCCCTACTGAAGTGATATTTCTGAAGCAAC
EMSA-F3'H-T-F'	GTTGCTTCAGAAATATCACTTCAGTAGGACCGTCTCTTCAGTTCTCAACCAAGCATT
EMSA-F3'H-T-F	GTTGCTTCAGAAATATCACTTCAGTAGGACCGTCTCTTCAGTTCTCAACCAAGCATT
EMSA-F3’H-T-R	AATGCTTGGTTGAGAACTGAAGAGACGGTCCTACTGAAGTGATATTTCTGAAGCAAC
EMSA-F3'H-C/T-F'-mut	GTTGCTTCAGAAATATCACTTCAGTAAAAAAATCTCTTCAGTTCTCAACCAAGCATT
EMSA probes of TAF10
F3'H-F'	ATCTCACTTTTGGAAGTATCAGTATACATCATGTTCAGTTCATATG
F3'H-F	ATCTCACTTTTGGAAGTATCAGTATACATCATGTTCAGTTCATATG
F3'H-R	CATATGAACTGAACATGATGTATACTGATACTTCCAAAAGTGAGAT
F3'H-F-mut	ATCTCACTTTTGGAAGTATCAGCCCCCATCATGTTCAGTTCATATG
PAL-F'	CATCTTTGATCGTATTTATATATGGAATAATTCCCTGCAATCTATACATATTGGAAGGG
PAL-F	CATCTTTGATCGTATTTATATATGGAATAATTCCCTGCAATCTATACATATTGGAAGGG
PAL-R	CCCTTCCAATATGTATAGATTGCAGGGAATTATTCCATATATAAATACGATCAAAGATG
PAL-F-mut	CATCTTTGATCGTATTCCCCCCTGGAATAATTCCCTGCAATCCCCCCATATTGGAAGGG
FLS-F'	CTGCGTAAGTAAATAAAAGGTGTGGCAAAGTACGGGCATATATTGCTCATTCCTTTTAGGCTTGG
FLS-F	CTGCGTAAGTAAATAAAAGGTGTGGCAAAGTACGGGCATATATTGCTCATTCCTTTTAGGCTTGG
FLS-R	CCAAGCCTAAAAGGAATGAGCAATATATGCCCGTACTTTGCCACACCTTTTATTTACTTACGCAG
FLS-F-mut	CTGCGTAAGTAAATAAAAGGTGTGGCAAAGTACGGGCACCCCTTGCTCATTCCTTTTAGGCTTGG
CHIP primers of ERF109
PAL-ChIP-F	GCCACAAACCACATCTCTCGA
PAL-ChIP-R	CAGGCTCTTCTTGGAGGG
F3'H-ChIP-F	GATGTAGAAGCTCATGGTCTTC
F3'H-ChIP-R	AGTTGCATGTCGAGGTCAGAAA
F3H-ChIP-F	CAAACCCTTGCTGGCGTC
F3H-ChIP-R	GGCTACATAAATAGACGTCACGA
FLS-ChIP-F	ACCCCAGGAGGTGACGC
FLS-ChIP-R	GTGCGAGTGCGAGCTCC
CHIP primers of TAF10
PAL-ChIP-F	ACCTCAGATGAGAATTTTTTAAAAATATTT
PAL-ChIP-R	GGCTGGACTTATAAACCGGCT
C4H-ChIP-F	TTCTTTTCAATTTGGATCTCTTCTGT
C4H-ChIP-R	CGGCGTGAGGGGGATG
CHS-ChIP-F	AACTGAAAAACATACAGAACTAGAAAAC
CHS-ChIP-F	AGAAACAGCACAAAAGTATACATATATATACAT
F3'H-ChIP-F	GTTTGAAGAGTCTTTGTACAGATGGT
F3'H-ChIP-R	GCTACGGGTGCTTCCCAGAAGCCA
DFR1-ChIP-F	AAGCTTGAGTGCATGACCGG
DFR1-ChIP-R	TTCATTAAGAATTTAAGACAAATATGCTTTA
DFR2-ChIP-F	GCATGTGGGGAAGAAGACCTAA
DFR2-ChIP-R	GGCTGCCTCTGAAGTCTGAATG
UGT1-ChIP1-F	ATTAATGATTATAGCTATTAACGATTATTATGAA
UGT1-ChIP1-R	GGAATATGGTTGTTGCCTAGCTAT
UGT1-ChIP2-F	CCAATTATCTCTCGAAACAAACATC
UGT1-ChIP2-R	TGTTGGTTTGGTTCGCTTGT
UGT2-ChIP-F	TTATACATCGACAAATGGTACATCAAT
UGT2-ChIP-R	TTACGTATACTCCCTCCATCATAAATC
UGT3-ChIP1-F	CAGCCATGGCTCCGTCC
UGT3-ChIP1-R	CGAGGTCCTAGGCATGGGC
UGT3-ChIP2-F	GAAATGGCCCATTAGCACACC
UGT3-ChIP2-R	TCTCTTACTATATCTAAGTACGGTCTGTGG
UGT4-ChIP1-F	CTCCTTTACTTCTCCAAACATTTCC
UGT4-ChIP1-R	TACTAAATGGCATCCCAAATCTG
UGT4-ChIP2-F	TTTGGCATTTGGAGACAATTGA
UGT4-ChIP2-R	CTAGGGCCAGACGGATTCAT
UGT4-ChIP3-F	TCGTAATTCTGTTGATCATCACAAA
UGT4-ChIP3-R	TGCCCACTGGCTGTCGG
CHI-ChIP1-F	TCATGGAACGGTGGACGAATTTTGG
CHI-ChIP1-R	AGACCGGCGCAAAAAGCTTACTCATATGC
CHI-ChIP2-F	TTTACGAGTCCAGGTTTTAGA
CHI-ChIP2-R	ACCAACTGAAAATTCTGGTTCCTATT
F3H-ChIP1-F	TGAAAAAAATAGCTTCTCCTGA
F3H-ChIP1-R	CCACGTCTTGCATAACAACCATACAG
F3H-ChIP2-F	TGAAAAGAGGCGGTGCTCCTCTC
F3H-ChIP2-R	ATGACCCGGGGCCAATCCCCATCCC
F3H-ChIP3-F	ACAAAGAAAACTATTGATCAGTGAT
F3H-ChIP3-R	ATGCTCCCTTGTGGTCCCTTTCCCATTT
FLS-ChIP1-F	TCGGGAGCTGGAAAAAATA
FLS-ChIP1-R	TCCATAACAACCATACAGAGAAC
FLS-ChIP2-F	TTATCAGATGAAAAGAGGCAGT
FLS-ChIP2-R	GGCCAATCCCCATCCCATTTCTCAAT
FLS-ChIP3-F	GAAACTTTGACAAAGAAAACTA
FLS-ChIP3-R	TGTGGTCCTTTTCCCATTTCCTCCCA
